# Supplementary material for: Concomitant gain and loss of function pathomechanisms in C9ORF72 amyotrophic lateral sclerosis
Source: Life Sci Alliance. 2021 Feb 22;4(4):e202000764. doi: 10.26508/lsa.202000764 (PMC7918691; doi:10.26508/lsa.202000764)
Supplement: Supplementary file 3 [file LSA-2020-00764_TableS1.xlsx]

## Sheet: Sheet1
Supplemental table S1 - protein-protein interaction analysis of C9 vs C9-GC DEGs, with no additonal known interactors enabled
Number of nodes =623
Number of edges = 4590
Average node degree = 14.7
Average local clustering coefficient = 0.578
PPI enrichment p-value = < 1.0e-16
#node1	node2	node1_string_id	node2_string_id	neighborhood_on_chromosome	gene_fusion	phylogenetic_cooccurrence	homology	coexpression	experimentally_determined_interaction	database_annotated	automated_textmining	combined_score
ACTA1	VCL	9606.ENSP00000355645	9606.ENSP00000211998	0	0	0	0	0.063	0.599	0.9	0.593	0.982
ACTA1	LAMB1	9606.ENSP00000355645	9606.ENSP00000222399	0	0	0	0	0	0	0.9	0	0.9
ACTA1	PFN1	9606.ENSP00000355645	9606.ENSP00000225655	0	0	0	0	0.055	0.968	0	0.387	0.98
ACTA1	HSPB1	9606.ENSP00000355645	9606.ENSP00000248553	0	0	0	0	0.063	0.071	0.9	0.183	0.919
ACTA1	ACTN4	9606.ENSP00000355645	9606.ENSP00000252699	0	0	0	0	0.087	0.381	0.9	0.378	0.96
ACTA1	LAMC1	9606.ENSP00000355645	9606.ENSP00000258341	0	0	0	0	0.061	0	0.9	0.044	0.902
ACTA1	KDR	9606.ENSP00000355645	9606.ENSP00000263923	0	0	0	0	0	0	0.9	0.265	0.923
ACTA1	LAMC2	9606.ENSP00000355645	9606.ENSP00000264144	0	0	0	0	0.061	0	0.9	0.07	0.905
ACTA1	FLT1	9606.ENSP00000355645	9606.ENSP00000282397	0	0	0	0	0	0	0.9	0.148	0.911
ACTA1	ITGA1	9606.ENSP00000355645	9606.ENSP00000282588	0	0	0	0	0	0	0.9	0.058	0.901
ACTA1	TLN1	9606.ENSP00000355645	9606.ENSP00000316029	0	0	0	0	0.051	0.379	0.9	0.223	0.948
ACTA1	MEF2C	9606.ENSP00000355645	9606.ENSP00000340874	0	0	0	0	0.061	0.085	0.9	0.325	0.934
ACTA1	TPM1	9606.ENSP00000355645	9606.ENSP00000351022	0	0	0	0	0.145	0.8	0	0.568	0.919
ACTA1	LAMB2	9606.ENSP00000355645	9606.ENSP00000388325	0	0	0	0	0	0	0.9	0	0.9
ACTA1	MYO10	9606.ENSP00000355645	9606.ENSP00000421280	0	0	0	0	0.061	0.889	0	0.136	0.902
ACTA1	LAMA1	9606.ENSP00000355645	9606.ENSP00000374309	0	0	0	0	0.061	0	0.9	0.064	0.904
ACTA1	LAMA2	9606.ENSP00000355645	9606.ENSP00000400365	0	0	0	0	0.061	0	0.9	0.206	0.918
ACTA1	TPM2	9606.ENSP00000355645	9606.ENSP00000367542	0	0	0	0	0.145	0.788	0	0.699	0.94
ACTA1	EZR	9606.ENSP00000355645	9606.ENSP00000356042	0	0	0	0	0.043	0.097	0.9	0.416	0.942
ACTA1	ACTN1	9606.ENSP00000355645	9606.ENSP00000377941	0	0	0	0	0.087	0.381	0.9	0.484	0.966
ACTA1	TPM3	9606.ENSP00000355645	9606.ENSP00000357516	0	0	0	0	0.111	0.972	0	0.693	0.992
ACTA1	GSN	9606.ENSP00000355645	9606.ENSP00000362924	0	0	0	0	0.062	0.964	0.9	0.593	0.998
ACTA2	VCL	9606.ENSP00000402373	9606.ENSP00000211998	0	0	0	0	0.063	0.382	0.9	0.551	0.97
ACTA2	MYL12A	9606.ENSP00000402373	9606.ENSP00000217652	0	0	0	0	0.063	0.291	0.9	0.331	0.949
ACTA2	NOTCH2	9606.ENSP00000402373	9606.ENSP00000256646	0	0	0	0	0	0.085	0.9	0.152	0.915
ACTA2	NOTCH1	9606.ENSP00000402373	9606.ENSP00000277541	0	0	0	0	0	0.085	0.9	0.41	0.941
ACTA2	MYL9	9606.ENSP00000402373	9606.ENSP00000279022	0	0	0	0	0.356	0.291	0.9	0.519	0.975
ACTA2	ITGA1	9606.ENSP00000402373	9606.ENSP00000282588	0	0	0	0	0.076	0	0.9	0.213	0.92
ACTA2	ITGB5	9606.ENSP00000402373	9606.ENSP00000296181	0	0	0	0	0.061	0.088	0.9	0.186	0.92
ACTA2	TLN1	9606.ENSP00000402373	9606.ENSP00000316029	0	0	0	0	0.061	0	0.9	0.211	0.919
ACTA2	TPM4	9606.ENSP00000402373	9606.ENSP00000345230	0	0	0	0	0.111	0.674	0.9	0.548	0.985
ACTA2	TPM1	9606.ENSP00000402373	9606.ENSP00000351022	0	0	0	0	0.143	0.791	0.9	0.574	0.991
ACTA2	MYLK	9606.ENSP00000402373	9606.ENSP00000353452	0	0	0	0	0.26	0.186	0.9	0.608	0.973
ACTA2	CALD1	9606.ENSP00000402373	9606.ENSP00000354826	0	0	0	0	0.138	0	0.9	0.591	0.961
ACTA2	TPM3	9606.ENSP00000402373	9606.ENSP00000357516	0	0	0	0	0.111	0.674	0.9	0.511	0.983
ACTA2	TPM2	9606.ENSP00000402373	9606.ENSP00000367542	0	0	0	0	0.174	0.674	0.9	0.571	0.986
ACTA2	MYH11	9606.ENSP00000402373	9606.ENSP00000379616	0	0	0	0	0.339	0.568	0.9	0.784	0.993
ACTA2	ACTG2	9606.ENSP00000402373	9606.ENSP00000386857	0	0	0	0.987	0.352	0	0.9	0.508	0.932
ACTC1	MYH10	9606.ENSP00000290378	9606.ENSP00000353590	0	0	0	0	0.084	0.867	0	0.517	0.936
ACTC1	TNNI3	9606.ENSP00000290378	9606.ENSP00000341838	0	0	0	0	0.126	0.261	0.8	0.742	0.962
ACTC1	TPM3	9606.ENSP00000290378	9606.ENSP00000357516	0	0	0	0	0.308	0.674	0.8	0.596	0.979
ACTC1	TPM1	9606.ENSP00000290378	9606.ENSP00000351022	0	0	0	0	0.163	0.938	0.8	0.75	0.997
ACTG2	VCL	9606.ENSP00000386857	9606.ENSP00000211998	0	0	0	0	0.063	0.382	0.9	0.539	0.969
ACTG2	MYL12A	9606.ENSP00000386857	9606.ENSP00000217652	0	0	0	0	0.063	0.291	0.9	0.386	0.953
ACTG2	CNN1	9606.ENSP00000386857	9606.ENSP00000252456	0	0	0	0	0.791	0.158	0	0.517	0.907
ACTG2	MYL9	9606.ENSP00000386857	9606.ENSP00000279022	0	0	0	0	0.288	0.291	0.9	0.472	0.969
ACTG2	ITGA1	9606.ENSP00000386857	9606.ENSP00000282588	0	0	0	0	0.065	0	0.9	0.069	0.905
ACTG2	ITGB5	9606.ENSP00000386857	9606.ENSP00000296181	0	0	0	0	0	0.088	0.9	0.072	0.908
ACTG2	TLN1	9606.ENSP00000386857	9606.ENSP00000316029	0	0	0	0	0.051	0	0.9	0.198	0.917
ACTG2	TPM4	9606.ENSP00000386857	9606.ENSP00000345230	0	0	0	0	0.111	0.674	0.9	0.601	0.986
ACTG2	TPM1	9606.ENSP00000386857	9606.ENSP00000351022	0	0	0	0	0.154	0.674	0.9	0.574	0.986
ACTG2	MYLK	9606.ENSP00000386857	9606.ENSP00000353452	0	0	0	0	0.185	0.186	0.9	0.495	0.962
ACTG2	CALD1	9606.ENSP00000386857	9606.ENSP00000354826	0	0	0	0	0.106	0	0.9	0.561	0.957
ACTG2	TPM3	9606.ENSP00000386857	9606.ENSP00000357516	0	0	0	0	0.111	0.674	0.9	0.566	0.985
ACTG2	TPM2	9606.ENSP00000386857	9606.ENSP00000367542	0	0	0	0	0.198	0.674	0.9	0.601	0.988
ACTG2	MYH11	9606.ENSP00000386857	9606.ENSP00000379616	0	0	0	0	0.566	0.325	0.9	0.596	0.986
ACTL6A	CCND1	9606.ENSP00000397552	9606.ENSP00000227507	0	0	0	0	0	0	0.9	0.433	0.94
ACTL6A	CDK4	9606.ENSP00000397552	9606.ENSP00000257904	0	0	0	0	0.154	0.05	0.9	0.153	0.922
ACTL6A	RUNX1	9606.ENSP00000397552	9606.ENSP00000300305	0	0	0	0	0	0	0.9	0.069	0.902
ACTL6A	CHAF1A	9606.ENSP00000397552	9606.ENSP00000301280	0	0	0	0	0.107	0.093	0.9	0.234	0.929
ACTL6A	RUVBL1	9606.ENSP00000397552	9606.ENSP00000318297	0	0	0	0	0.411	0.898	0.9	0.669	0.997
ACTN1	VCL	9606.ENSP00000377941	9606.ENSP00000211998	0	0	0	0	0.273	0.974	0.9	0.77	0.999
ACTN1	TIMP1	9606.ENSP00000377941	9606.ENSP00000218388	0	0	0	0	0.099	0	0.9	0.089	0.91
ACTN1	TGFB1	9606.ENSP00000377941	9606.ENSP00000221930	0	0	0	0	0.083	0.063	0.9	0.218	0.923
ACTN1	SERPINE1	9606.ENSP00000377941	9606.ENSP00000223095	0	0	0	0	0.135	0	0.9	0.101	0.915
ACTN1	SPARC	9606.ENSP00000377941	9606.ENSP00000231061	0	0	0	0	0.11	0	0.9	0.086	0.911
ACTN1	ACTN4	9606.ENSP00000377941	9606.ENSP00000252699	0	0	0	0.982	0.107	0.997	0.9	0.725	0.999
ACTN1	THBS1	9606.ENSP00000377941	9606.ENSP00000260356	0	0	0	0	0.098	0	0.9	0.186	0.92
ACTN1	EGF	9606.ENSP00000377941	9606.ENSP00000265171	0	0	0	0	0.062	0	0.9	0.212	0.919
ACTN1	ITGA1	9606.ENSP00000377941	9606.ENSP00000282588	0	0	0	0	0	0.16	0.9	0.276	0.933
ACTN1	TLN1	9606.ENSP00000377941	9606.ENSP00000316029	0	0	0	0	0.116	0.083	0.9	0.622	0.965
ACTN1	PDGFB	9606.ENSP00000377941	9606.ENSP00000330382	0	0	0	0	0	0	0.9	0	0.9
ACTN1	FN1	9606.ENSP00000377941	9606.ENSP00000346839	0	0	0	0	0.116	0	0.9	0.398	0.942
ACTN1	TPM1	9606.ENSP00000377941	9606.ENSP00000351022	0	0	0	0	0.273	0.881	0	0.589	0.961
ACTN1	TGFB2	9606.ENSP00000377941	9606.ENSP00000355896	0	0	0	0	0.082	0.063	0.9	0.15	0.917
ACTN1	EZR	9606.ENSP00000377941	9606.ENSP00000356042	0	0	0	0	0.062	0.401	0.9	0.316	0.956
ACTN1	TPM3	9606.ENSP00000377941	9606.ENSP00000357516	0	0	0	0	0.245	0.832	0	0.494	0.93
ACTN1	SDC4	9606.ENSP00000377941	9606.ENSP00000361818	0	0	0	0	0.072	0	0.9	0	0.903
ACTN1	IGF2	9606.ENSP00000377941	9606.ENSP00000391826	0	0	0	0	0	0	0.9	0.098	0.906
ACTN1	YES1	9606.ENSP00000377941	9606.ENSP00000462468	0	0	0	0	0	0.085	0.9	0.089	0.909
ACTN1	ALDOA	9606.ENSP00000377941	9606.ENSP00000378669	0	0	0	0	0.145	0.053	0.9	0.194	0.926
ACTN1	LIMS1	9606.ENSP00000377941	9606.ENSP00000446121	0	0	0	0	0.059	0.186	0.9	0.201	0.93
ACTN4	VCL	9606.ENSP00000252699	9606.ENSP00000211998	0	0	0	0	0.114	0.96	0.9	0.734	0.998
ACTN4	TIMP1	9606.ENSP00000252699	9606.ENSP00000218388	0	0	0	0	0.065	0	0.9	0.09	0.907
ACTN4	TGFB1	9606.ENSP00000252699	9606.ENSP00000221930	0	0	0	0	0.08	0.063	0.9	0.09	0.911
ACTN4	SERPINE1	9606.ENSP00000252699	9606.ENSP00000223095	0	0	0	0	0.085	0.379	0.9	0.154	0.945
ACTN4	SPARC	9606.ENSP00000252699	9606.ENSP00000231061	0	0	0	0	0.086	0	0.9	0.094	0.909
ACTN4	PDGFB	9606.ENSP00000252699	9606.ENSP00000330382	0	0	0	0	0	0	0.9	0	0.9
ACTN4	TGFB2	9606.ENSP00000252699	9606.ENSP00000355896	0	0	0	0	0.059	0.063	0.9	0.084	0.908
ACTN4	THBS1	9606.ENSP00000252699	9606.ENSP00000260356	0	0	0	0	0.061	0	0.9	0.116	0.909
ACTN4	IGF2	9606.ENSP00000252699	9606.ENSP00000391826	0	0	0	0	0	0	0.9	0.185	0.915
ACTN4	EGF	9606.ENSP00000252699	9606.ENSP00000265171	0	0	0	0	0.062	0	0.9	0.211	0.919
ACTN4	TPM1	9606.ENSP00000252699	9606.ENSP00000351022	0	0	0	0	0.245	0.843	0	0.447	0.929
ACTN4	TPM3	9606.ENSP00000252699	9606.ENSP00000357516	0	0	0	0	0.251	0.851	0	0.421	0.93
ACTN4	ITGA1	9606.ENSP00000252699	9606.ENSP00000282588	0	0	0	0	0	0.16	0.9	0.239	0.93
ACTN4	FN1	9606.ENSP00000252699	9606.ENSP00000346839	0	0	0	0	0.07	0.08	0.9	0.365	0.938
ACTN4	EZR	9606.ENSP00000252699	9606.ENSP00000356042	0	0	0	0	0.062	0.064	0.9	0.445	0.944
ACTN4	ALDOA	9606.ENSP00000252699	9606.ENSP00000378669	0	0	0	0	0.173	0.37	0.9	0.152	0.95
ACTN4	TLN1	9606.ENSP00000252699	9606.ENSP00000316029	0	0	0	0	0.16	0.083	0.9	0.529	0.958
ADAM12	EGF	9606.ENSP00000357668	9606.ENSP00000265171	0	0	0	0	0.05	0.379	0.9	0.484	0.965
ADAM12	SDC4	9606.ENSP00000357668	9606.ENSP00000361818	0	0	0	0	0	0	0.9	0.267	0.923
ADCY8	OPRD1	9606.ENSP00000286355	9606.ENSP00000234961	0	0	0	0	0.063	0.06	0.9	0.227	0.922
ADCY8	OPRK1	9606.ENSP00000286355	9606.ENSP00000265572	0	0	0	0	0.063	0.06	0.9	0.237	0.923
ADCY8	IQGAP1	9606.ENSP00000286355	9606.ENSP00000268182	0	0	0	0	0.078	0	0.9	0.084	0.908
ADCY8	ADM	9606.ENSP00000286355	9606.ENSP00000436607	0	0	0	0	0	0	0.9	0	0.9
ADCY8	S1PR1	9606.ENSP00000286355	9606.ENSP00000305416	0	0	0	0	0	0	0.9	0	0.9
ADCY8	S1PR3	9606.ENSP00000286355	9606.ENSP00000365006	0	0	0	0	0	0	0.9	0	0.9
ADCY8	RXFP3	9606.ENSP00000286355	9606.ENSP00000328708	0	0	0	0	0.063	0.06	0.9	0	0.904
ADCY8	EDN1	9606.ENSP00000286355	9606.ENSP00000368683	0	0	0	0	0	0	0.9	0.081	0.904
ADCY8	MTNR1A	9606.ENSP00000286355	9606.ENSP00000302811	0	0	0	0	0.063	0.06	0.9	0.065	0.906
ADCY8	CXCL12	9606.ENSP00000286355	9606.ENSP00000379140	0	0	0	0	0	0	0.9	0.115	0.907
ADCY8	LPAR1	9606.ENSP00000286355	9606.ENSP00000363553	0	0	0	0	0.091	0.06	0.9	0	0.907
ADCY8	CXCR4	9606.ENSP00000286355	9606.ENSP00000386884	0	0	0	0	0.063	0.06	0.9	0.087	0.908
ADCY8	SSTR2	9606.ENSP00000286355	9606.ENSP00000350198	0	0	0	0	0.063	0.06	0.9	0.094	0.909
ADCY8	APLNR	9606.ENSP00000286355	9606.ENSP00000475344	0	0	0	0	0.157	0.06	0.9	0	0.913
ADCY8	SST	9606.ENSP00000286355	9606.ENSP00000287641	0	0	0	0	0.099	0	0.9	0.161	0.917
ADCY8	OPRM1	9606.ENSP00000286355	9606.ENSP00000394624	0	0	0	0	0.063	0.06	0.9	0.243	0.924
ADCY8	NPY1R	9606.ENSP00000286355	9606.ENSP00000354652	0	0	0	0	0.097	0.06	0.9	0.226	0.925
ADCY8	GNAI1	9606.ENSP00000286355	9606.ENSP00000343027	0	0	0	0	0.08	0.184	0.9	0.356	0.945
ADRA1D	PLCB1	9606.ENSP00000368766	9606.ENSP00000338185	0	0	0	0	0.061	0.062	0.9	0.164	0.916
ADRA1D	LPAR1	9606.ENSP00000368766	9606.ENSP00000363553	0	0	0	0.613	0.087	0	0.9	0.154	0.909
ADRA1D	EDNRB	9606.ENSP00000368766	9606.ENSP00000366416	0	0	0	0.567	0.064	0	0.9	0.449	0.92
ADRA1D	EDN1	9606.ENSP00000368766	9606.ENSP00000368683	0	0	0	0	0	0.157	0.9	0.545	0.958
ADRA1D	HCRTR2	9606.ENSP00000368766	9606.ENSP00000477548	0	0	0	0.647	0.054	0	0.9	0.186	0.906
AHNAK	ANXA2	9606.ENSP00000367263	9606.ENSP00000346032	0	0	0	0	0.157	0.735	0	0.7	0.927
AHNAK	S100A10	9606.ENSP00000367263	9606.ENSP00000357801	0	0	0	0	0.154	0.97	0	0.721	0.992
AIFM2	TP53	9606.ENSP00000478931	9606.ENSP00000269305	0	0	0	0	0	0.085	0.9	0.311	0.931
AJUBA	AURKA	9606.ENSP00000262713	9606.ENSP00000216911	0	0	0	0	0.097	0.112	0.9	0.527	0.956
AJUBA	PLK4	9606.ENSP00000262713	9606.ENSP00000270861	0	0	0	0	0.071	0	0.9	0	0.903
AJUBA	NEK2	9606.ENSP00000262713	9606.ENSP00000355966	0	0	0	0	0.094	0	0.9	0.075	0.908
AJUBA	CEP152	9606.ENSP00000262713	9606.ENSP00000370337	0	0	0	0	0.055	0	0.9	0.116	0.909
AJUBA	EZH2	9606.ENSP00000262713	9606.ENSP00000320147	0	0	0	0	0	0	0.9	0.14	0.91
AJUBA	PLK1	9606.ENSP00000262713	9606.ENSP00000300093	0	0	0	0	0.097	0	0.9	0.311	0.932
AJUBA	CDK1	9606.ENSP00000262713	9606.ENSP00000378699	0	0	0	0	0.098	0.081	0.9	0.363	0.94
AJUBA	BORA	9606.ENSP00000262713	9606.ENSP00000479266	0	0	0	0	0.061	0	0.9	0.609	0.96
ALDOA	TIMP1	9606.ENSP00000378669	9606.ENSP00000218388	0	0	0	0	0.069	0	0.9	0.121	0.911
ALDOA	TGFB1	9606.ENSP00000378669	9606.ENSP00000221930	0	0	0	0	0	0	0.9	0.093	0.905
ALDOA	SERPINE1	9606.ENSP00000378669	9606.ENSP00000223095	0	0	0	0	0.049	0	0.9	0.069	0.903
ALDOA	SPARC	9606.ENSP00000378669	9606.ENSP00000231061	0	0	0	0	0.088	0	0.9	0.049	0.905
ALDOA	ENO1	9606.ENSP00000378669	9606.ENSP00000234590	0	0	0	0	0.468	0.37	0.6	0.754	0.962
ALDOA	THBS1	9606.ENSP00000378669	9606.ENSP00000260356	0	0	0	0	0	0	0.9	0.077	0.903
ALDOA	CNN2	9606.ENSP00000378669	9606.ENSP00000263097	0	0	0	0	0.066	0.05	0.9	0.095	0.908
ALDOA	EGF	9606.ENSP00000378669	9606.ENSP00000265171	0	0	0	0	0	0	0.9	0.146	0.91
ALDOA	PKM	9606.ENSP00000378669	9606.ENSP00000320171	0.125	0.002	0	0	0.369	0.363	0.8	0.748	0.979
ALDOA	PDGFB	9606.ENSP00000378669	9606.ENSP00000330382	0	0	0	0	0.061	0	0.9	0.041	0.902
ALDOA	FN1	9606.ENSP00000378669	9606.ENSP00000346839	0	0	0	0	0	0.08	0.9	0.142	0.914
ALDOA	TGFB2	9606.ENSP00000378669	9606.ENSP00000355896	0	0	0	0	0	0	0.9	0.115	0.907
ALDOA	IGF2	9606.ENSP00000378669	9606.ENSP00000391826	0	0	0	0	0	0	0.9	0.126	0.908
ALDOA	B2M	9606.ENSP00000378669	9606.ENSP00000452780	0	0	0	0	0	0	0.9	0.172	0.913
ALDOA	LDHA	9606.ENSP00000378669	9606.ENSP00000445175	0	0	0	0	0.192	0.368	0.6	0.75	0.942
ALYREF	NUP107	9606.ENSP00000421592	9606.ENSP00000229179	0	0	0	0	0.114	0	0.9	0.245	0.927
ALYREF	SNRPA	9606.ENSP00000421592	9606.ENSP00000243563	0	0	0	0	0.341	0	0.9	0.167	0.94
ALYREF	HNRNPM	9606.ENSP00000421592	9606.ENSP00000325376	0	0	0	0.602	0.937	0.338	0.9	0.278	0.995
ALYREF	PTBP1	9606.ENSP00000421592	9606.ENSP00000349428	0	0	0	0	0.94	0	0.9	0.208	0.994
ALYREF	HNRNPF	9606.ENSP00000421592	9606.ENSP00000400433	0	0	0	0	0.752	0	0.9	0.282	0.98
ALYREF	NUP37	9606.ENSP00000421592	9606.ENSP00000448054	0	0	0	0	0.173	0	0.9	0	0.913
ALYREF	LSM4	9606.ENSP00000421592	9606.ENSP00000469468	0	0	0	0	0.309	0.128	0.9	0.094	0.938
ANGPT1	MMP2	9606.ENSP00000428340	9606.ENSP00000219070	0	0	0	0	0.085	0	0.9	0.493	0.949
ANGPT1	NFKB1	9606.ENSP00000428340	9606.ENSP00000226574	0	0	0	0	0	0.064	0.9	0.084	0.906
ANGPT1	KDR	9606.ENSP00000428340	9606.ENSP00000263923	0	0	0	0	0.061	0.051	0.6	0.845	0.937
ANGPT1	ITGA5	9606.ENSP00000428340	9606.ENSP00000293379	0	0	0	0	0	0.379	0.9	0.194	0.945
ANGPT1	FN1	9606.ENSP00000428340	9606.ENSP00000346839	0	0	0	0	0.061	0	0.9	0.529	0.952
ANGPT1	TEK	9606.ENSP00000428340	9606.ENSP00000369375	0	0	0	0	0.076	0.385	0.9	0.986	0.999
ANXA2	PLAT	9606.ENSP00000346032	9606.ENSP00000220809	0	0	0	0	0.095	0.388	0.9	0.585	0.973
ANXA2	DNAJC3	9606.ENSP00000346032	9606.ENSP00000473631	0	0	0	0	0.065	0	0.9	0	0.902
ANXA2	S100A4	9606.ENSP00000346032	9606.ENSP00000357705	0	0	0	0	0.2	0.964	0	0.733	0.991
ANXA2	S100A10	9606.ENSP00000346032	9606.ENSP00000357801	0	0	0	0	0.759	0.538	0.9	0.921	0.999
APITD1	CENPM	9606.ENSP00000308583	9606.ENSP00000215980	0	0	0	0	0.137	0.313	0.9	0.695	0.979
APITD1	OIP5	9606.ENSP00000308583	9606.ENSP00000220514	0	0	0	0	0.121	0	0.9	0.314	0.934
APITD1	RPA3	9606.ENSP00000308583	9606.ENSP00000223129	0	0	0	0	0.24	0	0.9	0.065	0.922
APITD1	NUP107	9606.ENSP00000308583	9606.ENSP00000229179	0	0	0	0	0.062	0	0.9	0.194	0.917
APITD1	HES1	9606.ENSP00000308583	9606.ENSP00000232424	0	0	0	0	0	0	0.9	0	0.9
APITD1	RPA1	9606.ENSP00000308583	9606.ENSP00000254719	0	0	0	0	0.082	0.993	0.9	0.069	0.999
APITD1	CCNB1	9606.ENSP00000308583	9606.ENSP00000256442	0	0	0	0	0.171	0	0.9	0.246	0.932
APITD1	BHLHE40	9606.ENSP00000308583	9606.ENSP00000256495	0	0	0	0	0	0	0.9	0	0.9
APITD1	ESPL1	9606.ENSP00000308583	9606.ENSP00000257934	0	0	0	0	0.081	0	0.9	0.227	0.922
APITD1	NDC80	9606.ENSP00000308583	9606.ENSP00000261597	0	0	0	0	0.117	0	0.9	0.607	0.962
APITD1	KIF18A	9606.ENSP00000308583	9606.ENSP00000263181	0	0	0	0	0.081	0	0.9	0.272	0.927
APITD1	SGOL1	9606.ENSP00000308583	9606.ENSP00000263753	0	0	0	0	0.132	0	0.9	0.429	0.946
APITD1	CENPE	9606.ENSP00000308583	9606.ENSP00000265148	0	0	0	0	0.092	0	0.9	0.699	0.97
APITD1	NUF2	9606.ENSP00000308583	9606.ENSP00000271452	0	0	0	0	0.23	0	0.9	0.53	0.96
APITD1	CDCA5	9606.ENSP00000308583	9606.ENSP00000275517	0	0	0	0	0.182	0	0.9	0.065	0.916
APITD1	CENPU	9606.ENSP00000308583	9606.ENSP00000281453	0	0	0	0	0.11	0.369	0.9	0.769	0.985
APITD1	SPC25	9606.ENSP00000308583	9606.ENSP00000282074	0	0	0	0	0.098	0	0.9	0.043	0.906
APITD1	CENPH	9606.ENSP00000308583	9606.ENSP00000283006	0	0	0	0	0.117	0.369	0.9	0.826	0.989
APITD1	BUB1B	9606.ENSP00000308583	9606.ENSP00000287598	0	0	0	0	0.12	0	0.9	0.537	0.955
APITD1	FANCD2	9606.ENSP00000308583	9606.ENSP00000287647	0	0	0	0	0.063	0	0.9	0.582	0.957
APITD1	CCNB2	9606.ENSP00000308583	9606.ENSP00000288207	0	0	0	0	0.134	0	0.9	0.241	0.928
APITD1	MIS18A	9606.ENSP00000308583	9606.ENSP00000290130	0	0	0	0	0.092	0	0.9	0.068	0.908
APITD1	MAD2L1	9606.ENSP00000308583	9606.ENSP00000296509	0	0	0	0	0.193	0	0.9	0.19	0.929
APITD1	PLK1	9606.ENSP00000308583	9606.ENSP00000300093	0	0	0	0	0.113	0	0.9	0.4	0.942
APITD1	BIRC5	9606.ENSP00000308583	9606.ENSP00000301633	0	0	0	0	0.181	0	0.9	0.096	0.919
APITD1	BUB1	9606.ENSP00000308583	9606.ENSP00000302530	0	0	0	0	0.122	0	0.9	0.546	0.956
APITD1	RUVBL1	9606.ENSP00000308583	9606.ENSP00000318297	0	0	0	0	0.097	0	0.9	0	0.905
APITD1	ERCC6L	9606.ENSP00000308583	9606.ENSP00000334675	0	0	0	0	0.091	0	0.9	0	0.905
APITD1	NUP37	9606.ENSP00000308583	9606.ENSP00000448054	0	0	0	0	0.112	0	0.9	0.043	0.907
APITD1	SGOL2	9606.ENSP00000308583	9606.ENSP00000350447	0	0	0	0	0.064	0	0.9	0.198	0.918
APITD1	USP1	9606.ENSP00000308583	9606.ENSP00000343526	0	0	0	0	0.089	0	0.9	0.348	0.935
APITD1	CDK1	9606.ENSP00000308583	9606.ENSP00000378699	0	0	0	0	0.248	0	0.9	0.272	0.94
APITD1	CDCA8	9606.ENSP00000308583	9606.ENSP00000362146	0	0	0	0	0.213	0	0.9	0.298	0.94
APITD1	ZWINT	9606.ENSP00000308583	9606.ENSP00000363055	0	0	0	0	0.135	0	0.9	0.44	0.947
APITD1	CDC20	9606.ENSP00000308583	9606.ENSP00000361540	0	0	0	0	0.22	0	0.9	0.4	0.949
APITD1	SPC24	9606.ENSP00000308583	9606.ENSP00000465075	0	0	0	0	0.144	0	0.9	0.473	0.95
APITD1	BUB3	9606.ENSP00000308583	9606.ENSP00000357858	0	0	0	0	0.062	0	0.9	0.539	0.953
APITD1	AURKB	9606.ENSP00000308583	9606.ENSP00000313950	0	0	0	0	0.172	0	0.9	0.494	0.954
APITD1	KIF2C	9606.ENSP00000308583	9606.ENSP00000361298	0	0	0	0	0.109	0	0.9	0.623	0.963
APITD1	CASC5	9606.ENSP00000308583	9606.ENSP00000335463	0	0	0	0	0.081	0	0.9	0.631	0.963
APITD1	FANCI	9606.ENSP00000308583	9606.ENSP00000310842	0	0	0	0	0.098	0	0.9	0.632	0.963
APITD1	INCENP	9606.ENSP00000308583	9606.ENSP00000378295	0	0	0	0	0.114	0	0.9	0.622	0.963
APITD1	CENPF	9606.ENSP00000308583	9606.ENSP00000355922	0	0	0	0	0.083	0	0.9	0.667	0.966
APITD1	HJURP	9606.ENSP00000308583	9606.ENSP00000414109	0	0	0	0	0.085	0	0.9	0.74	0.974
APITD1	CENPA	9606.ENSP00000308583	9606.ENSP00000336868	0	0	0	0	0.076	0	0.9	0.838	0.983
APITD1	CENPI	9606.ENSP00000308583	9606.ENSP00000362018	0	0	0	0	0.093	0	0.9	0.832	0.983
APITD1	CENPN	9606.ENSP00000308583	9606.ENSP00000377007	0	0	0	0	0.16	0	0.9	0.819	0.983
APITD1	CENPO	9606.ENSP00000308583	9606.ENSP00000370214	0	0	0	0	0.089	0.167	0.9	0.803	0.983
APITD1	CENPK	9606.ENSP00000308583	9606.ENSP00000379911	0	0	0	0	0.088	0.369	0.9	0.781	0.985
APITD1	RMI2	9606.ENSP00000308583	9606.ENSP00000310356	0	0	0	0	0.116	0.993	0	0	0.993
APITD1	FANCA	9606.ENSP00000308583	9606.ENSP00000373952	0	0	0	0	0.062	0.993	0.9	0.584	0.999
APITD1	FANCB	9606.ENSP00000308583	9606.ENSP00000381378	0	0	0	0	0.079	0.993	0.9	0.558	0.999
APITD1	BLM	9606.ENSP00000308583	9606.ENSP00000347232	0	0	0	0	0	0.993	0.9	0.05	0.999
APLNR	OPRD1	9606.ENSP00000475344	9606.ENSP00000234961	0	0	0	0.731	0	0	0.9	0.232	0.905
APLNR	OPRK1	9606.ENSP00000475344	9606.ENSP00000265572	0	0	0	0.74	0	0	0.9	0.291	0.906
APLNR	SST	9606.ENSP00000475344	9606.ENSP00000287641	0	0	0	0	0.098	0	0.9	0.121	0.913
APLNR	MTNR1A	9606.ENSP00000475344	9606.ENSP00000302811	0	0	0	0.625	0	0	0.9	0.168	0.905
APLNR	S1PR1	9606.ENSP00000475344	9606.ENSP00000305416	0	0	0	0	0.087	0	0.9	0.069	0.907
APLNR	RXFP3	9606.ENSP00000475344	9606.ENSP00000328708	0	0	0	0.729	0	0	0.9	0	0.9
APLNR	GNAI1	9606.ENSP00000475344	9606.ENSP00000343027	0	0	0	0	0.065	0.178	0.9	0	0.916
APLNR	SSTR2	9606.ENSP00000475344	9606.ENSP00000350198	0	0	0	0.753	0	0	0.9	0.138	0.902
APLNR	NPY1R	9606.ENSP00000475344	9606.ENSP00000354652	0	0	0	0.637	0.076	0	0.9	0	0.903
APLNR	LPAR1	9606.ENSP00000475344	9606.ENSP00000363553	0	0	0	0	0.076	0	0.9	0.097	0.909
APLNR	S1PR3	9606.ENSP00000475344	9606.ENSP00000365006	0	0	0	0	0.06	0	0.9	0.148	0.912
APLNR	CXCL12	9606.ENSP00000475344	9606.ENSP00000379140	0	0	0	0	0.1	0.162	0.9	0.221	0.933
APLNR	CXCR4	9606.ENSP00000475344	9606.ENSP00000386884	0	0	0	0.744	0.061	0	0.9	0.67	0.918
APLNR	OPRM1	9606.ENSP00000475344	9606.ENSP00000394624	0	0	0	0.727	0	0	0.9	0.249	0.905
AR	CCND1	9606.ENSP00000363822	9606.ENSP00000227507	0	0	0	0	0.061	0.384	0.9	0.795	0.986
AR	NR3C1	9606.ENSP00000363822	9606.ENSP00000231509	0	0	0	0.816	0	0.379	0.9	0.806	0.944
AR	PRDX1	9606.ENSP00000363822	9606.ENSP00000262746	0	0	0	0	0	0.379	0.9	0.536	0.968
AR	CDK6	9606.ENSP00000363822	9606.ENSP00000265734	0	0	0	0	0	0.524	0.9	0.399	0.968
AR	TP53	9606.ENSP00000363822	9606.ENSP00000269305	0	0	0	0	0	0.379	0	0.848	0.902
AR	SMAD3	9606.ENSP00000363822	9606.ENSP00000332973	0	0	0	0	0	0.393	0.9	0.655	0.977
AR	GNAI1	9606.ENSP00000363822	9606.ENSP00000343027	0	0	0	0	0	0.079	0.9	0.075	0.907
AR	WWTR1	9606.ENSP00000363822	9606.ENSP00000419465	0	0	0	0	0	0.057	0.9	0.118	0.909
AR	YAP1	9606.ENSP00000363822	9606.ENSP00000478927	0	0	0	0	0.069	0.057	0.9	0.201	0.92
AR	NCOA2	9606.ENSP00000363822	9606.ENSP00000399968	0	0	0	0	0	0.974	0.9	0.794	0.999
ARHGAP11A	DLGAP5	9606.ENSP00000355090	9606.ENSP00000247191	0	0	0	0	0.902	0	0	0.064	0.904
ARHGAP11A	KIF11	9606.ENSP00000355090	9606.ENSP00000260731	0	0	0	0	0.919	0	0	0.228	0.935
ARHGAP11A	CCNA2	9606.ENSP00000355090	9606.ENSP00000274026	0	0	0	0	0.914	0	0	0.085	0.918
ARHGAP11A	BUB1B	9606.ENSP00000355090	9606.ENSP00000287598	0	0	0	0	0.903	0	0	0	0.903
ARHGAP11A	BUB1	9606.ENSP00000355090	9606.ENSP00000302530	0	0	0	0	0.931	0	0	0.082	0.934
ARHGAP11A	RHOJ	9606.ENSP00000355090	9606.ENSP00000316729	0	0	0	0	0	0.265	0.9	0.102	0.928
ARHGAP11A	RHOBTB1	9606.ENSP00000355090	9606.ENSP00000338671	0	0	0	0	0	0.265	0.9	0.102	0.928
ARHGAP11A	RHOG	9606.ENSP00000355090	9606.ENSP00000339467	0	0	0	0	0	0.265	0.9	0.102	0.928
ARHGAP11A	CDK1	9606.ENSP00000355090	9606.ENSP00000378699	0	0	0	0	0.896	0.073	0	0.056	0.901
ARHGAP11A	TTK	9606.ENSP00000355090	9606.ENSP00000358813	0	0	0	0	0.899	0	0	0.08	0.903
ARHGAP11A	KIF20A	9606.ENSP00000355090	9606.ENSP00000378356	0	0	0	0	0.903	0	0	0	0.903
ARHGAP11A	TOP2A	9606.ENSP00000355090	9606.ENSP00000411532	0	0	0	0	0.91	0	0	0.139	0.919
ARHGAP11B	RHOJ	9606.ENSP00000481934	9606.ENSP00000316729	0	0	0	0	0	0.265	0.9	0.102	0.928
ARHGAP11B	RHOBTB1	9606.ENSP00000481934	9606.ENSP00000338671	0	0	0	0	0	0.265	0.9	0.102	0.928
ARHGAP11B	RHOG	9606.ENSP00000481934	9606.ENSP00000339467	0	0	0	0	0	0.265	0.9	0.102	0.928
ARHGAP29	RHOJ	9606.ENSP00000260526	9606.ENSP00000316729	0	0	0	0	0.088	0.096	0.9	0.09	0.914
ARHGAP29	RHOG	9606.ENSP00000260526	9606.ENSP00000339467	0	0	0	0	0.061	0.096	0.9	0.165	0.919
ARHGAP29	RHOBTB1	9606.ENSP00000260526	9606.ENSP00000338671	0	0	0	0	0.061	0.096	0.9	0.19	0.922
ARHGAP31	RHOBTB1	9606.ENSP00000264245	9606.ENSP00000338671	0	0	0	0	0	0.057	0.9	0	0.901
ARHGAP31	RHOJ	9606.ENSP00000264245	9606.ENSP00000316729	0	0	0	0	0.089	0.057	0.9	0.073	0.909
ARHGAP31	RHOG	9606.ENSP00000264245	9606.ENSP00000339467	0	0	0	0	0.061	0.057	0.9	0.231	0.922
ARHGAP36	RHOJ	9606.ENSP00000276211	9606.ENSP00000316729	0	0	0	0	0	0.265	0.9	0.164	0.933
ARHGAP36	RHOG	9606.ENSP00000276211	9606.ENSP00000339467	0	0	0	0	0	0.265	0.9	0.261	0.94
ARHGAP36	RHOBTB1	9606.ENSP00000276211	9606.ENSP00000338671	0	0	0	0	0	0.265	0.9	0.291	0.943
ARHGEF26	RHOJ	9606.ENSP00000348828	9606.ENSP00000316729	0	0	0	0	0.049	0.185	0.9	0.266	0.935
ARHGEF26	RHOBTB1	9606.ENSP00000348828	9606.ENSP00000338671	0	0	0	0	0	0.185	0.9	0.228	0.931
ARHGEF26	RHOG	9606.ENSP00000348828	9606.ENSP00000339467	0	0	0	0	0	0.185	0.9	0.794	0.981
ASCL1	ID1	9606.ENSP00000266744	9606.ENSP00000365280	0	0	0	0	0	0.794	0	0.556	0.904
ASF1B	MCM5	9606.ENSP00000263382	9606.ENSP00000216122	0	0	0	0	0.85	0.322	0	0.353	0.928
ASF1B	MCM4	9606.ENSP00000263382	9606.ENSP00000262105	0	0	0	0	0.712	0.496	0	0.414	0.907
ASF1B	CDC45	9606.ENSP00000263382	9606.ENSP00000405726	0	0	0	0	0.824	0.058	0	0.461	0.902
ASF1B	CCNA2	9606.ENSP00000263382	9606.ENSP00000274026	0	0	0	0	0.883	0.132	0	0.162	0.907
ASF1B	KIF20A	9606.ENSP00000263382	9606.ENSP00000378356	0	0	0	0	0.886	0	0	0.236	0.91
ASF1B	AURKB	9606.ENSP00000263382	9606.ENSP00000313950	0	0	0	0	0.898	0	0	0.161	0.911
ASF1B	RRM2	9606.ENSP00000263382	9606.ENSP00000353770	0	0	0	0	0.845	0.309	0	0.295	0.918
ASF1B	CDC20	9606.ENSP00000263382	9606.ENSP00000361540	0	0	0	0	0.907	0.064	0	0.213	0.925
ASF1B	CCNB2	9606.ENSP00000263382	9606.ENSP00000288207	0	0	0	0	0.921	0.188	0	0.131	0.939
ASF1B	CDCA8	9606.ENSP00000263382	9606.ENSP00000362146	0	0	0	0	0.919	0	0	0.298	0.941
ASF1B	CHAF1A	9606.ENSP00000263382	9606.ENSP00000301280	0	0	0	0	0.479	0.732	0	0.704	0.955
ASF1B	MCM7	9606.ENSP00000263382	9606.ENSP00000307288	0	0	0	0	0.777	0.39	0	0.708	0.957
ASF1B	HAT1	9606.ENSP00000263382	9606.ENSP00000264108	0	0	0	0	0.672	0.784	0	0.695	0.976
ASF1B	MCM2	9606.ENSP00000263382	9606.ENSP00000265056	0	0	0	0	0.771	0.709	0	0.831	0.987
ATF3	JUNB	9606.ENSP00000344352	9606.ENSP00000303315	0	0	0	0	0.449	0.678	0	0.603	0.923
ATF3	SMAD3	9606.ENSP00000344352	9606.ENSP00000332973	0	0	0	0	0	0.379	0.9	0.647	0.976
AURKA	KIF22	9606.ENSP00000216911	9606.ENSP00000160827	0	0	0	0	0.858	0.175	0	0.316	0.913
AURKA	TYMS	9606.ENSP00000216911	9606.ENSP00000315644	0	0	0	0	0.86	0	0	0.339	0.904
AURKA	RRM2	9606.ENSP00000216911	9606.ENSP00000353770	0	0	0	0	0.825	0	0	0.476	0.904
AURKA	CALU	9606.ENSP00000216911	9606.ENSP00000438248	0	0	0	0	0.088	0.89	0	0.143	0.906
AURKA	CDC45	9606.ENSP00000216911	9606.ENSP00000405726	0	0	0	0	0.89	0	0	0.2	0.909
AURKA	RFC4	9606.ENSP00000216911	9606.ENSP00000376272	0	0	0	0	0.874	0	0	0.329	0.911
AURKA	CENPF	9606.ENSP00000216911	9606.ENSP00000355922	0	0	0	0	0.846	0	0	0.46	0.913
AURKA	CEP55	9606.ENSP00000216911	9606.ENSP00000360540	0	0	0	0	0.848	0.102	0	0.426	0.914
AURKA	PBK	9606.ENSP00000216911	9606.ENSP00000428489	0	0	0	0	0.877	0.065	0	0.337	0.917
AURKA	SGOL1	9606.ENSP00000216911	9606.ENSP00000263753	0	0	0	0	0.882	0	0	0.348	0.919
AURKA	ECT2	9606.ENSP00000216911	9606.ENSP00000376457	0	0	0	0	0.872	0.09	0	0.451	0.93
AURKA	CDK2	9606.ENSP00000216911	9606.ENSP00000266970	0	0	0.431	0.76	0.303	0.88	0	0.587	0.932
AURKA	RACGAP1	9606.ENSP00000216911	9606.ENSP00000404190	0	0	0	0	0.874	0	0	0.523	0.937
AURKA	CEP152	9606.ENSP00000216911	9606.ENSP00000370337	0	0	0	0	0.138	0.097	0.9	0.305	0.938
AURKA	NCAPH	9606.ENSP00000216911	9606.ENSP00000240423	0	0	0	0	0.835	0.417	0	0.418	0.939
AURKA	CDKN3	9606.ENSP00000216911	9606.ENSP00000335357	0	0	0	0	0.901	0.194	0	0.36	0.945
AURKA	NCAPG	9606.ENSP00000216911	9606.ENSP00000251496	0	0	0	0	0.898	0.263	0	0.372	0.949
AURKA	FBXO5	9606.ENSP00000216911	9606.ENSP00000229758	0	0	0	0	0.922	0	0	0.375	0.949
AURKA	TTK	9606.ENSP00000216911	9606.ENSP00000358813	0	0	0	0.626	0.914	0.265	0	0.706	0.951
AURKA	PRC1	9606.ENSP00000216911	9606.ENSP00000377793	0	0	0	0	0.927	0.055	0	0.402	0.955
AURKA	FOXM1	9606.ENSP00000216911	9606.ENSP00000342307	0	0	0	0	0.818	0	0	0.764	0.955
AURKA	GADD45A	9606.ENSP00000216911	9606.ENSP00000360025	0	0	0	0	0	0.379	0.9	0.408	0.96
AURKA	KIF4A	9606.ENSP00000216911	9606.ENSP00000363524	0	0	0	0	0.921	0.125	0	0.498	0.962
AURKA	CENPE	9606.ENSP00000216911	9606.ENSP00000265148	0	0	0	0	0.887	0.189	0	0.64	0.964
AURKA	BUB1B	9606.ENSP00000216911	9606.ENSP00000287598	0	0	0	0	0.844	0.246	0	0.747	0.967
AURKA	KIF20A	9606.ENSP00000216911	9606.ENSP00000378356	0	0	0	0	0.94	0.125	0	0.546	0.974
AURKA	KIF23	9606.ENSP00000216911	9606.ENSP00000260363	0	0	0	0	0.919	0.125	0	0.665	0.974
AURKA	TOP2A	9606.ENSP00000216911	9606.ENSP00000411532	0	0	0	0	0.92	0.261	0	0.634	0.976
AURKA	BRCA1	9606.ENSP00000216911	9606.ENSP00000418960	0	0	0	0	0.327	0.379	0.9	0.571	0.979
AURKA	KIF2C	9606.ENSP00000216911	9606.ENSP00000361298	0	0	0	0	0.868	0.433	0	0.76	0.98
AURKA	MAD2L1	9606.ENSP00000216911	9606.ENSP00000296509	0	0	0	0	0.923	0.169	0	0.724	0.981
AURKA	CDCA8	9606.ENSP00000216911	9606.ENSP00000362146	0	0	0	0	0.933	0	0.54	0.586	0.986
AURKA	CCNA2	9606.ENSP00000216911	9606.ENSP00000274026	0	0	0	0	0.964	0.177	0	0.582	0.986
AURKA	INCENP	9606.ENSP00000216911	9606.ENSP00000378295	0	0	0	0	0.712	0.825	0	0.771	0.987
AURKA	NDC80	9606.ENSP00000216911	9606.ENSP00000261597	0	0	0	0	0.909	0.484	0	0.774	0.988
AURKA	PLK4	9606.ENSP00000216911	9606.ENSP00000270861	0	0	0	0.81	0.812	0.342	0.9	0.66	0.988
AURKA	NEK2	9606.ENSP00000216911	9606.ENSP00000355966	0	0	0.361	0.69	0.877	0	0.9	0.679	0.99
AURKA	CCNB1	9606.ENSP00000216911	9606.ENSP00000256442	0	0	0	0	0.925	0.291	0	0.858	0.991
AURKA	KIF15	9606.ENSP00000216911	9606.ENSP00000324020	0	0	0	0	0.754	0.125	0.9	0.72	0.993
AURKA	BORA	9606.ENSP00000216911	9606.ENSP00000479266	0	0	0	0	0.743	0.473	0.9	0.606	0.993
AURKA	AURKB	9606.ENSP00000216911	9606.ENSP00000313950	0	0	0.445	0.959	0.925	0.094	0.9	0.878	0.993
AURKA	BUB1	9606.ENSP00000216911	9606.ENSP00000302530	0	0	0	0	0.962	0.246	0	0.783	0.993
AURKA	KIF11	9606.ENSP00000216911	9606.ENSP00000260731	0	0	0	0	0.94	0.482	0	0.831	0.994
AURKA	TP53	9606.ENSP00000216911	9606.ENSP00000269305	0	0	0	0	0.095	0.379	0.9	0.931	0.995
AURKA	UBE2C	9606.ENSP00000216911	9606.ENSP00000348838	0	0	0	0	0.949	0.064	0.9	0.639	0.998
AURKA	PLK1	9606.ENSP00000216911	9606.ENSP00000300093	0	0	0	0.749	0.947	0.594	0.9	0.917	0.998
AURKA	CENPA	9606.ENSP00000216911	9606.ENSP00000336868	0	0	0	0	0.827	0.294	0.9	0.912	0.998
AURKA	BIRC5	9606.ENSP00000216911	9606.ENSP00000301633	0	0	0	0	0.869	0.56	0.9	0.711	0.998
AURKA	CDK1	9606.ENSP00000216911	9606.ENSP00000378699	0	0	0.424	0.755	0.965	0.88	0.9	0.817	0.999
AURKA	DLGAP5	9606.ENSP00000216911	9606.ENSP00000247191	0	0	0	0	0.946	0.387	0.9	0.736	0.999
AURKA	CDC20	9606.ENSP00000216911	9606.ENSP00000361540	0	0	0	0	0.977	0.379	0.9	0.743	0.999
AURKA	CCNB2	9606.ENSP00000216911	9606.ENSP00000288207	0	0	0	0	0.973	0.896	0	0.696	0.999
AURKA	TPX2	9606.ENSP00000216911	9606.ENSP00000300403	0	0	0	0	0.952	0.982	0.9	0.886	0.999
AURKA	TACC3	9606.ENSP00000216911	9606.ENSP00000326550	0	0	0	0	0.694	0.909	0.9	0.89	0.999
AURKB	CDC6	9606.ENSP00000313950	9606.ENSP00000209728	0	0	0	0	0.767	0.188	0	0.588	0.915
AURKB	CENPM	9606.ENSP00000313950	9606.ENSP00000215980	0	0	0	0	0.805	0	0.9	0.286	0.984
AURKB	MCM5	9606.ENSP00000313950	9606.ENSP00000216122	0	0	0	0	0.872	0	0	0.324	0.91
AURKB	NUP107	9606.ENSP00000313950	9606.ENSP00000229179	0	0	0	0	0.167	0	0.9	0.316	0.938
AURKB	FBXO5	9606.ENSP00000313950	9606.ENSP00000229758	0	0	0	0	0.874	0	0	0.424	0.924
AURKB	NCAPH	9606.ENSP00000313950	9606.ENSP00000240423	0	0	0	0	0.843	0.596	0.9	0.702	0.997
AURKB	DLGAP5	9606.ENSP00000313950	9606.ENSP00000247191	0	0	0	0	0.947	0	0	0.524	0.973
AURKB	NCAPG	9606.ENSP00000313950	9606.ENSP00000251496	0	0	0	0	0.959	0.263	0.9	0.379	0.997
AURKB	CCNB1	9606.ENSP00000313950	9606.ENSP00000256442	0	0	0	0	0.933	0.291	0.9	0.797	0.998
AURKB	ESPL1	9606.ENSP00000313950	9606.ENSP00000257934	0	0	0	0	0.903	0	0.9	0.802	0.997
AURKB	KIF23	9606.ENSP00000313950	9606.ENSP00000260363	0	0	0	0	0.887	0.125	0.9	0.906	0.998
AURKB	KIF11	9606.ENSP00000313950	9606.ENSP00000260731	0	0	0	0	0.961	0.261	0	0.801	0.993
AURKB	NDC80	9606.ENSP00000313950	9606.ENSP00000261597	0	0	0	0	0.961	0.484	0.9	0.962	0.999
AURKB	KIF18A	9606.ENSP00000313950	9606.ENSP00000263181	0	0	0	0	0.44	0.186	0.9	0.493	0.973
AURKB	SGOL1	9606.ENSP00000313950	9606.ENSP00000263753	0	0	0	0	0.851	0.379	0.9	0.705	0.996
AURKB	CENPE	9606.ENSP00000313950	9606.ENSP00000265148	0	0	0	0	0.935	0.189	0.9	0.783	0.998
AURKB	TP53	9606.ENSP00000313950	9606.ENSP00000269305	0	0	0	0	0.098	0.305	0.9	0.803	0.986
AURKB	NUF2	9606.ENSP00000313950	9606.ENSP00000271452	0	0	0	0	0.838	0.328	0.9	0.74	0.996
AURKB	CCNA2	9606.ENSP00000313950	9606.ENSP00000274026	0	0	0	0	0.969	0.177	0	0.661	0.99
AURKB	CDCA5	9606.ENSP00000313950	9606.ENSP00000275517	0	0	0	0	0.785	0	0.9	0.711	0.993
AURKB	CENPU	9606.ENSP00000313950	9606.ENSP00000281453	0	0	0	0	0.55	0	0.9	0.405	0.97
AURKB	SPC25	9606.ENSP00000313950	9606.ENSP00000282074	0	0	0	0	0.675	0	0.9	0.441	0.98
AURKB	CENPH	9606.ENSP00000313950	9606.ENSP00000283006	0	0	0	0	0.354	0	0.9	0.487	0.964
AURKB	SMC2	9606.ENSP00000313950	9606.ENSP00000286398	0	0	0	0	0.553	0.087	0.9	0.34	0.969
AURKB	BUB1B	9606.ENSP00000313950	9606.ENSP00000287598	0	0	0	0	0.918	0.444	0.9	0.912	0.999
AURKB	CCNB2	9606.ENSP00000313950	9606.ENSP00000288207	0	0	0	0	0.962	0.291	0.9	0.677	0.999
AURKB	MAD2L1	9606.ENSP00000313950	9606.ENSP00000296509	0	0	0	0	0.955	0.169	0.9	0.722	0.998
AURKB	PLK1	9606.ENSP00000313950	9606.ENSP00000300093	0	0	0	0.751	0.947	0.365	0.9	0.907	0.997
AURKB	TPX2	9606.ENSP00000313950	9606.ENSP00000300403	0	0	0	0	0.897	0.435	0	0.779	0.986
AURKB	BIRC5	9606.ENSP00000313950	9606.ENSP00000301633	0	0	0	0	0.874	0.588	0.9	0.701	0.998
AURKB	BUB1	9606.ENSP00000313950	9606.ENSP00000302530	0	0	0	0	0.921	0.246	0.9	0.861	0.999
AURKB	ESCO2	9606.ENSP00000313950	9606.ENSP00000306999	0	0	0	0	0.92	0.08	0	0.319	0.946
AURKB	CKS1B	9606.ENSP00000313950	9606.ENSP00000311083	0	0	0	0	0.924	0	0	0.432	0.955
AURKB	MYLK	9606.ENSP00000313950	9606.ENSP00000353452	0	0	0	0.739	0	0	0.9	0.161	0.903
AURKB	PBK	9606.ENSP00000313950	9606.ENSP00000428489	0	0	0	0	0.859	0.065	0	0.33	0.904
AURKB	CEP55	9606.ENSP00000313950	9606.ENSP00000360540	0	0	0	0	0.818	0	0	0.508	0.907
AURKB	ECT2	9606.ENSP00000313950	9606.ENSP00000376457	0	0	0	0	0.791	0.09	0	0.555	0.908
AURKB	VIM	9606.ENSP00000313950	9606.ENSP00000446007	0	0	0	0	0.08	0	0.9	0.115	0.911
AURKB	HJURP	9606.ENSP00000313950	9606.ENSP00000414109	0	0	0	0	0.885	0	0	0.324	0.919
AURKB	NUP37	9606.ENSP00000313950	9606.ENSP00000448054	0	0	0	0	0.223	0	0.9	0.091	0.923
AURKB	CDC25C	9606.ENSP00000313950	9606.ENSP00000321656	0	0	0	0	0.725	0	0	0.733	0.923
AURKB	NEK2	9606.ENSP00000313950	9606.ENSP00000355966	0	0	0.388	0.695	0.895	0	0	0.676	0.926
AURKB	CDC45	9606.ENSP00000313950	9606.ENSP00000405726	0	0	0	0	0.891	0	0	0.366	0.928
AURKB	TYMS	9606.ENSP00000313950	9606.ENSP00000315644	0	0	0	0	0.914	0	0	0.23	0.931
AURKB	FOXM1	9606.ENSP00000313950	9606.ENSP00000342307	0	0	0	0	0.841	0	0	0.658	0.943
AURKB	PRC1	9606.ENSP00000313950	9606.ENSP00000377793	0	0	0	0	0.904	0.055	0	0.436	0.944
AURKB	RRM2	9606.ENSP00000313950	9606.ENSP00000353770	0	0	0	0	0.921	0	0	0.337	0.945
AURKB	DES	9606.ENSP00000313950	9606.ENSP00000363071	0	0	0	0	0.08	0.379	0.9	0.171	0.946
AURKB	CENPO	9606.ENSP00000313950	9606.ENSP00000370214	0	0	0	0	0.243	0	0.9	0.356	0.947
AURKB	KIF15	9606.ENSP00000313950	9606.ENSP00000324020	0	0	0	0	0.882	0.125	0	0.536	0.948
AURKB	CENPK	9606.ENSP00000313950	9606.ENSP00000379911	0	0	0	0	0.371	0	0.9	0.349	0.955
AURKB	TACC3	9606.ENSP00000313950	9606.ENSP00000326550	0	0	0	0	0.884	0.385	0	0.596	0.968
AURKB	ERCC6L	9606.ENSP00000313950	9606.ENSP00000334675	0	0	0	0	0.58	0	0.9	0.355	0.97
AURKB	CENPI	9606.ENSP00000313950	9606.ENSP00000362018	0	0	0	0	0.499	0	0.9	0.498	0.972
AURKB	TOP2A	9606.ENSP00000313950	9606.ENSP00000411532	0	0	0	0	0.941	0.261	0	0.565	0.979
AURKB	TTK	9606.ENSP00000313950	9606.ENSP00000358813	0	0	0	0.645	0.929	0.642	0	0.743	0.98
AURKB	KIF4A	9606.ENSP00000313950	9606.ENSP00000363524	0	0	0	0	0.889	0.125	0	0.823	0.981
AURKB	CENPN	9606.ENSP00000313950	9606.ENSP00000377007	0	0	0	0	0.806	0	0.9	0.297	0.985
AURKB	SGOL2	9606.ENSP00000313950	9606.ENSP00000350447	0	0	0	0	0.666	0	0.9	0.757	0.991
AURKB	CENPF	9606.ENSP00000313950	9606.ENSP00000355922	0	0	0	0	0.803	0	0.9	0.606	0.991
AURKB	NCAPD2	9606.ENSP00000313950	9606.ENSP00000325017	0	0	0	0	0.79	0.279	0.9	0.492	0.991
AURKB	BUB3	9606.ENSP00000313950	9606.ENSP00000357858	0	0	0	0	0.414	0.264	0.9	0.821	0.991
AURKB	SMC4	9606.ENSP00000313950	9606.ENSP00000349961	0	0	0	0	0.793	0.134	0.9	0.573	0.991
AURKB	CASC5	9606.ENSP00000313950	9606.ENSP00000335463	0	0	0	0	0.459	0	0.9	0.873	0.992
AURKB	SPC24	9606.ENSP00000313950	9606.ENSP00000465075	0	0	0	0	0.849	0	0.9	0.543	0.992
AURKB	ZWINT	9606.ENSP00000313950	9606.ENSP00000363055	0	0	0	0	0.7	0	0.9	0.794	0.993
AURKB	RACGAP1	9606.ENSP00000313950	9606.ENSP00000404190	0	0	0	0	0.765	0.379	0.9	0.859	0.997
AURKB	UBE2C	9606.ENSP00000313950	9606.ENSP00000348838	0	0	0	0	0.934	0.064	0.9	0.597	0.997
AURKB	CDK1	9606.ENSP00000313950	9606.ENSP00000378699	0	0	0.422	0.726	0.963	0.399	0.9	0.852	0.998
AURKB	CENPA	9606.ENSP00000313950	9606.ENSP00000336868	0	0	0	0	0.807	0.542	0.9	0.842	0.998
AURKB	CDCA8	9606.ENSP00000313950	9606.ENSP00000362146	0	0	0	0	0.97	0.379	0.9	0.967	0.999
AURKB	KIF20A	9606.ENSP00000313950	9606.ENSP00000378356	0	0	0	0	0.932	0.433	0.9	0.792	0.999
AURKB	CDC20	9606.ENSP00000313950	9606.ENSP00000361540	0	0	0	0	0.972	0.379	0.9	0.791	0.999
AURKB	INCENP	9606.ENSP00000313950	9606.ENSP00000378295	0	0	0	0	0.592	0.963	0.9	0.974	0.999
AURKB	KIF2C	9606.ENSP00000313950	9606.ENSP00000361298	0	0	0	0	0.913	0.125	0.9	0.915	0.999
B2M	VAMP3	9606.ENSP00000452780	9606.ENSP00000054666	0	0	0	0	0.062	0	0.9	0.057	0.903
B2M	VCL	9606.ENSP00000452780	9606.ENSP00000211998	0	0	0	0	0	0	0.9	0.188	0.915
B2M	FCGRT	9606.ENSP00000452780	9606.ENSP00000221466	0	0	0	0	0.084	0.912	0	0.586	0.963
B2M	NFKB1	9606.ENSP00000452780	9606.ENSP00000226574	0	0	0	0	0.096	0	0.9	0.227	0.924
B2M	SNAP23	9606.ENSP00000452780	9606.ENSP00000249647	0	0	0	0	0.061	0	0.9	0.108	0.909
B2M	CNN2	9606.ENSP00000452780	9606.ENSP00000263097	0	0	0	0	0.063	0	0.9	0	0.902
B2M	PRKCQ	9606.ENSP00000452780	9606.ENSP00000263125	0	0	0	0	0	0	0.9	0.186	0.915
B2M	ZAP70	9606.ENSP00000452780	9606.ENSP00000264972	0	0	0	0	0.084	0	0.9	0.51	0.951
B2M	VCAM1	9606.ENSP00000452780	9606.ENSP00000294728	0	0	0	0	0.109	0	0.9	0.354	0.937
B2M	CALR	9606.ENSP00000452780	9606.ENSP00000320866	0	0	0	0	0	0.899	0.9	0.441	0.993
B2M	HSPA5	9606.ENSP00000452780	9606.ENSP00000324173	0	0	0	0	0	0	0.9	0.264	0.923
B2M	CD8B	9606.ENSP00000452780	9606.ENSP00000331172	0	0	0	0	0.088	0.731	0.9	0.282	0.98
B2M	HSPG2	9606.ENSP00000452780	9606.ENSP00000363827	0	0	0	0	0	0	0.9	0.233	0.92
B2M	HLA-C	9606.ENSP00000452780	9606.ENSP00000365402	0	0	0	0	0.344	0.973	0.9	0.647	0.999
B2M	TRIM5	9606.ENSP00000452780	9606.ENSP00000369373	0	0	0	0	0.083	0	0.9	0	0.904
B2M	TRIM6	9606.ENSP00000452780	9606.ENSP00000369440	0	0	0	0	0.063	0	0.9	0.05	0.903
B2M	IRF9	9606.ENSP00000452780	9606.ENSP00000380073	0	0	0	0	0.125	0	0.9	0.226	0.926
B2M	HLA-B	9606.ENSP00000452780	9606.ENSP00000399168	0	0	0	0	0.366	0.971	0.9	0.699	0.999
BARD1	POLE2	9606.ENSP00000260947	9606.ENSP00000216367	0	0	0	0	0.235	0	0.9	0.3	0.941
BARD1	RPA3	9606.ENSP00000260947	9606.ENSP00000223129	0	0	0	0	0.095	0	0.9	0.398	0.94
BARD1	RAD51AP1	9606.ENSP00000260947	9606.ENSP00000228843	0	0	0	0	0.232	0	0.9	0.118	0.926
BARD1	RPA1	9606.ENSP00000260947	9606.ENSP00000254719	0	0	0	0	0.171	0	0.9	0.33	0.939
BARD1	BRIP1	9606.ENSP00000260947	9606.ENSP00000259008	0	0	0	0	0.133	0.379	0.9	0.616	0.976
BARD1	RMI2	9606.ENSP00000260947	9606.ENSP00000310356	0	0	0	0	0.127	0	0.9	0.082	0.912
BARD1	POLH	9606.ENSP00000260947	9606.ENSP00000361310	0	0	0	0	0.064	0.086	0.9	0.119	0.914
BARD1	TIMELESS	9606.ENSP00000260947	9606.ENSP00000450607	0	0	0	0	0.162	0	0.9	0.091	0.917
BARD1	RFC3	9606.ENSP00000260947	9606.ENSP00000369411	0.041	0	0	0	0.195	0.051	0.9	0.142	0.925
BARD1	RFC5	9606.ENSP00000260947	9606.ENSP00000408295	0.041	0	0	0	0.187	0.051	0.9	0.154	0.926
BARD1	BLM	9606.ENSP00000260947	9606.ENSP00000347232	0	0	0	0	0.172	0	0.9	0.221	0.929
BARD1	POLD1	9606.ENSP00000260947	9606.ENSP00000406046	0	0	0	0	0.142	0	0.9	0.295	0.934
BARD1	RFC4	9606.ENSP00000260947	9606.ENSP00000376272	0.041	0	0	0	0.244	0.051	0.9	0.248	0.938
BARD1	CLSPN	9606.ENSP00000260947	9606.ENSP00000312995	0	0	0	0	0.222	0	0.9	0.349	0.944
BARD1	CCNA2	9606.ENSP00000260947	9606.ENSP00000274026	0	0	0	0	0.25	0.128	0.9	0.279	0.946
BARD1	FANCA	9606.ENSP00000260947	9606.ENSP00000373952	0	0	0	0	0.087	0	0.9	0.462	0.946
BARD1	DNA2	9606.ENSP00000260947	9606.ENSP00000351185	0	0	0	0	0.22	0.092	0.9	0.396	0.951
BARD1	PRKDC	9606.ENSP00000260947	9606.ENSP00000313420	0	0	0	0	0.1	0.185	0.9	0.422	0.951
BARD1	UBE2C	9606.ENSP00000260947	9606.ENSP00000348838	0	0	0	0	0.201	0.191	0.9	0.359	0.953
BARD1	EXO1	9606.ENSP00000260947	9606.ENSP00000355506	0	0	0	0	0.21	0	0.9	0.489	0.956
BARD1	XRCC3	9606.ENSP00000260947	9606.ENSP00000451974	0	0	0	0	0.129	0.262	0.9	0.447	0.959
BARD1	CDK2	9606.ENSP00000260947	9606.ENSP00000266970	0	0	0	0	0.119	0.472	0.9	0.286	0.962
BARD1	CHEK1	9606.ENSP00000260947	9606.ENSP00000388648	0	0	0	0	0.2	0.081	0.9	0.558	0.963
BARD1	FANCD2	9606.ENSP00000260947	9606.ENSP00000287647	0	0	0	0	0.185	0	0.9	0.607	0.965
BARD1	CHEK2	9606.ENSP00000260947	9606.ENSP00000372023	0	0	0	0	0.113	0.186	0.9	0.696	0.975
BARD1	TP53	9606.ENSP00000260947	9606.ENSP00000269305	0	0	0	0	0.061	0.706	0.9	0.589	0.987
BARD1	BRCA2	9606.ENSP00000260947	9606.ENSP00000369497	0	0	0	0	0.248	0.696	0.9	0.782	0.994
BARD1	RAD51	9606.ENSP00000260947	9606.ENSP00000372088	0	0	0	0	0.208	0.866	0.9	0.747	0.996
BARD1	BRCA1	9606.ENSP00000260947	9606.ENSP00000418960	0	0	0	0.545	0.159	0.979	0.9	0.879	0.998
BAX	RPA1	9606.ENSP00000293288	9606.ENSP00000254719	0	0	0	0	0.062	0	0.9	0.062	0.904
BAX	TP53	9606.ENSP00000293288	9606.ENSP00000269305	0	0	0	0	0.05	0.578	0.9	0.669	0.984
BAX	BCL2L11	9606.ENSP00000293288	9606.ENSP00000376943	0	0	0	0	0	0.895	0.9	0.641	0.995
BCAN	MMP2	9606.ENSP00000331210	9606.ENSP00000219070	0	0	0	0	0	0.328	0.9	0.265	0.946
BCAN	VCAN	9606.ENSP00000331210	9606.ENSP00000265077	0	0	0	0.735	0	0.657	0.9	0.888	0.972
BCAN	TNC	9606.ENSP00000331210	9606.ENSP00000265131	0	0	0	0	0	0.185	0.9	0.085	0.918
BCAN	MMP10	9606.ENSP00000331210	9606.ENSP00000279441	0	0	0	0	0	0.328	0.9	0.088	0.933
BCAN	SDC2	9606.ENSP00000331210	9606.ENSP00000307046	0	0	0	0	0	0	0.9	0.319	0.929
BCAN	GPC3	9606.ENSP00000331210	9606.ENSP00000377836	0	0	0	0	0.061	0	0.9	0.297	0.928
BCAN	SDC4	9606.ENSP00000331210	9606.ENSP00000361818	0	0	0	0	0	0	0.9	0.347	0.931
BCAN	GPC4	9606.ENSP00000331210	9606.ENSP00000359864	0	0	0	0	0	0	0.9	0.399	0.937
BCAN	HSPG2	9606.ENSP00000331210	9606.ENSP00000363827	0	0	0	0	0	0	0.9	0.476	0.945
BCL2L11	VCL	9606.ENSP00000376943	9606.ENSP00000211998	0	0	0	0	0	0	0.9	0.21	0.917
BCL2L11	IQGAP1	9606.ENSP00000376943	9606.ENSP00000268182	0	0	0	0	0	0	0.9	0.047	0.9
BCL2L11	MAP2K1	9606.ENSP00000376943	9606.ENSP00000302486	0	0	0	0	0	0	0.9	0.568	0.954
BCL2L11	TLN1	9606.ENSP00000376943	9606.ENSP00000316029	0	0	0	0	0	0	0.9	0.053	0.901
BCL2L11	PMAIP1	9606.ENSP00000376943	9606.ENSP00000326119	0	0	0	0	0	0.305	0.8	0.891	0.983
BCL2L11	SMAD3	9606.ENSP00000376943	9606.ENSP00000332973	0	0	0	0	0	0	0.9	0.35	0.932
BCL2L11	FN1	9606.ENSP00000376943	9606.ENSP00000346839	0	0	0	0	0	0	0.9	0.358	0.933
BCL2L11	RUNX3	9606.ENSP00000376943	9606.ENSP00000382800	0	0	0	0	0	0	0.9	0.668	0.965
BHLHE40	HES1	9606.ENSP00000256495	9606.ENSP00000232424	0	0	0	0.606	0	0	0.9	0.147	0.904
BHLHE40	BHLHE41	9606.ENSP00000256495	9606.ENSP00000242728	0	0	0	0.838	0.341	0.379	0.8	0.8	0.922
BHLHE40	FANCB	9606.ENSP00000256495	9606.ENSP00000381378	0	0	0	0	0	0	0.9	0	0.9
BHLHE40	FANCA	9606.ENSP00000256495	9606.ENSP00000373952	0	0	0	0	0	0	0.9	0	0.9
BHLHE40	BLM	9606.ENSP00000256495	9606.ENSP00000347232	0	0	0	0	0	0	0.9	0	0.9
BHLHE40	NPAS2	9606.ENSP00000256495	9606.ENSP00000338283	0	0	0	0	0	0.287	0.9	0.748	0.98
BHLHE41	NPAS2	9606.ENSP00000242728	9606.ENSP00000338283	0	0	0	0	0	0.732	0.9	0.76	0.993
BIRC3	TNFRSF1A	9606.ENSP00000263464	9606.ENSP00000162749	0	0	0	0	0.061	0.412	0.9	0.616	0.976
BIRC3	NFKB1	9606.ENSP00000263464	9606.ENSP00000226574	0	0	0	0	0.123	0.693	0	0.748	0.926
BIRC3	TNFRSF1B	9606.ENSP00000263464	9606.ENSP00000365435	0	0	0	0	0.105	0	0.9	0.431	0.944
BIRC3	FAS	9606.ENSP00000263464	9606.ENSP00000347979	0	0	0	0	0.097	0	0.9	0.455	0.946
BIRC3	CASP6	9606.ENSP00000263464	9606.ENSP00000265164	0	0	0	0	0	0.181	0.9	0.419	0.948
BIRC3	CFLAR	9606.ENSP00000263464	9606.ENSP00000312455	0	0	0	0	0.128	0.181	0.9	0.725	0.977
BIRC3	CASP7	9606.ENSP00000263464	9606.ENSP00000358327	0	0	0	0	0.052	0.6	0.9	0.577	0.981
BIRC3	CD40	9606.ENSP00000263464	9606.ENSP00000361359	0	0	0	0	0.107	0.811	0.9	0.531	0.991
BIRC5	CENPM	9606.ENSP00000301633	9606.ENSP00000215980	0	0	0	0	0.797	0	0.9	0.252	0.983
BIRC5	NUP107	9606.ENSP00000301633	9606.ENSP00000229179	0	0	0	0	0.142	0	0.9	0	0.91
BIRC5	DLGAP5	9606.ENSP00000301633	9606.ENSP00000247191	0	0	0	0	0.913	0	0	0.44	0.949
BIRC5	NCAPG	9606.ENSP00000301633	9606.ENSP00000251496	0	0	0	0	0.891	0.262	0	0.358	0.944
BIRC5	CCNB1	9606.ENSP00000301633	9606.ENSP00000256442	0	0	0	0	0.888	0.185	0.9	0.651	0.996
BIRC5	ESPL1	9606.ENSP00000301633	9606.ENSP00000257934	0	0	0	0	0.869	0	0.9	0.308	0.99
BIRC5	KIF23	9606.ENSP00000301633	9606.ENSP00000260363	0	0	0	0	0.728	0	0.9	0.451	0.983
BIRC5	KIF11	9606.ENSP00000301633	9606.ENSP00000260731	0	0	0	0	0.94	0.052	0	0.451	0.966
BIRC5	NDC80	9606.ENSP00000301633	9606.ENSP00000261597	0	0	0	0	0.926	0	0.9	0.325	0.994
BIRC5	KIF18A	9606.ENSP00000301633	9606.ENSP00000263181	0	0	0	0	0.441	0.05	0.9	0.208	0.952
BIRC5	SGOL1	9606.ENSP00000301633	9606.ENSP00000263753	0	0	0	0	0.728	0	0.9	0.326	0.98
BIRC5	CENPE	9606.ENSP00000301633	9606.ENSP00000265148	0	0	0	0	0.768	0.05	0.9	0.406	0.985
BIRC5	TP53	9606.ENSP00000301633	9606.ENSP00000269305	0	0	0	0	0.088	0	0.9	0.571	0.957
BIRC5	NUF2	9606.ENSP00000301633	9606.ENSP00000271452	0	0	0	0	0.85	0	0.9	0.376	0.989
BIRC5	CCNA2	9606.ENSP00000301633	9606.ENSP00000274026	0	0	0	0	0.921	0.157	0	0.522	0.965
BIRC5	CDCA5	9606.ENSP00000301633	9606.ENSP00000275517	0	0	0	0	0.881	0	0.9	0.365	0.991
BIRC5	CENPU	9606.ENSP00000301633	9606.ENSP00000281453	0	0	0	0	0.609	0	0.9	0.165	0.964
BIRC5	SPC25	9606.ENSP00000301633	9606.ENSP00000282074	0	0	0	0	0.746	0	0.9	0.086	0.974
BIRC5	ITGA1	9606.ENSP00000301633	9606.ENSP00000282588	0	0	0	0	0	0	0.9	0	0.9
BIRC5	CENPH	9606.ENSP00000301633	9606.ENSP00000283006	0	0	0	0	0.603	0	0.9	0.295	0.969
BIRC5	BUB1B	9606.ENSP00000301633	9606.ENSP00000287598	0	0	0	0	0.916	0.185	0.9	0.554	0.996
BIRC5	CCNB2	9606.ENSP00000301633	9606.ENSP00000288207	0	0	0	0	0.88	0.185	0.9	0.577	0.995
BIRC5	MAD2L1	9606.ENSP00000301633	9606.ENSP00000296509	0	0	0	0	0.958	0	0.9	0.578	0.998
BIRC5	PLK1	9606.ENSP00000301633	9606.ENSP00000300093	0	0	0	0	0.821	0	0.9	0.557	0.991
BIRC5	TPX2	9606.ENSP00000301633	9606.ENSP00000300403	0	0	0	0	0.932	0	0	0.47	0.962
BIRC5	CCDC8	9606.ENSP00000301633	9606.ENSP00000303158	0	0	0	0	0	0	0.9	0	0.9
BIRC5	CEP55	9606.ENSP00000301633	9606.ENSP00000360540	0	0	0	0	0.834	0	0	0.443	0.903
BIRC5	CKS2	9606.ENSP00000301633	9606.ENSP00000364976	0	0	0	0	0.838	0	0	0.441	0.905
BIRC5	HJURP	9606.ENSP00000301633	9606.ENSP00000414109	0	0	0	0	0.887	0	0	0.211	0.907
BIRC5	FOXM1	9606.ENSP00000301633	9606.ENSP00000342307	0	0	0	0	0.809	0	0	0.556	0.911
BIRC5	CENPO	9606.ENSP00000301633	9606.ENSP00000370214	0	0	0	0	0.2	0	0.9	0.05	0.917
BIRC5	NUP37	9606.ENSP00000301633	9606.ENSP00000448054	0	0	0	0	0.229	0	0.9	0.066	0.921
BIRC5	SGOL2	9606.ENSP00000301633	9606.ENSP00000350447	0	0	0	0	0.352	0	0.9	0.116	0.937
BIRC5	BUB3	9606.ENSP00000301633	9606.ENSP00000357858	0	0	0	0	0.193	0.101	0.9	0.239	0.937
BIRC5	RRM2	9606.ENSP00000301633	9606.ENSP00000353770	0	0	0	0	0.884	0	0	0.491	0.938
BIRC5	CENPI	9606.ENSP00000301633	9606.ENSP00000362018	0	0	0	0	0.401	0	0.9	0.076	0.939
BIRC5	TK1	9606.ENSP00000301633	9606.ENSP00000301634	0	0	0	0	0.892	0	0	0.46	0.939
BIRC5	NEK2	9606.ENSP00000301633	9606.ENSP00000355966	0	0	0	0	0.893	0	0	0.479	0.942
BIRC5	KIF4A	9606.ENSP00000301633	9606.ENSP00000363524	0	0	0	0	0.907	0	0	0.471	0.948
BIRC5	CASC5	9606.ENSP00000301633	9606.ENSP00000335463	0	0	0	0	0.397	0	0.9	0.212	0.948
BIRC5	TOP2A	9606.ENSP00000301633	9606.ENSP00000411532	0	0	0	0	0.883	0	0	0.589	0.95
BIRC5	TTK	9606.ENSP00000301633	9606.ENSP00000358813	0	0	0	0	0.918	0	0	0.416	0.95
BIRC5	ERCC6L	9606.ENSP00000301633	9606.ENSP00000334675	0	0	0	0	0.481	0	0.9	0.166	0.952
BIRC5	CENPK	9606.ENSP00000301633	9606.ENSP00000379911	0	0	0	0	0.521	0	0.9	0.193	0.957
BIRC5	CENPN	9606.ENSP00000301633	9606.ENSP00000377007	0	0	0	0	0.659	0	0.9	0.189	0.969
BIRC5	PBK	9606.ENSP00000301633	9606.ENSP00000428489	0	0	0	0	0.952	0.176	0	0.416	0.974
BIRC5	SPC24	9606.ENSP00000301633	9606.ENSP00000465075	0	0	0	0	0.654	0	0.9	0.333	0.974
BIRC5	UBE2C	9606.ENSP00000301633	9606.ENSP00000348838	0	0	0	0	0.956	0.193	0	0.579	0.983
BIRC5	RACGAP1	9606.ENSP00000301633	9606.ENSP00000404190	0	0	0	0	0.783	0	0.9	0.418	0.986
BIRC5	ZWINT	9606.ENSP00000301633	9606.ENSP00000363055	0	0	0	0	0.78	0	0.9	0.419	0.986
BIRC5	CENPA	9606.ENSP00000301633	9606.ENSP00000336868	0	0	0	0	0.782	0.097	0.9	0.471	0.988
BIRC5	CENPF	9606.ENSP00000301633	9606.ENSP00000355922	0	0	0	0	0.809	0	0.9	0.548	0.99
BIRC5	KIF20A	9606.ENSP00000301633	9606.ENSP00000378356	0	0	0	0	0.875	0	0.9	0.443	0.992
BIRC5	INCENP	9606.ENSP00000301633	9606.ENSP00000378295	0	0	0	0	0.514	0.473	0.9	0.737	0.992
BIRC5	KIF2C	9606.ENSP00000301633	9606.ENSP00000361298	0	0	0	0	0.872	0	0.9	0.447	0.992
BIRC5	BUB1	9606.ENSP00000301633	9606.ENSP00000302530	0	0	0	0	0.901	0.185	0.9	0.592	0.996
BIRC5	CDK1	9606.ENSP00000301633	9606.ENSP00000378699	0	0	0	0	0.967	0.379	0.9	0.526	0.998
BIRC5	CDC20	9606.ENSP00000301633	9606.ENSP00000361540	0	0	0	0	0.965	0.064	0.9	0.61	0.998
BIRC5	CDCA8	9606.ENSP00000301633	9606.ENSP00000362146	0	0	0	0	0.948	0.873	0.9	0.608	0.999
BLM	DMC1	9606.ENSP00000347232	9606.ENSP00000216024	0	0	0	0	0.064	0.265	0.9	0.331	0.947
BLM	POLE2	9606.ENSP00000347232	9606.ENSP00000216367	0	0	0	0	0.404	0	0.9	0.4	0.961
BLM	RPA3	9606.ENSP00000347232	9606.ENSP00000223129	0	0	0	0	0.132	0.993	0.9	0.173	0.999
BLM	RAD51AP1	9606.ENSP00000347232	9606.ENSP00000228843	0	0	0	0	0.564	0	0.9	0.051	0.955
BLM	HES1	9606.ENSP00000347232	9606.ENSP00000232424	0	0	0	0	0	0	0.9	0	0.9
BLM	RPA1	9606.ENSP00000347232	9606.ENSP00000254719	0	0	0	0	0.092	0.997	0.9	0.72	0.999
BLM	CDK4	9606.ENSP00000347232	9606.ENSP00000257904	0	0	0	0	0.082	0.172	0.9	0.116	0.923
BLM	BRIP1	9606.ENSP00000347232	9606.ENSP00000259008	0	0	0	0	0.178	0.384	0.9	0.516	0.972
BLM	CDK2	9606.ENSP00000347232	9606.ENSP00000266970	0	0	0	0	0.127	0.26	0.9	0.363	0.953
BLM	TP53	9606.ENSP00000347232	9606.ENSP00000269305	0	0	0	0	0.069	0.387	0.9	0.312	0.955
BLM	FANCD2	9606.ENSP00000347232	9606.ENSP00000287647	0	0	0	0	0.345	0.596	0	0.67	0.905
BLM	FEN1	9606.ENSP00000347232	9606.ENSP00000305480	0.056	0	0	0	0.356	0.619	0	0.807	0.949
BLM	RMI2	9606.ENSP00000347232	9606.ENSP00000310356	0	0	0	0	0.26	0.537	0.9	0.544	0.982
BLM	CLSPN	9606.ENSP00000347232	9606.ENSP00000312995	0	0	0	0	0.268	0	0.9	0.24	0.939
BLM	ERCC6L	9606.ENSP00000347232	9606.ENSP00000334675	0.046	0	0	0	0.278	0.939	0	0.439	0.973
BLM	POLH	9606.ENSP00000347232	9606.ENSP00000361310	0.052	0	0	0	0.124	0	0.9	0.249	0.929
BLM	RFC5	9606.ENSP00000347232	9606.ENSP00000408295	0	0	0	0	0.211	0.157	0.9	0.127	0.934
BLM	FANCB	9606.ENSP00000347232	9606.ENSP00000381378	0	0	0	0	0.17	0	0.9	0.337	0.94
BLM	RAD54L	9606.ENSP00000347232	9606.ENSP00000361043	0.046	0	0	0	0.578	0.671	0	0.625	0.943
BLM	RFC3	9606.ENSP00000347232	9606.ENSP00000369411	0	0	0	0	0.283	0.157	0.9	0.225	0.946
BLM	POLD1	9606.ENSP00000347232	9606.ENSP00000406046	0	0	0	0	0.233	0.163	0.9	0.435	0.958
BLM	BRCA2	9606.ENSP00000347232	9606.ENSP00000369497	0	0	0	0	0.258	0	0.9	0.56	0.964
BLM	RFC4	9606.ENSP00000347232	9606.ENSP00000376272	0	0	0	0	0.379	0.157	0.9	0.506	0.97
BLM	TIMELESS	9606.ENSP00000347232	9606.ENSP00000450607	0	0	0	0	0.294	0.302	0.9	0.616	0.978
BLM	BRCA1	9606.ENSP00000347232	9606.ENSP00000418960	0	0	0	0	0.283	0.678	0.9	0.48	0.986
BLM	DNA2	9606.ENSP00000347232	9606.ENSP00000351185	0	0	0	0	0.332	0.261	0.9	0.823	0.99
BLM	XRCC3	9606.ENSP00000347232	9606.ENSP00000451974	0	0	0	0	0.064	0.73	0.9	0.747	0.992
BLM	CHEK1	9606.ENSP00000347232	9606.ENSP00000388648	0	0	0	0	0.564	0.529	0.9	0.746	0.994
BLM	RAD51	9606.ENSP00000347232	9606.ENSP00000372088	0	0	0	0	0.517	0.826	0.9	0.838	0.998
BLM	EXO1	9606.ENSP00000347232	9606.ENSP00000355506	0.056	0	0	0	0.698	0.769	0.9	0.825	0.998
BLM	FANCA	9606.ENSP00000347232	9606.ENSP00000373952	0	0	0	0	0.25	0.993	0.9	0.626	0.999
BMP1	CHRD	9606.ENSP00000305714	9606.ENSP00000204604	0	0	0	0	0.062	0.589	0	0.827	0.927
BMP1	COL1A1	9606.ENSP00000305714	9606.ENSP00000225964	0	0	0	0	0.098	0.472	0.9	0.525	0.974
BMP1	LAMC2	9606.ENSP00000305714	9606.ENSP00000264144	0	0	0	0	0.061	0.379	0.9	0.372	0.958
BMP1	COL5A3	9606.ENSP00000305714	9606.ENSP00000264828	0	0	0	0	0.095	0.064	0.9	0.151	0.918
BMP1	COL1A2	9606.ENSP00000305714	9606.ENSP00000297268	0	0	0	0	0.095	0.064	0.9	0.583	0.959
BMP1	COL3A1	9606.ENSP00000305714	9606.ENSP00000304408	0	0	0	0	0.117	0.093	0.9	0.392	0.944
BMP1	COL5A1	9606.ENSP00000305714	9606.ENSP00000360882	0	0	0	0	0.143	0.412	0.9	0.386	0.965
BMP1	HSPG2	9606.ENSP00000305714	9606.ENSP00000363827	0	0	0	0	0.154	0.379	0.9	0.44	0.966
BMP4	RCN1	9606.ENSP00000245451	9606.ENSP00000054950	0	0	0	0	0.061	0	0.9	0	0.902
BMP4	CHRD	9606.ENSP00000245451	9606.ENSP00000204604	0	0	0	0	0.061	0.188	0.9	0.935	0.994
BMP4	TIMP1	9606.ENSP00000245451	9606.ENSP00000218388	0	0	0	0	0	0	0.9	0.266	0.923
BMP4	LAMB1	9606.ENSP00000245451	9606.ENSP00000222399	0	0	0	0	0.122	0	0.9	0.105	0.914
BMP4	CALU	9606.ENSP00000245451	9606.ENSP00000438248	0	0	0	0	0	0	0.9	0.041	0.9
BMP4	HSP90B1	9606.ENSP00000245451	9606.ENSP00000299767	0	0	0	0	0	0	0.9	0.05	0.9
BMP4	PDIA6	9606.ENSP00000245451	9606.ENSP00000385385	0	0	0	0	0	0	0.9	0	0.9
BMP4	P4HB	9606.ENSP00000245451	9606.ENSP00000327801	0	0	0	0	0	0	0.9	0.081	0.904
BMP4	DNAJC3	9606.ENSP00000245451	9606.ENSP00000473631	0	0	0	0	0	0	0.9	0.085	0.904
BMP4	PCSK9	9606.ENSP00000245451	9606.ENSP00000303208	0	0	0	0	0.069	0	0.9	0.07	0.905
BMP4	LAMB2	9606.ENSP00000245451	9606.ENSP00000388325	0	0	0	0	0.101	0	0.9	0	0.906
BMP4	SDC2	9606.ENSP00000245451	9606.ENSP00000307046	0	0	0	0	0	0	0.9	0.186	0.915
BMP4	LAMC1	9606.ENSP00000245451	9606.ENSP00000258341	0	0	0	0	0.077	0	0.9	0.186	0.918
BMP4	LTBP1	9606.ENSP00000245451	9606.ENSP00000386043	0	0	0	0	0.076	0.078	0.9	0.228	0.925
BMP4	IGFBP3	9606.ENSP00000245451	9606.ENSP00000370473	0	0	0	0	0.077	0	0.9	0.269	0.926
BMP4	BMP5	9606.ENSP00000245451	9606.ENSP00000359866	0	0	0	0.767	0.06	0.177	0.9	0.801	0.931
BMP4	TNC	9606.ENSP00000245451	9606.ENSP00000265131	0	0	0	0	0.065	0	0.9	0.424	0.941
BMP4	FBN1	9606.ENSP00000245451	9606.ENSP00000325527	0	0	0	0	0.088	0.129	0.9	0.361	0.942
BMP4	VCAN	9606.ENSP00000245451	9606.ENSP00000265077	0	0	0	0	0	0	0.9	0.503	0.948
BMP4	FSTL1	9606.ENSP00000245451	9606.ENSP00000295633	0	0	0	0	0.089	0.288	0.9	0.351	0.952
BMP4	GPC3	9606.ENSP00000245451	9606.ENSP00000377836	0	0	0	0	0.088	0.185	0.9	0.445	0.953
BMP4	SPP1	9606.ENSP00000245451	9606.ENSP00000378517	0	0	0	0	0	0	0.9	0.562	0.954
BMP4	FN1	9606.ENSP00000245451	9606.ENSP00000346839	0	0	0	0	0.087	0	0.9	0.62	0.962
BMP4	NOG	9606.ENSP00000245451	9606.ENSP00000328181	0	0	0	0	0	0.522	0.9	0.928	0.996
BMP4	BMPR1B	9606.ENSP00000245451	9606.ENSP00000401907	0	0	0	0	0	0.828	0.9	0.873	0.997
BMP5	CHRD	9606.ENSP00000359866	9606.ENSP00000204604	0	0	0	0	0	0.185	0.6	0.723	0.902
BMP5	NOG	9606.ENSP00000359866	9606.ENSP00000328181	0	0	0	0	0.061	0.827	0.6	0.571	0.968
BMPR1B	CHRD	9606.ENSP00000401907	9606.ENSP00000204604	0	0	0	0	0.059	0.147	0.9	0.61	0.964
BMPR1B	NOG	9606.ENSP00000401907	9606.ENSP00000328181	0	0	0	0	0.061	0	0.9	0.698	0.969
BMPR1B	SMAD3	9606.ENSP00000401907	9606.ENSP00000332973	0	0	0	0	0.062	0.262	0.8	0.546	0.928
BMPR1B	GDF5	9606.ENSP00000401907	9606.ENSP00000363492	0	0	0	0	0	0.723	0.6	0.811	0.977
BORA	CCNB1	9606.ENSP00000479266	9606.ENSP00000256442	0	0	0	0	0.461	0	0.9	0.355	0.962
BORA	PLK4	9606.ENSP00000479266	9606.ENSP00000270861	0	0	0	0	0.419	0	0.9	0.233	0.951
BORA	CCNB2	9606.ENSP00000479266	9606.ENSP00000288207	0	0	0	0	0.445	0	0.9	0.146	0.948
BORA	PLK1	9606.ENSP00000479266	9606.ENSP00000300093	0	0	0	0	0.549	0.379	0.9	0.91	0.997
BORA	NEK2	9606.ENSP00000479266	9606.ENSP00000355966	0	0	0	0	0.375	0	0.9	0.092	0.938
BORA	CEP152	9606.ENSP00000479266	9606.ENSP00000370337	0	0	0	0	0.15	0	0.9	0	0.911
BORA	CDK1	9606.ENSP00000479266	9606.ENSP00000378699	0	0	0	0	0.59	0	0.9	0.768	0.989
BRCA1	DMC1	9606.ENSP00000418960	9606.ENSP00000216024	0	0	0	0	0.15	0.261	0.9	0.146	0.939
BRCA1	POLE2	9606.ENSP00000418960	9606.ENSP00000216367	0	0	0	0	0.364	0	0.9	0.313	0.952
BRCA1	RPA3	9606.ENSP00000418960	9606.ENSP00000223129	0	0	0	0	0.107	0.693	0.9	0.34	0.979
BRCA1	RAD51AP1	9606.ENSP00000418960	9606.ENSP00000228843	0	0	0	0	0.367	0	0.9	0.419	0.96
BRCA1	MND1	9606.ENSP00000418960	9606.ENSP00000240488	0	0	0	0	0.341	0	0.9	0.364	0.954
BRCA1	RPA1	9606.ENSP00000418960	9606.ENSP00000254719	0	0	0	0	0.146	0.547	0.9	0.411	0.974
BRCA1	CDK4	9606.ENSP00000418960	9606.ENSP00000257904	0	0	0	0	0.087	0.379	0.9	0.56	0.971
BRCA1	BRIP1	9606.ENSP00000418960	9606.ENSP00000259008	0	0	0	0	0.214	0.693	0.9	0.683	0.991
BRCA1	LMNB1	9606.ENSP00000418960	9606.ENSP00000261366	0	0	0	0	0.18	0	0.9	0.293	0.937
BRCA1	CDK2	9606.ENSP00000418960	9606.ENSP00000266970	0	0	0	0	0.158	0.379	0.9	0.59	0.975
BRCA1	TP53	9606.ENSP00000418960	9606.ENSP00000269305	0	0	0	0	0.077	0.7	0.9	0.896	0.996
BRCA1	CCNA2	9606.ENSP00000418960	9606.ENSP00000274026	0	0	0	0	0.362	0.379	0.9	0.549	0.979
BRCA1	BUB1B	9606.ENSP00000418960	9606.ENSP00000287598	0	0	0	0	0.499	0	0.72	0.479	0.92
BRCA1	FANCD2	9606.ENSP00000418960	9606.ENSP00000287647	0	0	0	0	0.291	0.691	0.9	0.838	0.995
BRCA1	RMI2	9606.ENSP00000418960	9606.ENSP00000310356	0	0	0	0	0.221	0.693	0.9	0.244	0.979
BRCA1	FANCI	9606.ENSP00000418960	9606.ENSP00000310842	0	0	0	0	0.461	0.693	0.9	0.733	0.994
BRCA1	CLSPN	9606.ENSP00000418960	9606.ENSP00000312995	0	0	0	0	0.345	0.379	0.9	0.63	0.983
BRCA1	UBE2C	9606.ENSP00000418960	9606.ENSP00000348838	0	0	0	0	0.287	0.157	0.9	0.312	0.953
BRCA1	DNA2	9606.ENSP00000418960	9606.ENSP00000351185	0	0	0	0	0.403	0	0.9	0.628	0.975
BRCA1	EXO1	9606.ENSP00000418960	9606.ENSP00000355506	0	0	0	0	0.596	0	0.9	0.724	0.987
BRCA1	GADD45A	9606.ENSP00000418960	9606.ENSP00000360025	0	0	0	0	0	0	0.9	0.582	0.956
BRCA1	POLH	9606.ENSP00000418960	9606.ENSP00000361310	0	0	0	0	0.063	0.328	0.9	0.301	0.95
BRCA1	RFC3	9606.ENSP00000418960	9606.ENSP00000369411	0	0	0	0	0.209	0	0.9	0.259	0.936
BRCA1	BRCA2	9606.ENSP00000418960	9606.ENSP00000369497	0	0	0	0	0.258	0.703	0.9	0.954	0.998
BRCA1	CHEK2	9606.ENSP00000418960	9606.ENSP00000372023	0	0	0	0	0.131	0.469	0.9	0.873	0.993
BRCA1	RAD51	9606.ENSP00000418960	9606.ENSP00000372088	0	0	0	0	0.384	0.763	0.9	0.873	0.997
BRCA1	FANCA	9606.ENSP00000418960	9606.ENSP00000373952	0	0	0	0	0.22	0.693	0.9	0.791	0.994
BRCA1	RFC4	9606.ENSP00000418960	9606.ENSP00000376272	0	0	0	0	0.363	0.112	0.9	0.557	0.971
BRCA1	PSMC3IP	9606.ENSP00000418960	9606.ENSP00000377384	0	0	0	0	0.223	0	0.9	0.402	0.949
BRCA1	CHEK1	9606.ENSP00000418960	9606.ENSP00000388648	0	0	0	0	0.37	0.348	0.9	0.818	0.991
BRCA1	POLD1	9606.ENSP00000418960	9606.ENSP00000406046	0	0	0	0	0.196	0.691	0.9	0.449	0.984
BRCA1	RFC5	9606.ENSP00000418960	9606.ENSP00000408295	0	0	0	0	0.215	0	0.9	0.261	0.936
BRCA1	TOP2A	9606.ENSP00000418960	9606.ENSP00000411532	0	0	0	0	0.68	0.379	0	0.542	0.901
BRCA1	TIMELESS	9606.ENSP00000418960	9606.ENSP00000450607	0	0	0	0	0.231	0	0.9	0.244	0.936
BRCA1	XRCC3	9606.ENSP00000418960	9606.ENSP00000451974	0	0	0	0	0.129	0.261	0.9	0.713	0.979
BRCA2	DMC1	9606.ENSP00000369497	9606.ENSP00000216024	0	0	0	0	0.082	0.6	0.9	0.512	0.979
BRCA2	POLE2	9606.ENSP00000369497	9606.ENSP00000216367	0	0	0	0	0.229	0	0.9	0.225	0.935
BRCA2	RPA3	9606.ENSP00000369497	9606.ENSP00000223129	0	0	0	0	0.088	0	0.9	0.388	0.939
BRCA2	RAD51AP1	9606.ENSP00000369497	9606.ENSP00000228843	0	0	0	0	0.246	0	0.9	0.496	0.958
BRCA2	MND1	9606.ENSP00000369497	9606.ENSP00000240488	0	0	0	0	0.172	0	0.9	0.416	0.947
BRCA2	RPA1	9606.ENSP00000369497	9606.ENSP00000254719	0	0	0	0	0.086	0.32	0.9	0.462	0.962
BRCA2	CDK4	9606.ENSP00000369497	9606.ENSP00000257904	0	0	0	0	0.081	0.099	0.9	0.528	0.955
BRCA2	BRIP1	9606.ENSP00000369497	9606.ENSP00000259008	0	0	0	0	0.242	0	0.9	0.703	0.975
BRCA2	CDK2	9606.ENSP00000369497	9606.ENSP00000266970	0	0	0	0	0.108	0.418	0.9	0.749	0.985
BRCA2	TP53	9606.ENSP00000369497	9606.ENSP00000269305	0	0	0	0	0.089	0.689	0	0.906	0.971
BRCA2	FANCD2	9606.ENSP00000369497	9606.ENSP00000287647	0	0	0	0	0.252	0.472	0.9	0.938	0.997
BRCA2	RMI2	9606.ENSP00000369497	9606.ENSP00000310356	0	0	0	0	0.099	0	0.9	0.296	0.931
BRCA2	FANCI	9606.ENSP00000369497	9606.ENSP00000310842	0	0	0	0	0.241	0.379	0.9	0.886	0.993
BRCA2	DNA2	9606.ENSP00000369497	9606.ENSP00000351185	0	0	0	0	0.221	0	0.9	0.66	0.971
BRCA2	EXO1	9606.ENSP00000369497	9606.ENSP00000355506	0	0	0	0	0.267	0	0.9	0.777	0.982
BRCA2	POLH	9606.ENSP00000369497	9606.ENSP00000361310	0	0	0	0	0.083	0.32	0.9	0.246	0.946
BRCA2	RFC3	9606.ENSP00000369497	9606.ENSP00000369411	0	0	0	0	0.209	0	0.9	0.208	0.932
BRCA2	RFC5	9606.ENSP00000369497	9606.ENSP00000408295	0	0	0	0	0.124	0	0.9	0.195	0.923
BRCA2	PSMC3IP	9606.ENSP00000369497	9606.ENSP00000377384	0	0	0	0	0.095	0	0.9	0.238	0.925
BRCA2	RFC4	9606.ENSP00000369497	9606.ENSP00000376272	0	0	0	0	0.134	0	0.9	0.25	0.929
BRCA2	POLD1	9606.ENSP00000369497	9606.ENSP00000406046	0	0	0	0	0.132	0	0.9	0.479	0.95
BRCA2	CHEK2	9606.ENSP00000369497	9606.ENSP00000372023	0	0	0	0	0.119	0.472	0	0.94	0.97
BRCA2	CHEK1	9606.ENSP00000369497	9606.ENSP00000388648	0	0	0	0	0.212	0	0.9	0.784	0.981
BRCA2	XRCC3	9606.ENSP00000369497	9606.ENSP00000451974	0	0	0	0	0.063	0.586	0.9	0.891	0.995
BRCA2	RAD51	9606.ENSP00000369497	9606.ENSP00000372088	0	0	0	0	0.179	0.916	0.9	0.976	0.999
BRIP1	POLE2	9606.ENSP00000259008	9606.ENSP00000216367	0	0	0	0	0.228	0	0.9	0.333	0.944
BRIP1	RPA3	9606.ENSP00000259008	9606.ENSP00000223129	0	0	0	0	0.082	0	0.9	0	0.904
BRIP1	RAD51AP1	9606.ENSP00000259008	9606.ENSP00000228843	0	0	0	0	0.227	0	0.9	0.086	0.923
BRIP1	RPA1	9606.ENSP00000259008	9606.ENSP00000254719	0	0	0	0	0.096	0.379	0.9	0.66	0.978
BRIP1	CLSPN	9606.ENSP00000259008	9606.ENSP00000312995	0	0	0	0	0.229	0	0.9	0.062	0.921
BRIP1	RMI2	9606.ENSP00000259008	9606.ENSP00000310356	0	0	0	0	0.107	0	0.9	0.204	0.922
BRIP1	TIMELESS	9606.ENSP00000259008	9606.ENSP00000450607	0	0	0	0	0.16	0	0.9	0.17	0.924
BRIP1	RFC5	9606.ENSP00000259008	9606.ENSP00000408295	0.071	0	0	0	0.127	0.127	0.9	0.102	0.924
BRIP1	RFC3	9606.ENSP00000259008	9606.ENSP00000369411	0.071	0	0	0	0.136	0.127	0.9	0.102	0.925
BRIP1	TP53	9606.ENSP00000259008	9606.ENSP00000269305	0	0	0	0	0.069	0	0.9	0.284	0.927
BRIP1	POLD1	9606.ENSP00000259008	9606.ENSP00000406046	0.046	0	0	0	0.198	0.072	0.9	0.188	0.931
BRIP1	POLH	9606.ENSP00000259008	9606.ENSP00000361310	0.052	0	0	0	0.154	0	0.9	0.262	0.932
BRIP1	RFC4	9606.ENSP00000259008	9606.ENSP00000376272	0.071	0	0	0	0.149	0.127	0.9	0.26	0.939
BRIP1	XRCC3	9606.ENSP00000259008	9606.ENSP00000451974	0.052	0	0	0	0.062	0.051	0.9	0.419	0.942
BRIP1	CHEK1	9606.ENSP00000259008	9606.ENSP00000388648	0	0	0	0	0.221	0.064	0.9	0.381	0.948
BRIP1	DNA2	9606.ENSP00000259008	9606.ENSP00000351185	0	0	0	0	0.179	0	0.9	0.534	0.958
BRIP1	EXO1	9606.ENSP00000259008	9606.ENSP00000355506	0	0	0	0	0.308	0.127	0.9	0.503	0.966
BRIP1	RAD51	9606.ENSP00000259008	9606.ENSP00000372088	0.052	0	0	0	0.221	0.051	0.9	0.673	0.972
BUB1	CDC6	9606.ENSP00000302530	9606.ENSP00000209728	0	0	0	0	0.871	0.177	0	0.633	0.957
BUB1	CENPM	9606.ENSP00000302530	9606.ENSP00000215980	0	0	0	0	0.74	0	0.9	0.24	0.978
BUB1	MCM5	9606.ENSP00000302530	9606.ENSP00000216122	0	0	0	0	0.933	0.054	0	0.364	0.956
BUB1	OIP5	9606.ENSP00000302530	9606.ENSP00000220514	0	0	0	0	0.9	0	0	0.17	0.913
BUB1	NUP107	9606.ENSP00000302530	9606.ENSP00000229179	0	0	0	0	0.203	0	0.9	0.471	0.954
BUB1	NCAPH	9606.ENSP00000302530	9606.ENSP00000240423	0	0	0	0	0.906	0	0	0.449	0.946
BUB1	DLGAP5	9606.ENSP00000302530	9606.ENSP00000247191	0	0	0	0	0.972	0	0	0.793	0.994
BUB1	NCAPG	9606.ENSP00000302530	9606.ENSP00000251496	0	0	0	0	0.974	0	0	0.478	0.985
BUB1	CCNB1	9606.ENSP00000302530	9606.ENSP00000256442	0	0	0	0	0.902	0.085	0.9	0.793	0.997
BUB1	ESPL1	9606.ENSP00000302530	9606.ENSP00000257934	0	0	0	0	0.914	0	0.9	0.847	0.998
BUB1	KIF23	9606.ENSP00000302530	9606.ENSP00000260363	0	0	0	0	0.972	0.185	0	0.496	0.987
BUB1	KIF11	9606.ENSP00000302530	9606.ENSP00000260731	0	0	0	0	0.99	0.185	0	0.672	0.997
BUB1	NDC80	9606.ENSP00000302530	9606.ENSP00000261597	0	0	0	0	0.969	0.945	0.9	0.838	0.999
BUB1	MCM4	9606.ENSP00000302530	9606.ENSP00000262105	0	0	0	0	0.966	0.05	0	0.417	0.979
BUB1	KIF18A	9606.ENSP00000302530	9606.ENSP00000263181	0	0	0	0	0.812	0.298	0.9	0.479	0.992
BUB1	SGOL1	9606.ENSP00000302530	9606.ENSP00000263753	0	0	0	0	0.856	0.05	0.9	0.827	0.997
BUB1	MCM6	9606.ENSP00000302530	9606.ENSP00000264156	0	0	0	0	0.844	0.056	0	0.419	0.907
BUB1	CENPE	9606.ENSP00000302530	9606.ENSP00000265148	0	0	0	0	0.941	0.525	0.9	0.87	0.999
BUB1	PLK4	9606.ENSP00000302530	9606.ENSP00000270861	0	0	0	0	0.844	0.247	0	0.531	0.94
BUB1	NUF2	9606.ENSP00000302530	9606.ENSP00000271452	0	0	0	0	0.891	0.939	0.9	0.777	0.999
BUB1	CCNA2	9606.ENSP00000302530	9606.ENSP00000274026	0	0	0	0	0.97	0.079	0	0.698	0.99
BUB1	CDCA5	9606.ENSP00000302530	9606.ENSP00000275517	0	0	0	0	0.834	0	0.9	0.479	0.99
BUB1	CENPU	9606.ENSP00000302530	9606.ENSP00000281453	0	0	0	0	0.787	0	0.9	0.5	0.988
BUB1	SPC25	9606.ENSP00000302530	9606.ENSP00000282074	0	0	0	0	0.662	0.929	0.9	0.149	0.997
BUB1	CENPH	9606.ENSP00000302530	9606.ENSP00000283006	0	0	0	0	0.648	0	0.9	0.506	0.981
BUB1	SMC2	9606.ENSP00000302530	9606.ENSP00000286398	0	0	0	0	0.892	0.262	0	0.24	0.934
BUB1	BUB1B	9606.ENSP00000302530	9606.ENSP00000287598	0	0	0	0.582	0.918	0.929	0.9	0.896	0.999
BUB1	CCNB2	9606.ENSP00000302530	9606.ENSP00000288207	0	0	0	0	0.974	0.085	0.9	0.793	0.999
BUB1	MAD2L1	9606.ENSP00000302530	9606.ENSP00000296509	0	0	0	0	0.921	0.998	0.9	0.858	0.999
BUB1	PLK1	9606.ENSP00000302530	9606.ENSP00000300093	0	0	0	0	0.908	0.593	0.9	0.92	0.999
BUB1	TPX2	9606.ENSP00000302530	9606.ENSP00000300403	0	0	0	0	0.974	0	0	0.518	0.987
BUB1	KIF14	9606.ENSP00000302530	9606.ENSP00000356319	0	0	0	0	0.809	0.185	0	0.414	0.901
BUB1	DSCC1	9606.ENSP00000302530	9606.ENSP00000322180	0	0	0	0	0.874	0.08	0	0.242	0.904
BUB1	FOXM1	9606.ENSP00000302530	9606.ENSP00000342307	0	0	0	0	0.84	0.085	0	0.458	0.914
BUB1	CDC25C	9606.ENSP00000302530	9606.ENSP00000321656	0	0	0	0	0.8	0	0	0.593	0.915
BUB1	WDHD1	9606.ENSP00000302530	9606.ENSP00000353793	0	0	0	0	0.878	0.262	0	0.18	0.92
BUB1	CDKN3	9606.ENSP00000302530	9606.ENSP00000335357	0	0	0	0	0.903	0.058	0	0.278	0.928
BUB1	NUP37	9606.ENSP00000302530	9606.ENSP00000448054	0	0	0	0	0.343	0	0.9	0.054	0.932
BUB1	HJURP	9606.ENSP00000302530	9606.ENSP00000414109	0	0	0	0	0.918	0	0	0.315	0.941
BUB1	CHEK1	9606.ENSP00000302530	9606.ENSP00000388648	0	0	0	0	0.834	0.064	0	0.659	0.942
BUB1	SMC4	9606.ENSP00000302530	9606.ENSP00000349961	0	0	0	0	0.868	0.144	0	0.553	0.945
BUB1	RRM2	9606.ENSP00000302530	9606.ENSP00000353770	0	0	0	0	0.913	0	0	0.424	0.948
BUB1	CDC45	9606.ENSP00000302530	9606.ENSP00000405726	0	0	0	0	0.915	0.062	0	0.443	0.952
BUB1	KIF15	9606.ENSP00000302530	9606.ENSP00000324020	0	0	0	0	0.906	0.185	0	0.437	0.953
BUB1	CENPO	9606.ENSP00000302530	9606.ENSP00000370214	0	0	0	0	0.258	0	0.9	0.44	0.954
BUB1	CEP55	9606.ENSP00000302530	9606.ENSP00000360540	0	0	0	0	0.932	0	0	0.443	0.96
BUB1	PRC1	9606.ENSP00000302530	9606.ENSP00000377793	0	0	0	0	0.922	0.192	0	0.458	0.963
BUB1	RACGAP1	9606.ENSP00000302530	9606.ENSP00000404190	0	0	0	0	0.956	0	0	0.297	0.968
BUB1	PBK	9606.ENSP00000302530	9606.ENSP00000428489	0	0	0	0	0.945	0.064	0	0.44	0.968
BUB1	UBE2C	9606.ENSP00000302530	9606.ENSP00000348838	0	0	0	0	0.938	0	0	0.552	0.971
BUB1	MCM3	9606.ENSP00000302530	9606.ENSP00000480987	0	0	0	0	0.956	0.05	0	0.367	0.971
BUB1	ERCC6L	9606.ENSP00000302530	9606.ENSP00000334675	0	0	0	0	0.599	0.053	0.9	0.357	0.972
BUB1	NEK2	9606.ENSP00000302530	9606.ENSP00000355966	0	0	0	0	0.935	0	0	0.64	0.975
BUB1	CENPK	9606.ENSP00000302530	9606.ENSP00000379911	0	0	0	0	0.7	0	0.9	0.417	0.981
BUB1	CENPI	9606.ENSP00000302530	9606.ENSP00000362018	0	0	0	0	0.518	0	0.9	0.679	0.983
BUB1	KIF4A	9606.ENSP00000302530	9606.ENSP00000363524	0	0	0	0	0.959	0.185	0	0.537	0.983
BUB1	CENPN	9606.ENSP00000302530	9606.ENSP00000377007	0	0	0	0	0.812	0	0.9	0.41	0.987
BUB1	SGOL2	9606.ENSP00000302530	9606.ENSP00000350447	0	0	0	0	0.707	0	0.9	0.659	0.989
BUB1	KIF20A	9606.ENSP00000302530	9606.ENSP00000378356	0	0	0	0	0.975	0.185	0	0.528	0.989
BUB1	TOP2A	9606.ENSP00000302530	9606.ENSP00000411532	0	0	0	0	0.974	0.05	0	0.62	0.99
BUB1	INCENP	9606.ENSP00000302530	9606.ENSP00000378295	0	0	0	0	0.721	0	0.9	0.837	0.995
BUB1	CDCA8	9606.ENSP00000302530	9606.ENSP00000362146	0	0	0	0	0.935	0	0.9	0.707	0.997
BUB1	CENPA	9606.ENSP00000302530	9606.ENSP00000336868	0	0	0	0	0.896	0.262	0.9	0.702	0.997
BUB1	SPC24	9606.ENSP00000302530	9606.ENSP00000465075	0	0	0	0	0.341	0.929	0.9	0.608	0.997
BUB1	CENPF	9606.ENSP00000302530	9606.ENSP00000355922	0	0	0	0	0.938	0	0.9	0.732	0.998
BUB1	TTK	9606.ENSP00000302530	9606.ENSP00000358813	0	0	0	0	0.974	0.731	0	0.834	0.998
BUB1	KIF2C	9606.ENSP00000302530	9606.ENSP00000361298	0	0	0	0	0.945	0.185	0.9	0.699	0.998
BUB1	CDK1	9606.ENSP00000302530	9606.ENSP00000378699	0	0	0	0	0.988	0.575	0.9	0.917	0.999
BUB1	CDC20	9606.ENSP00000302530	9606.ENSP00000361540	0	0	0	0	0.968	0.998	0.9	0.959	0.999
BUB1	BUB3	9606.ENSP00000302530	9606.ENSP00000357858	0	0	0	0	0.233	0.891	0.9	0.982	0.999
BUB1	ZWINT	9606.ENSP00000302530	9606.ENSP00000363055	0	0	0	0	0.728	0.929	0.9	0.669	0.999
BUB1	CASC5	9606.ENSP00000302530	9606.ENSP00000335463	0	0	0	0	0.621	0.989	0.9	0.836	0.999
BUB1B	CDC6	9606.ENSP00000287598	9606.ENSP00000209728	0	0	0	0	0.806	0.177	0	0.571	0.925
BUB1B	CENPM	9606.ENSP00000287598	9606.ENSP00000215980	0	0	0	0	0.626	0.135	0.9	0.242	0.972
BUB1B	NUP107	9606.ENSP00000287598	9606.ENSP00000229179	0	0	0	0	0.193	0	0.9	0.472	0.953
BUB1B	NCAPH	9606.ENSP00000287598	9606.ENSP00000240423	0	0	0	0	0.843	0	0	0.386	0.9
BUB1B	DLGAP5	9606.ENSP00000287598	9606.ENSP00000247191	0	0	0	0	0.945	0	0	0.597	0.977
BUB1B	NCAPG	9606.ENSP00000287598	9606.ENSP00000251496	0	0	0	0	0.899	0	0	0.286	0.925
BUB1B	CCNB1	9606.ENSP00000287598	9606.ENSP00000256442	0	0	0	0	0.941	0.085	0.9	0.781	0.998
BUB1B	ESPL1	9606.ENSP00000287598	9606.ENSP00000257934	0	0	0	0	0.92	0	0.9	0.834	0.998
BUB1B	KIF23	9606.ENSP00000287598	9606.ENSP00000260363	0	0	0	0	0.891	0.185	0	0.375	0.94
BUB1B	KIF11	9606.ENSP00000287598	9606.ENSP00000260731	0	0	0	0	0.963	0.185	0	0.727	0.991
BUB1B	NDC80	9606.ENSP00000287598	9606.ENSP00000261597	0	0	0	0	0.926	0.399	0.9	0.846	0.999
BUB1B	MCM4	9606.ENSP00000287598	9606.ENSP00000262105	0	0	0	0	0.894	0.05	0	0.276	0.92
BUB1B	KIF18A	9606.ENSP00000287598	9606.ENSP00000263181	0	0	0	0	0.697	0.298	0.9	0.685	0.992
BUB1B	SGOL1	9606.ENSP00000287598	9606.ENSP00000263753	0	0	0	0	0.867	0.384	0.9	0.685	0.997
BUB1B	CENPE	9606.ENSP00000287598	9606.ENSP00000265148	0	0	0	0	0.919	0.525	0.9	0.921	0.999
BUB1B	PLK4	9606.ENSP00000287598	9606.ENSP00000270861	0	0	0	0	0.75	0.247	0	0.572	0.912
BUB1B	NUF2	9606.ENSP00000287598	9606.ENSP00000271452	0	0	0	0	0.798	0.326	0.9	0.745	0.996
BUB1B	CCNA2	9606.ENSP00000287598	9606.ENSP00000274026	0	0	0	0	0.934	0.993	0.9	0.689	0.999
BUB1B	CDCA5	9606.ENSP00000287598	9606.ENSP00000275517	0	0	0	0	0.774	0	0.9	0.411	0.985
BUB1B	CENPU	9606.ENSP00000287598	9606.ENSP00000281453	0	0	0	0	0.783	0	0.9	0.499	0.988
BUB1B	SPC25	9606.ENSP00000287598	9606.ENSP00000282074	0	0	0	0	0.789	0	0.9	0.126	0.98
BUB1B	CENPH	9606.ENSP00000287598	9606.ENSP00000283006	0	0	0	0	0.408	0	0.9	0.596	0.974
BUB1B	SMC2	9606.ENSP00000287598	9606.ENSP00000286398	0	0	0	0	0.871	0.262	0	0.157	0.913
BUB1B	CHEK1	9606.ENSP00000287598	9606.ENSP00000388648	0	0	0	0	0.729	0.064	0	0.667	0.908
BUB1B	HJURP	9606.ENSP00000287598	9606.ENSP00000414109	0	0	0	0	0.887	0	0	0.243	0.911
BUB1B	SMC4	9606.ENSP00000287598	9606.ENSP00000349961	0	0	0	0	0.847	0.144	0	0.489	0.927
BUB1B	NUP37	9606.ENSP00000287598	9606.ENSP00000448054	0	0	0	0	0.236	0	0.9	0.175	0.931
BUB1B	CENPO	9606.ENSP00000287598	9606.ENSP00000370214	0	0	0	0	0.231	0	0.9	0.238	0.936
BUB1B	FOXM1	9606.ENSP00000287598	9606.ENSP00000342307	0	0	0	0	0.816	0.085	0	0.665	0.938
BUB1B	TPX2	9606.ENSP00000287598	9606.ENSP00000300403	0	0	0	0	0.902	0	0	0.5	0.949
BUB1B	KIF15	9606.ENSP00000287598	9606.ENSP00000324020	0	0	0	0	0.921	0.185	0	0.338	0.953
BUB1B	CEP55	9606.ENSP00000287598	9606.ENSP00000360540	0	0	0	0	0.921	0	0	0.443	0.954
BUB1B	RACGAP1	9606.ENSP00000287598	9606.ENSP00000404190	0	0	0	0	0.925	0	0	0.443	0.956
BUB1B	PRC1	9606.ENSP00000287598	9606.ENSP00000377793	0	0	0	0	0.928	0.192	0	0.398	0.962
BUB1B	KIF4A	9606.ENSP00000287598	9606.ENSP00000363524	0	0	0	0	0.932	0.185	0	0.46	0.967
BUB1B	PBK	9606.ENSP00000287598	9606.ENSP00000428489	0	0	0	0	0.942	0.064	0	0.473	0.969
BUB1B	KIF20A	9606.ENSP00000287598	9606.ENSP00000378356	0	0	0	0	0.935	0.185	0	0.495	0.971
BUB1B	RRM2	9606.ENSP00000287598	9606.ENSP00000353770	0	0	0	0	0.948	0	0	0.47	0.971
BUB1B	CENPI	9606.ENSP00000287598	9606.ENSP00000362018	0	0	0	0	0.363	0	0.9	0.63	0.974
BUB1B	SGOL2	9606.ENSP00000287598	9606.ENSP00000350447	0	0	0	0	0.524	0	0.9	0.554	0.976
BUB1B	ERCC6L	9606.ENSP00000287598	9606.ENSP00000334675	0	0	0	0	0.678	0.053	0.9	0.325	0.976
BUB1B	SPC24	9606.ENSP00000287598	9606.ENSP00000465075	0	0	0	0	0.43	0	0.9	0.676	0.979
BUB1B	CENPK	9606.ENSP00000287598	9606.ENSP00000379911	0	0	0	0	0.439	0.535	0.9	0.383	0.981
BUB1B	TOP2A	9606.ENSP00000287598	9606.ENSP00000411532	0	0	0	0	0.963	0.05	0	0.556	0.983
BUB1B	CENPN	9606.ENSP00000287598	9606.ENSP00000377007	0	0	0	0	0.767	0	0.9	0.433	0.985
BUB1B	INCENP	9606.ENSP00000287598	9606.ENSP00000378295	0	0	0	0	0.563	0	0.9	0.786	0.989
BUB1B	CENPA	9606.ENSP00000287598	9606.ENSP00000336868	0	0	0	0	0.788	0.262	0.9	0.701	0.994
BUB1B	TTK	9606.ENSP00000287598	9606.ENSP00000358813	0	0	0	0	0.91	0.731	0	0.831	0.995
BUB1B	CENPF	9606.ENSP00000287598	9606.ENSP00000355922	0	0	0	0	0.896	0	0.9	0.683	0.996
BUB1B	CDCA8	9606.ENSP00000287598	9606.ENSP00000362146	0	0	0	0	0.927	0	0.9	0.637	0.997
BUB1B	CCNB2	9606.ENSP00000287598	9606.ENSP00000288207	0	0	0	0	0.93	0.085	0.9	0.699	0.997
BUB1B	UBE2C	9606.ENSP00000287598	9606.ENSP00000348838	0	0	0	0	0.903	0.328	0.9	0.625	0.997
BUB1B	KIF2C	9606.ENSP00000287598	9606.ENSP00000361298	0	0	0	0	0.923	0.185	0.9	0.672	0.997
BUB1B	PLK1	9606.ENSP00000287598	9606.ENSP00000300093	0	0	0	0	0.67	0.534	0.9	0.924	0.998
BUB1B	CDK1	9606.ENSP00000287598	9606.ENSP00000378699	0	0	0	0	0.94	0.345	0.9	0.861	0.999
BUB1B	CDC20	9606.ENSP00000287598	9606.ENSP00000361540	0	0	0	0	0.953	0.999	0.9	0.963	0.999
BUB1B	NEK2	9606.ENSP00000287598	9606.ENSP00000355966	0	0	0	0	0.902	0.993	0.9	0.652	0.999
BUB1B	MAD2L1	9606.ENSP00000287598	9606.ENSP00000296509	0	0	0	0	0.849	0.999	0.9	0.909	0.999
BUB1B	BUB3	9606.ENSP00000287598	9606.ENSP00000357858	0	0	0	0	0.204	0.998	0.9	0.973	0.999
BUB1B	ZWINT	9606.ENSP00000287598	9606.ENSP00000363055	0	0	0	0	0.806	0.929	0.9	0.669	0.999
BUB1B	CASC5	9606.ENSP00000287598	9606.ENSP00000335463	0	0	0	0	0.552	0.919	0.9	0.84	0.999
BUB3	CENPM	9606.ENSP00000357858	9606.ENSP00000215980	0	0	0	0	0.098	0.518	0.9	0.096	0.955
BUB3	NUP107	9606.ENSP00000357858	9606.ENSP00000229179	0	0	0	0	0.268	0	0.9	0.527	0.962
BUB3	CCNB1	9606.ENSP00000357858	9606.ENSP00000256442	0	0	0	0	0.279	0.102	0.9	0.755	0.982
BUB3	ESPL1	9606.ENSP00000357858	9606.ENSP00000257934	0	0	0	0	0.091	0	0.9	0.873	0.987
BUB3	NDC80	9606.ENSP00000357858	9606.ENSP00000261597	0	0	0	0	0.223	0.328	0.9	0.858	0.991
BUB3	KIF18A	9606.ENSP00000357858	9606.ENSP00000263181	0	0	0	0	0.144	0.26	0.9	0.365	0.954
BUB3	SGOL1	9606.ENSP00000357858	9606.ENSP00000263753	0	0	0	0	0.063	0	0.9	0.618	0.961
BUB3	CENPE	9606.ENSP00000357858	9606.ENSP00000265148	0	0	0	0	0.192	0.26	0.9	0.861	0.99
BUB3	NUF2	9606.ENSP00000357858	9606.ENSP00000271452	0	0	0	0	0.202	0	0.9	0.744	0.977
BUB3	CCNA2	9606.ENSP00000357858	9606.ENSP00000274026	0	0	0	0	0.243	0.076	0.9	0.526	0.962
BUB3	CDCA5	9606.ENSP00000357858	9606.ENSP00000275517	0	0	0	0	0.113	0	0.9	0.167	0.919
BUB3	CENPU	9606.ENSP00000357858	9606.ENSP00000281453	0	0	0	0	0.152	0	0.9	0.267	0.932
BUB3	SPC25	9606.ENSP00000357858	9606.ENSP00000282074	0	0	0	0	0.111	0	0.9	0.107	0.913
BUB3	CENPH	9606.ENSP00000357858	9606.ENSP00000283006	0	0	0	0	0.136	0	0.9	0.525	0.955
BUB3	CCNB2	9606.ENSP00000357858	9606.ENSP00000288207	0	0	0	0	0.248	0.102	0.9	0.598	0.969
BUB3	MAD2L1	9606.ENSP00000357858	9606.ENSP00000296509	0	0	0	0	0.731	0.995	0.9	0.863	0.999
BUB3	PLK1	9606.ENSP00000357858	9606.ENSP00000300093	0	0	0	0	0.341	0	0.9	0.775	0.983
BUB3	ERCC6L	9606.ENSP00000357858	9606.ENSP00000334675	0	0	0	0	0.096	0	0.9	0.2	0.921
BUB3	CASC5	9606.ENSP00000357858	9606.ENSP00000335463	0	0	0	0	0.088	0.199	0.9	0.834	0.986
BUB3	CENPA	9606.ENSP00000357858	9606.ENSP00000336868	0	0	0	0	0.123	0.098	0.9	0.638	0.967
BUB3	UBE2C	9606.ENSP00000357858	9606.ENSP00000348838	0	0	0	0	0.308	0.05	0.9	0.627	0.972
BUB3	SGOL2	9606.ENSP00000357858	9606.ENSP00000350447	0	0	0	0	0.101	0	0.9	0.452	0.946
BUB3	CENPF	9606.ENSP00000357858	9606.ENSP00000355922	0	0	0	0	0.137	0	0.9	0.572	0.959
BUB3	NEK2	9606.ENSP00000357858	9606.ENSP00000355966	0	0	0	0	0.109	0	0.9	0.458	0.947
BUB3	CENPO	9606.ENSP00000357858	9606.ENSP00000370214	0	0	0	0	0.088	0	0.9	0.268	0.927
BUB3	CENPN	9606.ENSP00000357858	9606.ENSP00000377007	0	0	0	0	0.123	0	0.9	0.258	0.929
BUB3	NUP37	9606.ENSP00000357858	9606.ENSP00000448054	0	0	0	0	0.336	0	0.9	0.073	0.933
BUB3	SPC24	9606.ENSP00000357858	9606.ENSP00000465075	0	0	0	0	0.098	0	0.9	0.519	0.952
BUB3	CDCA8	9606.ENSP00000357858	9606.ENSP00000362146	0	0	0	0	0.129	0	0.9	0.521	0.954
BUB3	CENPI	9606.ENSP00000357858	9606.ENSP00000362018	0	0	0	0	0.07	0	0.9	0.571	0.956
BUB3	CENPK	9606.ENSP00000357858	9606.ENSP00000379911	0	0	0	0	0.131	0.514	0.9	0.163	0.959
BUB3	KIF2C	9606.ENSP00000357858	9606.ENSP00000361298	0	0	0	0	0.129	0.167	0.9	0.544	0.962
BUB3	INCENP	9606.ENSP00000357858	9606.ENSP00000378295	0	0	0	0	0.253	0	0.9	0.685	0.974
BUB3	ZWINT	9606.ENSP00000357858	9606.ENSP00000363055	0	0	0	0	0.16	0.667	0.9	0.589	0.986
BUB3	CDK1	9606.ENSP00000357858	9606.ENSP00000378699	0	0	0	0	0.867	0.08	0.9	0.792	0.997
BUB3	CDC20	9606.ENSP00000357858	9606.ENSP00000361540	0	0	0.276	0	0.489	0.993	0.9	0.964	0.999
CALD1	VCL	9606.ENSP00000354826	9606.ENSP00000211998	0	0	0	0	0.114	0	0.9	0.571	0.958
CALD1	MYL12A	9606.ENSP00000354826	9606.ENSP00000217652	0	0	0	0	0	0	0.9	0.443	0.941
CALD1	MYL9	9606.ENSP00000354826	9606.ENSP00000279022	0	0	0	0	0.321	0	0.9	0.588	0.969
CALD1	ITGA1	9606.ENSP00000354826	9606.ENSP00000282588	0	0	0	0	0.12	0	0.9	0.067	0.91
CALD1	ITGB5	9606.ENSP00000354826	9606.ENSP00000296181	0	0	0	0	0.135	0	0.9	0.126	0.917
CALD1	TLN1	9606.ENSP00000354826	9606.ENSP00000316029	0	0	0	0	0.079	0	0.9	0.291	0.929
CALD1	TPM4	9606.ENSP00000354826	9606.ENSP00000345230	0	0	0	0	0.116	0	0.9	0.446	0.946
CALD1	TPM1	9606.ENSP00000354826	9606.ENSP00000351022	0	0	0	0	0.231	0	0.9	0.536	0.961
CALD1	MYLK	9606.ENSP00000354826	9606.ENSP00000353452	0	0	0	0	0.229	0	0.9	0.814	0.984
CALD1	TPM3	9606.ENSP00000354826	9606.ENSP00000357516	0	0	0	0	0.065	0	0.9	0.43	0.942
CALD1	TPM2	9606.ENSP00000354826	9606.ENSP00000367542	0	0	0	0	0.231	0	0.9	0.473	0.955
CALD1	MYH11	9606.ENSP00000354826	9606.ENSP00000379616	0	0	0	0	0.114	0	0.9	0.668	0.968
CALR	PDIA4	9606.ENSP00000320866	9606.ENSP00000286091	0	0	0	0	0.886	0.074	0	0.795	0.976
CALR	HSP90B1	9606.ENSP00000320866	9606.ENSP00000299767	0	0	0	0	0.959	0.941	0.9	0.856	0.999
CALR	CALU	9606.ENSP00000320866	9606.ENSP00000438248	0	0	0	0	0.186	0.858	0	0.329	0.915
CALR	HLA-C	9606.ENSP00000320866	9606.ENSP00000365402	0	0	0	0	0.065	0.305	0.9	0.285	0.947
CALR	HLA-B	9606.ENSP00000320866	9606.ENSP00000399168	0	0	0	0	0	0.348	0.9	0.349	0.953
CALR	PDIA6	9606.ENSP00000320866	9606.ENSP00000385385	0	0	0	0	0.92	0.084	0	0.609	0.969
CALR	HSPA5	9606.ENSP00000320866	9606.ENSP00000324173	0	0	0	0	0.881	0.053	0.9	0.889	0.998
CALR	P4HB	9606.ENSP00000320866	9606.ENSP00000327801	0	0	0	0	0.856	0.87	0	0.958	0.999
CALU	RCN1	9606.ENSP00000438248	9606.ENSP00000054950	0	0	0	0.959	0.125	0	0.9	0.474	0.91
CALU	TIMP1	9606.ENSP00000438248	9606.ENSP00000218388	0	0	0	0	0.09	0	0.9	0.135	0.914
CALU	LAMB1	9606.ENSP00000438248	9606.ENSP00000222399	0	0	0	0	0.161	0	0.9	0	0.912
CALU	LAMC1	9606.ENSP00000438248	9606.ENSP00000258341	0	0	0	0	0.172	0	0.9	0.062	0.915
CALU	VCAN	9606.ENSP00000438248	9606.ENSP00000265077	0	0	0	0	0.061	0	0.9	0.06	0.904
CALU	TNC	9606.ENSP00000438248	9606.ENSP00000265131	0	0	0	0	0.098	0	0.9	0.063	0.908
CALU	FSTL1	9606.ENSP00000438248	9606.ENSP00000295633	0	0	0	0	0.173	0	0.9	0.1	0.919
CALU	HSP90B1	9606.ENSP00000438248	9606.ENSP00000299767	0	0	0	0	0.215	0.473	0.9	0.244	0.964
CALU	PCSK9	9606.ENSP00000438248	9606.ENSP00000303208	0	0	0	0	0	0	0.9	0.462	0.943
CALU	SDC2	9606.ENSP00000438248	9606.ENSP00000307046	0	0	0	0	0.095	0	0.9	0.045	0.906
CALU	FBN1	9606.ENSP00000438248	9606.ENSP00000325527	0	0	0	0	0.088	0	0.9	0.118	0.912
CALU	P4HB	9606.ENSP00000438248	9606.ENSP00000327801	0	0	0	0	0.148	0.873	0.9	0.27	0.991
CALU	FN1	9606.ENSP00000438248	9606.ENSP00000346839	0	0	0	0	0.158	0	0.9	0.317	0.937
CALU	IGFBP3	9606.ENSP00000438248	9606.ENSP00000370473	0	0	0	0	0.088	0	0.9	0.083	0.909
CALU	GPC3	9606.ENSP00000438248	9606.ENSP00000377836	0	0	0	0	0.065	0	0.9	0	0.902
CALU	SPP1	9606.ENSP00000438248	9606.ENSP00000378517	0	0	0	0	0	0	0.9	0.127	0.908
CALU	PDIA6	9606.ENSP00000438248	9606.ENSP00000385385	0	0	0	0	0.188	0	0.9	0.405	0.947
CALU	LTBP1	9606.ENSP00000438248	9606.ENSP00000386043	0	0	0	0	0.118	0	0.9	0.094	0.913
CALU	LAMB2	9606.ENSP00000438248	9606.ENSP00000388325	0	0	0	0	0.11	0	0.9	0.069	0.909
CALU	DNAJC3	9606.ENSP00000438248	9606.ENSP00000473631	0	0	0	0	0.088	0	0.9	0.104	0.911
CASC5	CENPM	9606.ENSP00000335463	9606.ENSP00000215980	0	0	0	0	0.171	0	0.9	0.427	0.948
CASC5	OIP5	9606.ENSP00000335463	9606.ENSP00000220514	0	0	0	0	0.35	0	0.9	0.38	0.956
CASC5	NUP107	9606.ENSP00000335463	9606.ENSP00000229179	0	0	0	0	0.117	0	0.9	0.306	0.933
CASC5	CCNB1	9606.ENSP00000335463	9606.ENSP00000256442	0	0	0	0	0.452	0	0.9	0.288	0.957
CASC5	ESPL1	9606.ENSP00000335463	9606.ENSP00000257934	0	0	0	0	0.256	0	0.9	0.441	0.954
CASC5	NDC80	9606.ENSP00000335463	9606.ENSP00000261597	0	0	0	0	0.845	0.66	0.9	0.87	0.999
CASC5	KIF18A	9606.ENSP00000335463	9606.ENSP00000263181	0	0	0	0	0.555	0.119	0.9	0.729	0.987
CASC5	SGOL1	9606.ENSP00000335463	9606.ENSP00000263753	0	0	0	0	0.287	0	0.9	0.632	0.971
CASC5	CENPE	9606.ENSP00000335463	9606.ENSP00000265148	0	0	0	0	0.79	0	0.9	0.774	0.994
CASC5	NUF2	9606.ENSP00000335463	9606.ENSP00000271452	0	0	0	0	0.603	0.551	0.9	0.791	0.995
CASC5	CDCA5	9606.ENSP00000335463	9606.ENSP00000275517	0	0	0	0	0.385	0	0.9	0.338	0.955
CASC5	CENPU	9606.ENSP00000335463	9606.ENSP00000281453	0	0	0	0	0.326	0	0.9	0.559	0.967
CASC5	SPC25	9606.ENSP00000335463	9606.ENSP00000282074	0	0	0	0	0.217	0.699	0.9	0.386	0.983
CASC5	CENPH	9606.ENSP00000335463	9606.ENSP00000283006	0	0	0	0	0.333	0	0.9	0.686	0.977
CASC5	CCNB2	9606.ENSP00000335463	9606.ENSP00000288207	0	0	0	0	0.567	0	0.9	0.15	0.96
CASC5	MIS18A	9606.ENSP00000335463	9606.ENSP00000290130	0	0	0	0	0.098	0	0.9	0.168	0.918
CASC5	MAD2L1	9606.ENSP00000335463	9606.ENSP00000296509	0	0	0	0	0.481	0	0.9	0.31	0.961
CASC5	PLK1	9606.ENSP00000335463	9606.ENSP00000300093	0	0	0	0	0.433	0	0.9	0.785	0.986
CASC5	RUVBL1	9606.ENSP00000335463	9606.ENSP00000318297	0	0	0	0	0.076	0	0.9	0	0.903
CASC5	ERCC6L	9606.ENSP00000335463	9606.ENSP00000334675	0	0	0	0	0.31	0	0.9	0.274	0.945
CASC5	TTK	9606.ENSP00000335463	9606.ENSP00000358813	0	0	0	0	0.681	0.379	0	0.564	0.906
CASC5	NUP37	9606.ENSP00000335463	9606.ENSP00000448054	0	0	0	0	0.138	0	0.9	0.05	0.911
CASC5	HJURP	9606.ENSP00000335463	9606.ENSP00000414109	0	0	0	0	0.333	0	0.9	0.471	0.961
CASC5	CENPN	9606.ENSP00000335463	9606.ENSP00000377007	0	0	0	0	0.269	0	0.9	0.559	0.964
CASC5	SGOL2	9606.ENSP00000335463	9606.ENSP00000350447	0	0	0	0	0.359	0	0.9	0.541	0.968
CASC5	CENPA	9606.ENSP00000335463	9606.ENSP00000336868	0	0	0	0	0.275	0	0.9	0.68	0.974
CASC5	CENPI	9606.ENSP00000335463	9606.ENSP00000362018	0	0	0	0	0.242	0	0.9	0.694	0.974
CASC5	CENPO	9606.ENSP00000335463	9606.ENSP00000370214	0	0	0	0	0.135	0.365	0.9	0.612	0.975
CASC5	INCENP	9606.ENSP00000335463	9606.ENSP00000378295	0	0	0	0	0.301	0	0.9	0.692	0.976
CASC5	CENPK	9606.ENSP00000335463	9606.ENSP00000379911	0	0	0	0	0.425	0	0.9	0.644	0.977
CASC5	CDK1	9606.ENSP00000335463	9606.ENSP00000378699	0	0	0	0	0.587	0	0.9	0.513	0.978
CASC5	KIF2C	9606.ENSP00000335463	9606.ENSP00000361298	0	0	0	0	0.545	0	0.9	0.578	0.979
CASC5	CDCA8	9606.ENSP00000335463	9606.ENSP00000362146	0	0	0	0	0.443	0	0.9	0.682	0.98
CASC5	CENPF	9606.ENSP00000335463	9606.ENSP00000355922	0	0	0	0	0.622	0	0.9	0.613	0.984
CASC5	SPC24	9606.ENSP00000335463	9606.ENSP00000465075	0	0	0	0	0.322	0.847	0.9	0.744	0.996
CASC5	CDC20	9606.ENSP00000335463	9606.ENSP00000361540	0	0	0	0	0.65	0.837	0.9	0.616	0.997
CASC5	ZWINT	9606.ENSP00000335463	9606.ENSP00000363055	0	0	0	0	0.284	0.929	0.9	0.829	0.999
CASP6	LMNB1	9606.ENSP00000265164	9606.ENSP00000261366	0	0	0	0	0.061	0.338	0.9	0.49	0.964
CASP6	PTBP1	9606.ENSP00000265164	9606.ENSP00000349428	0	0	0	0	0	0	0.9	0.043	0.9
CASP6	VIM	9606.ENSP00000265164	9606.ENSP00000446007	0	0	0	0	0	0.338	0.9	0.084	0.934
CASP6	KRT18	9606.ENSP00000265164	9606.ENSP00000373487	0	0	0	0	0.061	0.379	0.9	0.21	0.947
CASP6	TP53	9606.ENSP00000265164	9606.ENSP00000269305	0	0	0	0	0.061	0	0.9	0.723	0.971
CASP7	LAMB1	9606.ENSP00000358327	9606.ENSP00000222399	0	0	0	0	0	0	0.9	0.094	0.905
CASP7	LAMC2	9606.ENSP00000358327	9606.ENSP00000264144	0	0	0	0	0	0	0.9	0	0.9
CASP7	ITGA1	9606.ENSP00000358327	9606.ENSP00000282588	0	0	0	0	0	0	0.9	0	0.9
CASP7	CLSPN	9606.ENSP00000358327	9606.ENSP00000312995	0	0	0	0	0.061	0.379	0.9	0.172	0.945
CASP7	FAS	9606.ENSP00000358327	9606.ENSP00000347979	0	0	0	0	0.072	0.053	0.9	0.52	0.952
CASP7	PTBP1	9606.ENSP00000358327	9606.ENSP00000349428	0	0	0	0	0	0	0.9	0.081	0.904
CASP7	LAMA1	9606.ENSP00000358327	9606.ENSP00000374309	0	0	0	0	0	0	0.9	0	0.9
CASP7	ITGA6	9606.ENSP00000358327	9606.ENSP00000386896	0	0	0	0	0	0	0.9	0.061	0.902
CASP7	VIM	9606.ENSP00000358327	9606.ENSP00000446007	0	0	0	0	0.061	0.364	0.9	0.062	0.936
CAV1	TNFRSF1A	9606.ENSP00000339191	9606.ENSP00000162749	0	0	0	0	0.11	0.348	0.9	0.253	0.95
CAV1	TGFB1	9606.ENSP00000339191	9606.ENSP00000221930	0	0	0	0	0	0	0.9	0.559	0.954
CAV1	CAV2	9606.ENSP00000339191	9606.ENSP00000222693	0	0	0	0.858	0.819	0.454	0.8	0.98	0.981
CAV1	EGF	9606.ENSP00000339191	9606.ENSP00000265171	0	0	0	0	0	0	0.9	0.746	0.973
CAV1	ITGA1	9606.ENSP00000339191	9606.ENSP00000282588	0	0	0	0	0.095	0	0.9	0.187	0.92
CAV1	SMAD3	9606.ENSP00000339191	9606.ENSP00000332973	0	0	0	0	0.077	0	0.9	0.376	0.937
CAV1	TGFBR2	9606.ENSP00000339191	9606.ENSP00000351905	0	0	0	0	0.125	0.057	0.9	0.291	0.933
CAV2	SDC2	9606.ENSP00000222693	9606.ENSP00000307046	0	0	0	0	0	0	0.9	0.453	0.943
CCL2	VCAM1	9606.ENSP00000225831	9606.ENSP00000294728	0	0	0	0	0.206	0	0	0.927	0.94
CCNA2	CDC6	9606.ENSP00000274026	9606.ENSP00000209728	0	0	0	0	0.906	0.92	0.9	0.876	0.999
CCNA2	MCM5	9606.ENSP00000274026	9606.ENSP00000216122	0	0	0	0	0.749	0.182	0.9	0.541	0.989
CCNA2	MYBL2	9606.ENSP00000274026	9606.ENSP00000217026	0	0	0	0	0.593	0.356	0.8	0.745	0.984
CCNA2	ORC6	9606.ENSP00000274026	9606.ENSP00000219097	0	0	0	0	0.385	0	0.9	0.435	0.962
CCNA2	OIP5	9606.ENSP00000274026	9606.ENSP00000220514	0	0	0	0	0.872	0	0	0.255	0.901
CCNA2	FBXO5	9606.ENSP00000274026	9606.ENSP00000229758	0	0	0	0	0.963	0	0	0.632	0.986
CCNA2	GMNN	9606.ENSP00000274026	9606.ENSP00000230056	0	0	0	0	0.618	0.571	0	0.682	0.943
CCNA2	NCAPH	9606.ENSP00000274026	9606.ENSP00000240423	0	0	0	0	0.841	0	0	0.443	0.908
CCNA2	DLGAP5	9606.ENSP00000274026	9606.ENSP00000247191	0	0	0	0	0.967	0	0	0.416	0.98
CCNA2	NCAPG	9606.ENSP00000274026	9606.ENSP00000251496	0	0	0	0	0.958	0	0	0.293	0.969
CCNA2	CCNB1	9606.ENSP00000274026	9606.ENSP00000256442	0	0	0	0.738	0.971	0.707	0.72	0.924	0.998
CCNA2	CDK4	9606.ENSP00000274026	9606.ENSP00000257904	0	0.003	0	0	0.184	0.994	0.9	0.857	0.999
CCNA2	ESPL1	9606.ENSP00000274026	9606.ENSP00000257934	0	0	0	0	0.909	0.186	0	0.543	0.963
CCNA2	KIF23	9606.ENSP00000274026	9606.ENSP00000260363	0	0	0	0	0.939	0.15	0	0.431	0.968
CCNA2	KIF11	9606.ENSP00000274026	9606.ENSP00000260731	0	0	0	0	0.977	0.15	0	0.478	0.989
CCNA2	NDC80	9606.ENSP00000274026	9606.ENSP00000261597	0	0	0	0	0.97	0	0	0.304	0.978
CCNA2	MCM4	9606.ENSP00000274026	9606.ENSP00000262105	0	0	0	0	0.797	0.182	0.9	0.551	0.991
CCNA2	SGOL1	9606.ENSP00000274026	9606.ENSP00000263753	0	0	0	0	0.88	0	0	0.285	0.91
CCNA2	MCM6	9606.ENSP00000274026	9606.ENSP00000264156	0	0	0	0	0.718	0.306	0.9	0.548	0.989
CCNA2	MCM2	9606.ENSP00000274026	9606.ENSP00000265056	0	0	0	0	0.846	0.182	0.9	0.641	0.994
CCNA2	CENPE	9606.ENSP00000274026	9606.ENSP00000265148	0	0	0	0	0.963	0.172	0	0.476	0.982
CCNA2	CDK6	9606.ENSP00000274026	9606.ENSP00000265734	0	0.003	0	0	0.163	0.994	0.72	0.769	0.999
CCNA2	CDK2	9606.ENSP00000274026	9606.ENSP00000266970	0	0.006	0	0	0.403	0.998	0.9	0.973	0.999
CCNA2	TP53	9606.ENSP00000274026	9606.ENSP00000269305	0	0	0	0	0.091	0.354	0.9	0.857	0.99
CCNA2	PLK4	9606.ENSP00000274026	9606.ENSP00000270861	0	0	0	0	0.831	0.175	0	0.474	0.92
CCNA2	NUF2	9606.ENSP00000274026	9606.ENSP00000271452	0	0	0	0	0.879	0	0	0.352	0.918
CCNA2	DTL	9606.ENSP00000274026	9606.ENSP00000355958	0	0	0	0	0.826	0	0	0.453	0.9
CCNA2	TYMS	9606.ENSP00000274026	9606.ENSP00000315644	0	0	0	0	0.838	0	0	0.447	0.907
CCNA2	RACGAP1	9606.ENSP00000274026	9606.ENSP00000404190	0	0	0	0	0.878	0.085	0	0.296	0.914
CCNA2	CENPA	9606.ENSP00000274026	9606.ENSP00000336868	0	0	0	0	0.833	0.126	0	0.463	0.915
CCNA2	RUVBL1	9606.ENSP00000274026	9606.ENSP00000318297	0	0	0	0	0.166	0	0.9	0.074	0.916
CCNA2	CDC45	9606.ENSP00000274026	9606.ENSP00000405726	0	0	0	0	0.817	0.07	0	0.563	0.919
CCNA2	FEN1	9606.ENSP00000274026	9606.ENSP00000305480	0	0	0	0	0.817	0.402	0	0.333	0.92
CCNA2	NCAPD2	9606.ENSP00000274026	9606.ENSP00000325017	0	0	0	0	0.917	0	0	0.224	0.933
CCNA2	TACC3	9606.ENSP00000274026	9606.ENSP00000326550	0	0	0	0	0.925	0	0	0.183	0.936
CCNA2	CENPF	9606.ENSP00000274026	9606.ENSP00000355922	0	0	0	0	0.908	0	0	0.473	0.949
CCNA2	ESCO2	9606.ENSP00000274026	9606.ENSP00000306999	0	0	0	0	0.927	0.26	0	0.159	0.951
CCNA2	ECT2	9606.ENSP00000274026	9606.ENSP00000376457	0	0	0	0	0.936	0.104	0	0.243	0.952
CCNA2	HJURP	9606.ENSP00000274026	9606.ENSP00000414109	0	0	0	0	0.904	0	0	0.537	0.953
CCNA2	CHEK1	9606.ENSP00000274026	9606.ENSP00000388648	0	0	0	0	0.853	0.064	0	0.685	0.953
CCNA2	PRC1	9606.ENSP00000274026	9606.ENSP00000377793	0	0	0	0	0.928	0.341	0	0.122	0.954
CCNA2	CEP55	9606.ENSP00000274026	9606.ENSP00000360540	0	0	0	0	0.942	0	0	0.247	0.954
CCNA2	TPX2	9606.ENSP00000274026	9606.ENSP00000300403	0	0	0	0	0.927	0	0	0.417	0.956
CCNA2	KIF15	9606.ENSP00000274026	9606.ENSP00000324020	0	0	0	0	0.933	0.15	0	0.298	0.957
CCNA2	KIF4A	9606.ENSP00000274026	9606.ENSP00000363524	0	0	0	0	0.924	0.15	0	0.389	0.957
CCNA2	RRM2	9606.ENSP00000274026	9606.ENSP00000353770	0	0	0	0	0.927	0	0	0.49	0.961
CCNA2	PBK	9606.ENSP00000274026	9606.ENSP00000428489	0	0	0	0	0.946	0.09	0	0.312	0.963
CCNA2	CDKN3	9606.ENSP00000274026	9606.ENSP00000335357	0	0	0	0	0.887	0.112	0	0.672	0.964
CCNA2	KIF2C	9606.ENSP00000274026	9606.ENSP00000361298	0	0	0	0	0.932	0.15	0	0.43	0.964
CCNA2	NEK2	9606.ENSP00000274026	9606.ENSP00000355966	0	0	0	0	0.919	0	0	0.587	0.965
CCNA2	KIF20A	9606.ENSP00000274026	9606.ENSP00000378356	0	0	0	0	0.938	0.15	0	0.445	0.968
CCNA2	CCNB2	9606.ENSP00000274026	9606.ENSP00000288207	0	0	0	0.743	0.97	0.086	0	0.806	0.977
CCNA2	WEE1	9606.ENSP00000274026	9606.ENSP00000402084	0	0	0	0	0.213	0.266	0.9	0.709	0.98
CCNA2	E2F2	9606.ENSP00000274026	9606.ENSP00000355249	0	0	0	0	0.215	0.261	0.9	0.714	0.981
CCNA2	TOP2A	9606.ENSP00000274026	9606.ENSP00000411532	0	0	0	0	0.967	0.05	0	0.544	0.984
CCNA2	CDCA8	9606.ENSP00000274026	9606.ENSP00000362146	0	0	0	0	0.974	0	0	0.427	0.984
CCNA2	TTK	9606.ENSP00000274026	9606.ENSP00000358813	0	0	0	0	0.975	0.187	0	0.42	0.987
CCNA2	E2F1	9606.ENSP00000274026	9606.ENSP00000345571	0	0	0	0	0.313	0.521	0.9	0.714	0.989
CCNA2	MCM3	9606.ENSP00000274026	9606.ENSP00000480987	0	0	0	0	0.695	0.182	0.9	0.621	0.989
CCNA2	MCM7	9606.ENSP00000274026	9606.ENSP00000307288	0	0	0	0	0.719	0.182	0.9	0.654	0.99
CCNA2	SKP2	9606.ENSP00000274026	9606.ENSP00000274255	0	0	0	0	0.368	0.602	0.9	0.702	0.991
CCNA2	CKS2	9606.ENSP00000274026	9606.ENSP00000364976	0	0	0	0	0.838	0.817	0.54	0.509	0.992
CCNA2	ORC1	9606.ENSP00000274026	9606.ENSP00000360623	0	0	0	0	0.753	0.525	0.9	0.5	0.993
CCNA2	PLK1	9606.ENSP00000274026	9606.ENSP00000300093	0	0	0	0	0.979	0.175	0	0.704	0.994
CCNA2	CDC25C	9606.ENSP00000274026	9606.ENSP00000321656	0	0	0	0	0.701	0.4	0.9	0.765	0.995
CCNA2	RBL1	9606.ENSP00000274026	9606.ENSP00000362768	0	0	0	0	0.183	0.816	0.9	0.736	0.995
CCNA2	FOXM1	9606.ENSP00000274026	9606.ENSP00000342307	0	0	0	0	0.863	0.082	0.9	0.751	0.996
CCNA2	CKS1B	9606.ENSP00000274026	9606.ENSP00000311083	0	0	0	0	0.829	0.801	0.9	0.568	0.998
CCNA2	UBE2C	9606.ENSP00000274026	9606.ENSP00000348838	0	0	0	0	0.956	0.164	0.9	0.646	0.998
CCNA2	CDT1	9606.ENSP00000274026	9606.ENSP00000301019	0	0	0	0	0.812	0.808	0.9	0.702	0.998
CCNA2	CDK1	9606.ENSP00000274026	9606.ENSP00000378699	0	0.007	0	0	0.986	0.77	0.9	0.937	0.999
CCNA2	CDC20	9606.ENSP00000274026	9606.ENSP00000361540	0	0	0	0	0.984	0.994	0.9	0.847	0.999
CCNA2	CDKN1A	9606.ENSP00000274026	9606.ENSP00000384849	0	0	0	0	0.058	0.994	0.9	0.793	0.999
CCNA2	MAD2L1	9606.ENSP00000274026	9606.ENSP00000296509	0	0	0	0	0.984	0.993	0.9	0.572	0.999
CCNB1	CDC6	9606.ENSP00000256442	9606.ENSP00000209728	0	0	0	0	0.809	0.787	0	0.756	0.989
CCNB1	GADD45B	9606.ENSP00000256442	9606.ENSP00000215631	0	0	0	0	0	0.313	0.8	0.375	0.906
CCNB1	CENPM	9606.ENSP00000256442	9606.ENSP00000215980	0	0	0	0	0.715	0	0.9	0.162	0.974
CCNB1	MYBL2	9606.ENSP00000256442	9606.ENSP00000217026	0	0	0	0	0.575	0.185	0.9	0.775	0.991
CCNB1	ORC6	9606.ENSP00000256442	9606.ENSP00000219097	0	0	0	0	0.297	0	0.9	0.345	0.95
CCNB1	OIP5	9606.ENSP00000256442	9606.ENSP00000220514	0	0	0	0	0.902	0	0	0.118	0.91
CCNB1	CCND1	9606.ENSP00000256442	9606.ENSP00000227507	0	0	0	0.65	0.096	0.064	0.9	0.861	0.935
CCNB1	NUP107	9606.ENSP00000256442	9606.ENSP00000229179	0	0	0	0	0.183	0	0.9	0.138	0.923
CCNB1	FBXO5	9606.ENSP00000256442	9606.ENSP00000229758	0	0	0	0	0.784	0	0.9	0.553	0.989
CCNB1	GMNN	9606.ENSP00000256442	9606.ENSP00000230056	0	0	0	0	0.786	0	0	0.639	0.919
CCNB1	NEK9	9606.ENSP00000256442	9606.ENSP00000238616	0	0	0	0	0.063	0.074	0.9	0.195	0.92
CCNB1	NCAPH	9606.ENSP00000256442	9606.ENSP00000240423	0	0	0	0	0.761	0	0.9	0.372	0.983
CCNB1	DLGAP5	9606.ENSP00000256442	9606.ENSP00000247191	0	0	0	0	0.976	0	0	0.506	0.987
CCNB1	NCAPG	9606.ENSP00000256442	9606.ENSP00000251496	0	0	0	0	0.867	0	0.9	0.374	0.99
CCNB1	GADD45G	9606.ENSP00000256442	9606.ENSP00000252506	0	0	0	0	0	0.313	0.8	0.414	0.912
CCNB1	KIF15	9606.ENSP00000256442	9606.ENSP00000324020	0	0	0	0	0.836	0.15	0	0.382	0.906
CCNB1	MCM3	9606.ENSP00000256442	9606.ENSP00000480987	0	0	0	0	0.776	0.182	0	0.541	0.908
CCNB1	MCM4	9606.ENSP00000256442	9606.ENSP00000262105	0	0	0	0	0.781	0.26	0	0.512	0.914
CCNB1	RASGRF1	9606.ENSP00000256442	9606.ENSP00000405963	0	0	0	0	0.061	0.165	0.9	0.066	0.916
CCNB1	MCM7	9606.ENSP00000256442	9606.ENSP00000307288	0	0	0	0	0.792	0.182	0	0.578	0.921
CCNB1	CENPO	9606.ENSP00000256442	9606.ENSP00000370214	0	0	0	0	0.231	0	0.9	0.086	0.923
CCNB1	CDT1	9606.ENSP00000256442	9606.ENSP00000301019	0	0	0	0	0.746	0.354	0	0.577	0.924
CCNB1	MCM2	9606.ENSP00000256442	9606.ENSP00000265056	0	0	0	0	0.804	0.24	0	0.592	0.934
CCNB1	NUP37	9606.ENSP00000256442	9606.ENSP00000448054	0	0	0	0	0.35	0.127	0.9	0.05	0.938
CCNB1	KIF4A	9606.ENSP00000256442	9606.ENSP00000363524	0	0	0	0	0.888	0.15	0	0.463	0.944
CCNB1	CENPK	9606.ENSP00000256442	9606.ENSP00000379911	0	0	0	0	0.482	0	0.9	0.058	0.946
CCNB1	CHEK1	9606.ENSP00000256442	9606.ENSP00000388648	0	0	0	0	0.739	0.072	0	0.821	0.953
CCNB1	CDKN3	9606.ENSP00000256442	9606.ENSP00000335357	0	0	0	0	0.868	0.185	0	0.607	0.954
CCNB1	RRM2	9606.ENSP00000256442	9606.ENSP00000353770	0	0	0	0	0.899	0	0	0.567	0.954
CCNB1	CEP55	9606.ENSP00000256442	9606.ENSP00000360540	0	0	0	0	0.867	0	0	0.671	0.954
CCNB1	CHEK2	9606.ENSP00000256442	9606.ENSP00000372023	0	0	0	0	0.688	0.32	0	0.802	0.954
CCNB1	NEK2	9606.ENSP00000256442	9606.ENSP00000355966	0	0	0	0	0.899	0	0	0.571	0.955
CCNB1	CENPI	9606.ENSP00000256442	9606.ENSP00000362018	0	0	0	0	0.567	0	0.9	0.185	0.961
CCNB1	TTK	9606.ENSP00000256442	9606.ENSP00000358813	0	0	0	0	0.874	0.358	0	0.597	0.964
CCNB1	RACGAP1	9606.ENSP00000256442	9606.ENSP00000404190	0	0	0	0	0.937	0.085	0	0.441	0.965
CCNB1	LMNB1	9606.ENSP00000256442	9606.ENSP00000261366	0	0	0	0	0.47	0	0.9	0.402	0.965
CCNB1	CENPH	9606.ENSP00000256442	9606.ENSP00000283006	0	0	0	0	0.581	0	0.9	0.259	0.966
CCNB1	E2F1	9606.ENSP00000256442	9606.ENSP00000345571	0	0	0	0	0.249	0.169	0.9	0.54	0.967
CCNB1	ERCC6L	9606.ENSP00000256442	9606.ENSP00000334675	0	0	0	0	0.582	0.157	0.9	0.227	0.969
CCNB1	NCAPD2	9606.ENSP00000256442	9606.ENSP00000325017	0	0	0	0	0.669	0	0.9	0.219	0.971
CCNB1	NCAPG2	9606.ENSP00000256442	9606.ENSP00000387007	0	0	0	0	0.68	0	0.9	0.17	0.971
CCNB1	GTSE1	9606.ENSP00000256442	9606.ENSP00000415430	0	0	0	0	0.608	0	0.9	0.36	0.972
CCNB1	INCENP	9606.ENSP00000256442	9606.ENSP00000378295	0	0	0	0	0.513	0.101	0.9	0.446	0.972
CCNB1	TPX2	9606.ENSP00000256442	9606.ENSP00000300403	0	0	0	0	0.946	0	0	0.515	0.972
CCNB1	GADD45A	9606.ENSP00000256442	9606.ENSP00000360025	0	0	0	0	0	0.313	0.9	0.648	0.973
CCNB1	ORC1	9606.ENSP00000256442	9606.ENSP00000360623	0	0	0	0	0.439	0.353	0.9	0.387	0.974
CCNB1	SMC4	9606.ENSP00000256442	9606.ENSP00000349961	0	0	0	0	0.618	0.051	0.9	0.371	0.974
CCNB1	CENPN	9606.ENSP00000256442	9606.ENSP00000377007	0	0	0	0	0.736	0	0.9	0.142	0.975
CCNB1	PTCH1	9606.ENSP00000256442	9606.ENSP00000332353	0	0	0	0	0.061	0.385	0.9	0.619	0.975
CCNB1	SMC2	9606.ENSP00000256442	9606.ENSP00000286398	0	0	0	0	0.716	0.051	0.9	0.201	0.975
CCNB1	PRC1	9606.ENSP00000256442	9606.ENSP00000377793	0	0	0	0	0.941	0.384	0	0.418	0.977
CCNB1	CENPU	9606.ENSP00000256442	9606.ENSP00000281453	0	0	0	0	0.723	0	0.9	0.238	0.977
CCNB1	SGOL1	9606.ENSP00000256442	9606.ENSP00000263753	0	0	0	0	0.694	0.05	0.9	0.389	0.979
CCNB1	KIF18A	9606.ENSP00000256442	9606.ENSP00000263181	0	0	0	0	0.666	0.15	0.9	0.376	0.979
CCNB1	KIF23	9606.ENSP00000256442	9606.ENSP00000260363	0	0	0	0	0.941	0.15	0	0.619	0.979
CCNB1	KIF20A	9606.ENSP00000256442	9606.ENSP00000378356	0	0	0	0	0.956	0.15	0	0.542	0.981
CCNB1	CDCA5	9606.ENSP00000256442	9606.ENSP00000275517	0	0	0	0	0.741	0	0.9	0.349	0.981
CCNB1	CDK6	9606.ENSP00000256442	9606.ENSP00000265734	0	0	0	0	0.152	0.265	0.9	0.793	0.985
CCNB1	TOP2A	9606.ENSP00000256442	9606.ENSP00000411532	0	0	0	0	0.964	0.057	0	0.622	0.986
CCNB1	PBK	9606.ENSP00000256442	9606.ENSP00000428489	0	0	0	0	0.937	0.41	0	0.668	0.986
CCNB1	SPC25	9606.ENSP00000256442	9606.ENSP00000282074	0	0	0	0	0.838	0	0.9	0.223	0.986
CCNB1	KIF11	9606.ENSP00000256442	9606.ENSP00000260731	0	0	0	0	0.939	0.266	0	0.725	0.986
CCNB1	ZWINT	9606.ENSP00000256442	9606.ENSP00000363055	0	0	0	0	0.796	0	0.9	0.399	0.986
CCNB1	WEE1	9606.ENSP00000256442	9606.ENSP00000402084	0	0	0	0	0.212	0.266	0.9	0.803	0.987
CCNB1	SPC24	9606.ENSP00000256442	9606.ENSP00000465075	0	0	0	0	0.848	0	0.9	0.254	0.987
CCNB1	NUF2	9606.ENSP00000256442	9606.ENSP00000271452	0	0	0	0	0.814	0	0.9	0.447	0.988
CCNB1	SGOL2	9606.ENSP00000256442	9606.ENSP00000350447	0	0	0	0	0.863	0	0.9	0.269	0.989
CCNB1	CDK4	9606.ENSP00000256442	9606.ENSP00000257904	0	0	0	0	0.213	0.265	0.9	0.832	0.989
CCNB1	CENPA	9606.ENSP00000256442	9606.ENSP00000336868	0	0	0	0	0.788	0.126	0.9	0.549	0.99
CCNB1	CENPF	9606.ENSP00000256442	9606.ENSP00000355922	0	0	0	0	0.849	0	0.9	0.586	0.993
CCNB1	CENPE	9606.ENSP00000256442	9606.ENSP00000265148	0	0	0	0	0.83	0.15	0.9	0.622	0.993
CCNB1	CDKN1A	9606.ENSP00000256442	9606.ENSP00000384849	0	0	0	0	0	0.774	0.9	0.744	0.993
CCNB1	NDC80	9606.ENSP00000256442	9606.ENSP00000261597	0	0	0	0	0.912	0.387	0.9	0.506	0.996
CCNB1	CKS1B	9606.ENSP00000256442	9606.ENSP00000311083	0	0	0	0	0.81	0.913	0.54	0.569	0.996
CCNB1	KIF2C	9606.ENSP00000256442	9606.ENSP00000361298	0	0	0	0	0.929	0.15	0.9	0.513	0.996
CCNB1	FOXM1	9606.ENSP00000256442	9606.ENSP00000342307	0	0	0	0	0.811	0.349	0.9	0.827	0.997
CCNB1	CDCA8	9606.ENSP00000256442	9606.ENSP00000362146	0	0	0	0	0.968	0	0.9	0.544	0.998
CCNB1	MAD2L1	9606.ENSP00000256442	9606.ENSP00000296509	0	0	0	0	0.955	0.13	0.9	0.76	0.998
CCNB1	UBE2C	9606.ENSP00000256442	9606.ENSP00000348838	0	0	0	0	0.924	0.164	0.9	0.825	0.998
CCNB1	CDK1	9606.ENSP00000256442	9606.ENSP00000378699	0	0	0	0	0.969	0.999	0.9	0.983	0.999
CCNB1	CDC20	9606.ENSP00000256442	9606.ENSP00000361540	0	0	0	0	0.972	0.997	0.9	0.878	0.999
CCNB1	CCNB2	9606.ENSP00000256442	9606.ENSP00000288207	0	0	0	0.943	0.955	0.945	0.9	0.839	0.999
CCNB1	CDK2	9606.ENSP00000256442	9606.ENSP00000266970	0	0	0	0	0.433	0.974	0.9	0.856	0.999
CCNB1	PLK1	9606.ENSP00000256442	9606.ENSP00000300093	0	0	0	0	0.936	0.772	0.9	0.942	0.999
CCNB1	CKS2	9606.ENSP00000256442	9606.ENSP00000364976	0	0	0	0	0.878	0.95	0.54	0.781	0.999
CCNB1	ESPL1	9606.ENSP00000256442	9606.ENSP00000257934	0	0	0	0	0.629	0.995	0	0.809	0.999
CCNB1	CDC25C	9606.ENSP00000256442	9606.ENSP00000321656	0	0	0	0	0.78	0.474	0.9	0.939	0.999
CCNB2	CDC6	9606.ENSP00000288207	9606.ENSP00000209728	0	0	0	0	0.748	0.707	0	0.691	0.975
CCNB2	CENPM	9606.ENSP00000288207	9606.ENSP00000215980	0	0	0	0	0.797	0	0.9	0.329	0.985
CCNB2	MYBL2	9606.ENSP00000288207	9606.ENSP00000217026	0	0	0	0	0.604	0.185	0.9	0.482	0.981
CCNB2	NUP107	9606.ENSP00000288207	9606.ENSP00000229179	0	0	0	0	0.16	0	0.9	0.073	0.915
CCNB2	FBXO5	9606.ENSP00000288207	9606.ENSP00000229758	0	0	0	0	0.921	0	0	0.348	0.946
CCNB2	GMNN	9606.ENSP00000288207	9606.ENSP00000230056	0	0	0	0	0.847	0	0	0.474	0.916
CCNB2	NEK9	9606.ENSP00000288207	9606.ENSP00000238616	0	0	0	0	0.063	0.074	0.9	0.076	0.909
CCNB2	NCAPH	9606.ENSP00000288207	9606.ENSP00000240423	0	0	0	0	0.82	0	0.9	0.405	0.988
CCNB2	DLGAP5	9606.ENSP00000288207	9606.ENSP00000247191	0	0	0	0	0.976	0	0	0.437	0.986
CCNB2	NCAPG	9606.ENSP00000288207	9606.ENSP00000251496	0	0	0	0	0.937	0	0.9	0.398	0.995
CCNB2	CDK4	9606.ENSP00000288207	9606.ENSP00000257904	0	0	0	0	0.199	0.265	0.9	0.651	0.976
CCNB2	ESPL1	9606.ENSP00000288207	9606.ENSP00000257934	0	0	0	0	0.919	0.352	0	0.711	0.983
CCNB2	KIF23	9606.ENSP00000288207	9606.ENSP00000260363	0	0	0	0	0.944	0.15	0	0.649	0.982
CCNB2	KIF11	9606.ENSP00000288207	9606.ENSP00000260731	0	0	0	0	0.964	0.266	0	0.709	0.991
CCNB2	NDC80	9606.ENSP00000288207	9606.ENSP00000261597	0	0	0	0	0.961	0	0.9	0.578	0.998
CCNB2	MCM4	9606.ENSP00000288207	9606.ENSP00000262105	0	0	0	0	0.817	0.26	0	0.548	0.933
CCNB2	KIF18A	9606.ENSP00000288207	9606.ENSP00000263181	0	0	0	0	0.599	0.15	0.9	0.285	0.972
CCNB2	SGOL1	9606.ENSP00000288207	9606.ENSP00000263753	0	0	0	0	0.865	0.05	0.9	0.267	0.989
CCNB2	MCM2	9606.ENSP00000288207	9606.ENSP00000265056	0	0	0	0	0.865	0.803	0	0.592	0.988
CCNB2	CENPE	9606.ENSP00000288207	9606.ENSP00000265148	0	0	0	0	0.87	0.15	0.9	0.499	0.993
CCNB2	CDK6	9606.ENSP00000288207	9606.ENSP00000265734	0	0	0	0	0.154	0.265	0.9	0.65	0.975
CCNB2	CDK2	9606.ENSP00000288207	9606.ENSP00000266970	0	0	0	0	0.459	0.995	0.9	0.689	0.999
CCNB2	PLK4	9606.ENSP00000288207	9606.ENSP00000270861	0	0	0	0	0.801	0.175	0	0.499	0.91
CCNB2	NUF2	9606.ENSP00000288207	9606.ENSP00000271452	0	0	0	0	0.872	0	0.9	0.409	0.991
CCNB2	CDCA5	9606.ENSP00000288207	9606.ENSP00000275517	0	0	0	0	0.837	0	0.9	0.471	0.99
CCNB2	CENPU	9606.ENSP00000288207	9606.ENSP00000281453	0	0	0	0	0.758	0	0.9	0.211	0.979
CCNB2	SPC25	9606.ENSP00000288207	9606.ENSP00000282074	0	0	0	0	0.843	0	0.9	0.184	0.986
CCNB2	CENPH	9606.ENSP00000288207	9606.ENSP00000283006	0	0	0	0	0.585	0	0.9	0.291	0.968
CCNB2	SMC2	9606.ENSP00000288207	9606.ENSP00000286398	0	0	0	0	0.637	0.051	0.9	0.314	0.973
CCNB2	MCM3	9606.ENSP00000288207	9606.ENSP00000480987	0	0	0	0	0.768	0.182	0	0.541	0.905
CCNB2	CHEK2	9606.ENSP00000288207	9606.ENSP00000372023	0	0	0	0	0.68	0.32	0	0.61	0.908
CCNB2	ECT2	9606.ENSP00000288207	9606.ENSP00000376457	0	0	0	0	0.86	0.143	0	0.314	0.91
CCNB2	CEP55	9606.ENSP00000288207	9606.ENSP00000360540	0	0	0	0	0.852	0	0	0.448	0.914
CCNB2	HJURP	9606.ENSP00000288207	9606.ENSP00000414109	0	0	0	0	0.9	0	0	0.196	0.916
CCNB2	CDKN3	9606.ENSP00000288207	9606.ENSP00000335357	0	0	0	0	0.857	0.185	0	0.363	0.919
CCNB2	CENPO	9606.ENSP00000288207	9606.ENSP00000370214	0	0	0	0	0.232	0	0.9	0	0.92
CCNB2	CDT1	9606.ENSP00000288207	9606.ENSP00000301019	0	0	0	0	0.867	0	0	0.427	0.92
CCNB2	CHEK1	9606.ENSP00000288207	9606.ENSP00000388648	0	0	0	0	0.815	0.072	0	0.657	0.936
CCNB2	CDC45	9606.ENSP00000288207	9606.ENSP00000405726	0	0	0	0	0.864	0.08	0	0.537	0.937
CCNB2	NUP37	9606.ENSP00000288207	9606.ENSP00000448054	0	0	0	0	0.35	0.127	0.9	0.05	0.938
CCNB2	MCM7	9606.ENSP00000288207	9606.ENSP00000307288	0	0	0	0	0.845	0.182	0	0.559	0.939
CCNB2	SGOL2	9606.ENSP00000288207	9606.ENSP00000350447	0	0	0	0	0.328	0	0.9	0.186	0.94
CCNB2	KIF15	9606.ENSP00000288207	9606.ENSP00000324020	0	0	0	0	0.889	0.15	0	0.427	0.941
CCNB2	CENPI	9606.ENSP00000288207	9606.ENSP00000362018	0	0	0	0	0.4	0	0.9	0.118	0.942
CCNB2	CENPK	9606.ENSP00000288207	9606.ENSP00000379911	0	0	0	0	0.402	0	0.9	0.161	0.945
CCNB2	ERCC6L	9606.ENSP00000288207	9606.ENSP00000334675	0	0	0	0	0.37	0.157	0.9	0.129	0.947
CCNB2	INCENP	9606.ENSP00000288207	9606.ENSP00000378295	0	0	0	0	0.422	0.101	0.9	0.169	0.951
CCNB2	RACGAP1	9606.ENSP00000288207	9606.ENSP00000404190	0	0	0	0	0.934	0.085	0	0.369	0.958
CCNB2	RRM2	9606.ENSP00000288207	9606.ENSP00000353770	0	0	0	0	0.909	0	0	0.559	0.958
CCNB2	PRC1	9606.ENSP00000288207	9606.ENSP00000377793	0	0	0	0	0.9	0.191	0	0.542	0.959
CCNB2	TPX2	9606.ENSP00000288207	9606.ENSP00000300403	0	0	0	0	0.935	0	0	0.426	0.961
CCNB2	SPC24	9606.ENSP00000288207	9606.ENSP00000465075	0	0	0	0	0.555	0	0.9	0.211	0.961
CCNB2	KIF4A	9606.ENSP00000288207	9606.ENSP00000363524	0	0	0	0	0.924	0.15	0	0.504	0.965
CCNB2	PBK	9606.ENSP00000288207	9606.ENSP00000428489	0	0	0	0	0.951	0.09	0	0.354	0.968
CCNB2	NCAPD2	9606.ENSP00000288207	9606.ENSP00000325017	0	0	0	0	0.644	0	0.9	0.276	0.972
CCNB2	SMC4	9606.ENSP00000288207	9606.ENSP00000349961	0	0	0	0	0.609	0.051	0.9	0.407	0.975
CCNB2	KIF20A	9606.ENSP00000288207	9606.ENSP00000378356	0	0	0	0	0.952	0.15	0	0.542	0.979
CCNB2	NEK2	9606.ENSP00000288207	9606.ENSP00000355966	0	0	0	0	0.955	0	0	0.564	0.979
CCNB2	TTK	9606.ENSP00000288207	9606.ENSP00000358813	0	0	0	0	0.939	0.358	0	0.612	0.983
CCNB2	TOP2A	9606.ENSP00000288207	9606.ENSP00000411532	0	0	0	0	0.965	0.057	0	0.623	0.986
CCNB2	CENPN	9606.ENSP00000288207	9606.ENSP00000377007	0	0	0	0	0.841	0	0.9	0.206	0.986
CCNB2	GTSE1	9606.ENSP00000288207	9606.ENSP00000415430	0	0	0	0	0.791	0	0.9	0.417	0.986
CCNB2	ZWINT	9606.ENSP00000288207	9606.ENSP00000363055	0	0	0	0	0.799	0	0.9	0.448	0.987
CCNB2	CENPA	9606.ENSP00000288207	9606.ENSP00000336868	0	0	0	0	0.81	0.126	0.9	0.499	0.99
CCNB2	FOXM1	9606.ENSP00000288207	9606.ENSP00000342307	0	0	0	0	0.819	0.082	0.9	0.527	0.991
CCNB2	CDC25C	9606.ENSP00000288207	9606.ENSP00000321656	0	0	0	0	0.795	0.3	0.8	0.752	0.991
CCNB2	UBE2C	9606.ENSP00000288207	9606.ENSP00000348838	0	0	0	0	0.976	0.164	0	0.696	0.993
CCNB2	CKS1B	9606.ENSP00000288207	9606.ENSP00000311083	0	0	0	0	0.868	0.924	0	0.491	0.994
CCNB2	CENPF	9606.ENSP00000288207	9606.ENSP00000355922	0	0	0	0	0.901	0	0.9	0.544	0.995
CCNB2	KIF2C	9606.ENSP00000288207	9606.ENSP00000361298	0	0	0	0	0.914	0.15	0.9	0.526	0.996
CCNB2	CDCA8	9606.ENSP00000288207	9606.ENSP00000362146	0	0	0	0	0.938	0	0.9	0.578	0.997
CCNB2	CKS2	9606.ENSP00000288207	9606.ENSP00000364976	0	0	0	0	0.921	0.916	0	0.627	0.997
CCNB2	MAD2L1	9606.ENSP00000288207	9606.ENSP00000296509	0	0	0	0	0.926	0.13	0.9	0.788	0.998
CCNB2	PLK1	9606.ENSP00000288207	9606.ENSP00000300093	0	0	0	0	0.937	0.303	0.9	0.779	0.998
CCNB2	CDK1	9606.ENSP00000288207	9606.ENSP00000378699	0	0	0	0	0.993	0.966	0.9	0.853	0.999
CCNB2	CDC20	9606.ENSP00000288207	9606.ENSP00000361540	0	0	0	0	0.989	0.71	0.9	0.829	0.999
CCND1	IGF2	9606.ENSP00000227507	9606.ENSP00000391826	0	0	0	0	0.092	0	0	0.901	0.907
CCND1	GLI2	9606.ENSP00000227507	9606.ENSP00000390436	0	0	0	0	0.098	0.05	0.8	0.552	0.913
CCND1	TLE1	9606.ENSP00000227507	9606.ENSP00000365682	0	0	0	0	0.07	0	0.9	0.246	0.923
CCND1	GLI1	9606.ENSP00000227507	9606.ENSP00000228682	0	0	0	0	0	0.05	0.8	0.649	0.927
CCND1	GLI3	9606.ENSP00000227507	9606.ENSP00000379258	0	0	0	0	0.135	0.05	0.8	0.671	0.938
CCND1	RUNX1	9606.ENSP00000227507	9606.ENSP00000300305	0	0	0	0	0	0.379	0.9	0.196	0.945
CCND1	GADD45A	9606.ENSP00000227507	9606.ENSP00000360025	0	0	0	0	0	0	0.9	0.544	0.952
CCND1	TP53	9606.ENSP00000227507	9606.ENSP00000269305	0	0	0	0	0.061	0.379	0	0.942	0.963
CCND1	CDKN2B	9606.ENSP00000227507	9606.ENSP00000276925	0	0	0	0	0.061	0	0.9	0.674	0.966
CCND1	SKP2	9606.ENSP00000227507	9606.ENSP00000274255	0	0	0	0	0.061	0	0.9	0.679	0.967
CCND1	LEF1	9606.ENSP00000227507	9606.ENSP00000265165	0	0	0	0	0.05	0	0.9	0.701	0.969
CCND1	E2F2	9606.ENSP00000227507	9606.ENSP00000355249	0	0	0	0	0.041	0.132	0.9	0.689	0.97
CCND1	RUNX3	9606.ENSP00000227507	9606.ENSP00000382800	0	0	0	0	0	0.305	0.9	0.624	0.971
CCND1	CKS1B	9606.ENSP00000227507	9606.ENSP00000311083	0	0	0	0	0.084	0.499	0.9	0.464	0.972
CCND1	E2F1	9606.ENSP00000227507	9606.ENSP00000345571	0	0	0	0	0.064	0.132	0.9	0.713	0.973
CCND1	FOXM1	9606.ENSP00000227507	9606.ENSP00000342307	0	0	0	0	0.078	0	0.9	0.758	0.975
CCND1	NOTCH1	9606.ENSP00000227507	9606.ENSP00000277541	0	0	0	0	0.057	0	0.9	0.824	0.982
CCND1	RBL1	9606.ENSP00000227507	9606.ENSP00000362768	0	0	0	0	0.062	0.522	0.9	0.665	0.982
CCND1	CDK1	9606.ENSP00000227507	9606.ENSP00000378699	0	0	0	0	0.095	0.767	0.72	0.775	0.985
CCND1	CDKN2C	9606.ENSP00000227507	9606.ENSP00000262662	0	0	0	0	0.062	0.638	0.9	0.63	0.985
CCND1	CDKN1A	9606.ENSP00000227507	9606.ENSP00000384849	0	0	0	0	0.084	0.993	0.9	0.857	0.999
CCND1	CDK2	9606.ENSP00000227507	9606.ENSP00000266970	0	0	0	0	0.089	0.845	0.9	0.96	0.999
CCND1	CDK4	9606.ENSP00000227507	9606.ENSP00000257904	0	0	0	0	0.082	0.994	0.9	0.973	0.999
CCND1	CDK6	9606.ENSP00000227507	9606.ENSP00000265734	0	0	0	0	0.055	0.994	0.9	0.934	0.999
CD40	NFKB1	9606.ENSP00000361359	9606.ENSP00000226574	0	0	0	0	0.064	0	0.9	0.493	0.948
CD8B	PRKCQ	9606.ENSP00000331172	9606.ENSP00000263125	0	0	0	0	0.084	0	0.9	0.154	0.915
CD8B	ZAP70	9606.ENSP00000331172	9606.ENSP00000264972	0	0	0	0	0.563	0	0.9	0.309	0.967
CD8B	HLA-C	9606.ENSP00000331172	9606.ENSP00000365402	0	0	0	0	0.076	0.307	0.9	0.139	0.937
CD8B	HLA-B	9606.ENSP00000331172	9606.ENSP00000399168	0	0	0	0	0.076	0.307	0.9	0.163	0.939
CD9	PTGFRN	9606.ENSP00000371958	9606.ENSP00000376899	0	0	0	0	0.069	0.386	0	0.844	0.904
CD9	ITGA6	9606.ENSP00000371958	9606.ENSP00000386896	0	0	0	0	0.088	0.24	0.9	0.514	0.961
CD93	SNAP23	9606.ENSP00000246006	9606.ENSP00000249647	0	0	0	0	0	0	0.9	0	0.9
CD93	ITGAV	9606.ENSP00000246006	9606.ENSP00000261023	0	0	0	0	0	0	0.9	0.056	0.901
CD93	PLAU	9606.ENSP00000246006	9606.ENSP00000361850	0	0	0	0	0.056	0	0.9	0.116	0.909
CD93	PLAUR	9606.ENSP00000246006	9606.ENSP00000339328	0	0	0	0	0	0	0.9	0.162	0.912
CD93	MSN	9606.ENSP00000246006	9606.ENSP00000353408	0	0	0	0	0	0.379	0	0.871	0.916
CD93	TNFRSF1B	9606.ENSP00000246006	9606.ENSP00000365435	0	0	0	0	0.188	0	0.9	0.133	0.923
CDC20	KIF22	9606.ENSP00000361540	9606.ENSP00000160827	0	0	0	0	0.867	0.128	0	0.36	0.919
CDC20	CDC6	9606.ENSP00000361540	9606.ENSP00000209728	0	0	0	0	0.76	0.556	0	0.791	0.975
CDC20	CENPM	9606.ENSP00000361540	9606.ENSP00000215980	0	0	0	0	0.806	0	0.9	0.342	0.986
CDC20	MCM5	9606.ENSP00000361540	9606.ENSP00000216122	0	0	0	0	0.96	0.127	0	0.503	0.981
CDC20	NUP107	9606.ENSP00000361540	9606.ENSP00000229179	0	0	0	0	0.17	0	0.9	0.281	0.935
CDC20	FBXO5	9606.ENSP00000361540	9606.ENSP00000229758	0	0	0	0	0.877	0.993	0.9	0.726	0.999
CDC20	NCAPH	9606.ENSP00000361540	9606.ENSP00000240423	0	0	0	0	0.884	0	0	0.464	0.935
CDC20	DLGAP5	9606.ENSP00000361540	9606.ENSP00000247191	0	0	0	0	0.983	0	0	0.479	0.99
CDC20	NCAPG	9606.ENSP00000361540	9606.ENSP00000251496	0	0	0	0	0.94	0.05	0	0.438	0.965
CDC20	GINS2	9606.ENSP00000361540	9606.ENSP00000253462	0	0	0	0	0.869	0	0	0.381	0.915
CDC20	ESPL1	9606.ENSP00000361540	9606.ENSP00000257934	0	0	0	0	0.92	0.323	0.9	0.893	0.999
CDC20	KIF23	9606.ENSP00000361540	9606.ENSP00000260363	0	0	0	0	0.971	0.078	0	0.518	0.986
CDC20	KIF11	9606.ENSP00000361540	9606.ENSP00000260731	0	0	0	0	0.981	0.26	0	0.656	0.995
CDC20	NDC80	9606.ENSP00000361540	9606.ENSP00000261597	0	0	0	0	0.975	0	0.9	0.687	0.999
CDC20	MCM4	9606.ENSP00000361540	9606.ENSP00000262105	0	0	0	0	0.915	0.127	0	0.5	0.959
CDC20	KIF18A	9606.ENSP00000361540	9606.ENSP00000263181	0	0	0	0	0.511	0.463	0.9	0.308	0.979
CDC20	SGOL1	9606.ENSP00000361540	9606.ENSP00000263753	0	0	0	0	0.843	0	0.9	0.59	0.993
CDC20	MCM6	9606.ENSP00000361540	9606.ENSP00000264156	0	0	0	0	0.907	0.127	0	0.568	0.961
CDC20	MCM2	9606.ENSP00000361540	9606.ENSP00000265056	0	0	0	0	0.918	0.127	0	0.559	0.965
CDC20	CENPE	9606.ENSP00000361540	9606.ENSP00000265148	0	0	0	0	0.97	0.128	0.9	0.767	0.999
CDC20	CDK2	9606.ENSP00000361540	9606.ENSP00000266970	0	0	0	0	0.453	0.892	0	0.711	0.981
CDC20	NUF2	9606.ENSP00000361540	9606.ENSP00000271452	0	0	0	0	0.922	0	0.9	0.582	0.996
CDC20	SKP2	9606.ENSP00000361540	9606.ENSP00000274255	0	0	0	0	0.281	0.993	0.9	0.706	0.999
CDC20	PLK2	9606.ENSP00000361540	9606.ENSP00000274289	0	0	0	0	0.812	0.301	0	0.426	0.918
CDC20	CDCA5	9606.ENSP00000361540	9606.ENSP00000275517	0	0	0	0	0.838	0	0.9	0.454	0.99
CDC20	CENPU	9606.ENSP00000361540	9606.ENSP00000281453	0	0	0	0	0.551	0	0.9	0.312	0.966
CDC20	SPC25	9606.ENSP00000361540	9606.ENSP00000282074	0	0	0	0	0.659	0	0.9	0.214	0.97
CDC20	CENPH	9606.ENSP00000361540	9606.ENSP00000283006	0	0	0	0	0.407	0	0.9	0.351	0.958
CDC20	MAD2L1	9606.ENSP00000361540	9606.ENSP00000296509	0	0	0	0	0.978	0.999	0.9	0.874	0.999
CDC20	PLK1	9606.ENSP00000361540	9606.ENSP00000300093	0	0	0	0	0.981	0.994	0.9	0.912	0.999
CDC20	TPX2	9606.ENSP00000361540	9606.ENSP00000300403	0	0	0	0	0.922	0	0	0.473	0.957
CDC20	CDT1	9606.ENSP00000361540	9606.ENSP00000301019	0	0	0	0	0.923	0.27	0	0.506	0.97
CDC20	FEN1	9606.ENSP00000361540	9606.ENSP00000305480	0	0	0	0	0.868	0.187	0	0.392	0.929
CDC20	ESCO2	9606.ENSP00000361540	9606.ENSP00000306999	0	0	0	0	0.901	0	0	0.222	0.92
CDC20	MCM7	9606.ENSP00000361540	9606.ENSP00000307288	0	0	0	0	0.917	0.127	0	0.577	0.966
CDC20	CKS1B	9606.ENSP00000361540	9606.ENSP00000311083	0	0	0	0	0.941	0.741	0	0.624	0.993
CDC20	TYMS	9606.ENSP00000361540	9606.ENSP00000315644	0	0	0	0	0.872	0	0	0.364	0.915
CDC20	CDC25C	9606.ENSP00000361540	9606.ENSP00000321656	0	0	0	0	0.642	0.41	0	0.647	0.919
CDC20	KIF15	9606.ENSP00000361540	9606.ENSP00000324020	0	0	0	0	0.892	0.078	0	0.341	0.929
CDC20	NCAPD2	9606.ENSP00000361540	9606.ENSP00000325017	0	0	0	0	0.917	0	0	0.256	0.935
CDC20	TACC3	9606.ENSP00000361540	9606.ENSP00000326550	0	0	0	0	0.964	0	0	0.307	0.974
CDC20	SOCS3	9606.ENSP00000361540	9606.ENSP00000330341	0	0	0	0	0.061	0	0.9	0.085	0.906
CDC20	ERCC6L	9606.ENSP00000361540	9606.ENSP00000334675	0	0	0	0	0.421	0.085	0.9	0.193	0.951
CDC20	CDKN3	9606.ENSP00000361540	9606.ENSP00000335357	0	0	0	0	0.825	0.161	0	0.427	0.908
CDC20	CENPA	9606.ENSP00000361540	9606.ENSP00000336868	0	0	0	0	0.781	0.091	0.9	0.581	0.99
CDC20	FOXM1	9606.ENSP00000361540	9606.ENSP00000342307	0	0	0	0	0.96	0.05	0	0.683	0.987
CDC20	UBE2C	9606.ENSP00000361540	9606.ENSP00000348838	0	0	0	0	0.982	0.905	0.9	0.866	0.999
CDC20	SGOL2	9606.ENSP00000361540	9606.ENSP00000350447	0	0	0	0	0.441	0	0.9	0.427	0.965
CDC20	RRM2	9606.ENSP00000361540	9606.ENSP00000353770	0	0	0	0	0.927	0.08	0	0.571	0.968
CDC20	CENPF	9606.ENSP00000361540	9606.ENSP00000355922	0	0	0	0	0.839	0	0.9	0.596	0.992
CDC20	NEK2	9606.ENSP00000361540	9606.ENSP00000355966	0	0	0	0	0.948	0.993	0.9	0.81	0.999
CDC20	TTK	9606.ENSP00000361540	9606.ENSP00000358813	0	0	0	0	0.982	0.586	0	0.737	0.997
CDC20	CEP55	9606.ENSP00000361540	9606.ENSP00000360540	0	0	0	0	0.898	0	0	0.531	0.95
CDC20	KIF2C	9606.ENSP00000361540	9606.ENSP00000361298	0	0	0	0	0.958	0.078	0.9	0.579	0.998
CDC20	HJURP	9606.ENSP00000361540	9606.ENSP00000414109	0	0	0	0	0.889	0	0	0.266	0.915
CDC20	KLHL21	9606.ENSP00000361540	9606.ENSP00000366886	0	0	0	0	0.062	0	0.9	0.21	0.919
CDC20	RACGAP1	9606.ENSP00000361540	9606.ENSP00000404190	0	0	0	0	0.882	0	0	0.348	0.92
CDC20	NEDD4	9606.ENSP00000361540	9606.ENSP00000424827	0	0	0	0	0.08	0.085	0.9	0.182	0.921
CDC20	GTSE1	9606.ENSP00000361540	9606.ENSP00000415430	0	0	0	0	0.876	0	0	0.398	0.922
CDC20	NUP37	9606.ENSP00000361540	9606.ENSP00000448054	0	0	0	0	0.214	0	0.9	0.092	0.922
CDC20	CENPO	9606.ENSP00000361540	9606.ENSP00000370214	0	0	0	0	0.232	0	0.9	0.157	0.929
CDC20	CDC45	9606.ENSP00000361540	9606.ENSP00000405726	0	0	0	0	0.858	0.05	0	0.538	0.932
CDC20	CHEK1	9606.ENSP00000361540	9606.ENSP00000388648	0	0	0	0	0.811	0.134	0	0.628	0.934
CDC20	CENPK	9606.ENSP00000361540	9606.ENSP00000379911	0	0	0	0	0.377	0	0.9	0.203	0.946
CDC20	MCM3	9606.ENSP00000361540	9606.ENSP00000480987	0	0	0	0	0.886	0.127	0	0.54	0.95
CDC20	ECT2	9606.ENSP00000361540	9606.ENSP00000376457	0	0	0	0	0.938	0	0	0.348	0.957
CDC20	KIF4A	9606.ENSP00000361540	9606.ENSP00000363524	0	0	0	0	0.937	0.078	0	0.417	0.963
CDC20	CENPI	9606.ENSP00000361540	9606.ENSP00000362018	0	0	0	0	0.518	0	0.9	0.355	0.966
CDC20	PBK	9606.ENSP00000361540	9606.ENSP00000428489	0	0	0	0	0.964	0.082	0	0.327	0.976
CDC20	KIF20A	9606.ENSP00000361540	9606.ENSP00000378356	0	0	0	0	0.958	0.078	0	0.52	0.979
CDC20	PRC1	9606.ENSP00000361540	9606.ENSP00000377793	0	0	0	0	0.967	0	0	0.56	0.985
CDC20	TOP2A	9606.ENSP00000361540	9606.ENSP00000411532	0	0	0	0	0.968	0	0	0.579	0.986
CDC20	CENPN	9606.ENSP00000361540	9606.ENSP00000377007	0	0	0	0	0.838	0	0.9	0.299	0.987
CDC20	ZWINT	9606.ENSP00000361540	9606.ENSP00000363055	0	0	0	0	0.771	0	0.9	0.543	0.988
CDC20	CKS2	9606.ENSP00000361540	9606.ENSP00000364976	0	0	0	0	0.909	0.772	0	0.618	0.991
CDC20	SPC24	9606.ENSP00000361540	9606.ENSP00000465075	0	0	0	0	0.876	0	0.9	0.473	0.992
CDC20	INCENP	9606.ENSP00000361540	9606.ENSP00000378295	0	0	0	0	0.861	0	0.9	0.551	0.993
CDC20	CDK1	9606.ENSP00000361540	9606.ENSP00000378699	0	0	0	0	0.982	0.82	0.9	0.933	0.999
CDC20	CDCA8	9606.ENSP00000361540	9606.ENSP00000362146	0	0	0	0	0.988	0	0.9	0.599	0.999
CDC25C	CDK2	9606.ENSP00000321656	9606.ENSP00000266970	0	0	0	0	0.186	0.571	0.8	0.73	0.978
CDC25C	TP53	9606.ENSP00000321656	9606.ENSP00000269305	0	0	0	0	0.091	0.379	0.9	0.876	0.992
CDC25C	PLK1	9606.ENSP00000321656	9606.ENSP00000300093	0	0	0	0	0.608	0.416	0.9	0.92	0.997
CDC25C	RBL1	9606.ENSP00000321656	9606.ENSP00000362768	0	0	0	0	0.119	0	0.9	0.397	0.942
CDC25C	WEE1	9606.ENSP00000321656	9606.ENSP00000402084	0	0	0	0	0.119	0.412	0.9	0.841	0.99
CDC25C	CHEK1	9606.ENSP00000321656	9606.ENSP00000388648	0	0	0	0	0.425	0.571	0.9	0.951	0.998
CDC25C	CHEK2	9606.ENSP00000321656	9606.ENSP00000372023	0	0	0	0	0.203	0.6	0.9	0.969	0.998
CDC25C	CDK1	9606.ENSP00000321656	9606.ENSP00000378699	0	0	0	0	0.702	0.571	0.9	0.945	0.999
CDC45	CDC6	9606.ENSP00000405726	9606.ENSP00000209728	0	0	0	0	0.898	0.124	0.9	0.92	0.999
CDC45	MCM5	9606.ENSP00000405726	9606.ENSP00000216122	0	0	0	0	0.942	0.8	0.9	0.886	0.999
CDC45	POLE2	9606.ENSP00000405726	9606.ENSP00000216367	0	0	0	0	0.887	0.411	0.9	0.729	0.997
CDC45	ORC6	9606.ENSP00000405726	9606.ENSP00000219097	0	0	0	0	0.376	0.921	0.9	0.759	0.998
CDC45	RPA3	9606.ENSP00000405726	9606.ENSP00000223129	0	0	0	0	0.175	0	0.9	0.252	0.932
CDC45	GMNN	9606.ENSP00000405726	9606.ENSP00000230056	0	0	0	0	0.568	0	0	0.832	0.924
CDC45	NCAPG	9606.ENSP00000405726	9606.ENSP00000251496	0	0	0	0	0.954	0	0	0.31	0.967
CDC45	GINS2	9606.ENSP00000405726	9606.ENSP00000253462	0	0	0	0	0.928	0.792	0.9	0.775	0.999
CDC45	RPA1	9606.ENSP00000405726	9606.ENSP00000254719	0	0	0	0	0.477	0.269	0.9	0.613	0.983
CDC45	CDK4	9606.ENSP00000405726	9606.ENSP00000257904	0	0	0	0	0.239	0.921	0	0.392	0.96
CDC45	KIF11	9606.ENSP00000405726	9606.ENSP00000260731	0	0	0	0	0.937	0	0	0.217	0.948
CDC45	MCM4	9606.ENSP00000405726	9606.ENSP00000262105	0	0	0	0	0.956	0.866	0.9	0.909	0.999
CDC45	CHTF18	9606.ENSP00000405726	9606.ENSP00000262315	0	0	0	0	0.792	0.084	0	0.642	0.925
CDC45	GINS1	9606.ENSP00000405726	9606.ENSP00000262460	0	0	0	0	0.651	0.767	0.9	0.852	0.998
CDC45	MCM6	9606.ENSP00000405726	9606.ENSP00000264156	0	0	0	0	0.895	0.977	0.9	0.885	0.999
CDC45	MCM2	9606.ENSP00000405726	9606.ENSP00000265056	0	0	0	0	0.917	0.853	0.9	0.961	0.999
CDC45	POLA2	9606.ENSP00000405726	9606.ENSP00000265465	0	0	0	0	0.906	0.084	0.9	0.662	0.996
CDC45	DBF4	9606.ENSP00000405726	9606.ENSP00000265728	0	0	0	0	0.269	0.126	0.9	0.93	0.994
CDC45	CDK2	9606.ENSP00000405726	9606.ENSP00000266970	0	0	0	0	0.383	0.379	0.9	0.819	0.992
CDC45	GINS4	9606.ENSP00000405726	9606.ENSP00000276533	0	0	0	0	0.327	0.836	0.9	0.935	0.999
CDC45	MAD2L1	9606.ENSP00000405726	9606.ENSP00000296509	0	0	0	0	0.872	0	0	0.464	0.928
CDC45	CDT1	9606.ENSP00000405726	9606.ENSP00000301019	0	0	0	0	0.852	0	0	0.918	0.987
CDC45	FEN1	9606.ENSP00000405726	9606.ENSP00000305480	0	0	0	0	0.812	0	0	0.615	0.924
CDC45	MCM7	9606.ENSP00000405726	9606.ENSP00000307288	0	0	0	0	0.919	0.977	0.9	0.963	0.999
CDC45	CLSPN	9606.ENSP00000405726	9606.ENSP00000312995	0	0	0	0	0.486	0.379	0.9	0.735	0.99
CDC45	TYMS	9606.ENSP00000405726	9606.ENSP00000315644	0	0	0	0	0.928	0.05	0	0.28	0.946
CDC45	E2F1	9606.ENSP00000405726	9606.ENSP00000345571	0	0	0	0	0.568	0	0.9	0.298	0.967
CDC45	RRM2	9606.ENSP00000405726	9606.ENSP00000353770	0	0	0	0	0.898	0	0	0.249	0.92
CDC45	WDHD1	9606.ENSP00000405726	9606.ENSP00000353793	0	0	0	0	0.948	0.361	0	0.885	0.995
CDC45	EXO1	9606.ENSP00000405726	9606.ENSP00000355506	0	0	0	0	0.902	0	0	0.527	0.951
CDC45	DTL	9606.ENSP00000405726	9606.ENSP00000355958	0	0	0	0	0.897	0	0	0.261	0.921
CDC45	TTK	9606.ENSP00000405726	9606.ENSP00000358813	0	0	0	0	0.876	0	0	0.293	0.909
CDC45	ORC1	9606.ENSP00000405726	9606.ENSP00000360623	0	0	0	0	0.869	0.983	0.9	0.758	0.999
CDC45	POLA1	9606.ENSP00000405726	9606.ENSP00000368349	0	0	0	0	0.893	0.619	0.9	0.748	0.998
CDC45	CHEK2	9606.ENSP00000405726	9606.ENSP00000372023	0	0	0	0	0.525	0.304	0	0.814	0.933
CDC45	RAD51	9606.ENSP00000405726	9606.ENSP00000372088	0	0	0	0	0.808	0.052	0	0.701	0.941
CDC45	RFC4	9606.ENSP00000405726	9606.ENSP00000376272	0	0	0	0	0.852	0.064	0	0.658	0.948
CDC45	PRC1	9606.ENSP00000405726	9606.ENSP00000377793	0	0	0	0	0.958	0	0	0.051	0.958
CDC45	CDK1	9606.ENSP00000405726	9606.ENSP00000378699	0	0	0	0	0.891	0	0	0.58	0.952
CDC45	CHEK1	9606.ENSP00000405726	9606.ENSP00000388648	0	0	0	0	0.833	0.349	0.9	0.864	0.998
CDC45	GINS3	9606.ENSP00000405726	9606.ENSP00000401018	0	0	0	0	0.435	0.782	0.9	0.948	0.999
CDC45	POLD1	9606.ENSP00000405726	9606.ENSP00000406046	0	0	0	0	0.582	0.548	0	0.61	0.92
CDC45	TIMELESS	9606.ENSP00000405726	9606.ENSP00000450607	0	0	0	0	0.772	0.361	0	0.78	0.965
CDC45	MCM3	9606.ENSP00000405726	9606.ENSP00000480987	0	0	0	0	0.938	0.979	0.9	0.931	0.999
CDC6	KITLG	9606.ENSP00000209728	9606.ENSP00000228280	0	0	0	0	0	0	0.9	0.069	0.902
CDC6	EXO1	9606.ENSP00000209728	9606.ENSP00000355506	0.073	0	0	0	0.867	0	0	0.337	0.911
CDC6	NCAPG	9606.ENSP00000209728	9606.ENSP00000251496	0	0	0	0	0.905	0	0	0.138	0.914
CDC6	GINS3	9606.ENSP00000209728	9606.ENSP00000401018	0	0	0	0	0.64	0	0	0.792	0.922
CDC6	RRM2	9606.ENSP00000209728	9606.ENSP00000353770	0	0	0	0	0.861	0	0	0.503	0.928
CDC6	KIF11	9606.ENSP00000209728	9606.ENSP00000260731	0	0	0	0	0.9	0.054	0	0.301	0.928
CDC6	PLK1	9606.ENSP00000209728	9606.ENSP00000300093	0	0	0	0	0.567	0.379	0	0.786	0.937
CDC6	ESCO2	9606.ENSP00000209728	9606.ENSP00000306999	0	0	0	0	0.834	0.064	0	0.686	0.947
CDC6	ESPL1	9606.ENSP00000209728	9606.ENSP00000257934	0	0	0	0	0.844	0.327	0	0.569	0.95
CDC6	FBXO5	9606.ENSP00000209728	9606.ENSP00000229758	0	0	0	0	0.912	0	0	0.482	0.952
CDC6	SMC2	9606.ENSP00000209728	9606.ENSP00000286398	0.075	0	0	0	0.801	0.735	0	0.192	0.955
CDC6	SMC4	9606.ENSP00000209728	9606.ENSP00000349961	0.075	0	0	0	0.623	0.735	0	0.585	0.956
CDC6	RPA3	9606.ENSP00000209728	9606.ENSP00000223129	0	0	0	0	0.27	0	0.9	0.554	0.964
CDC6	RPA1	9606.ENSP00000209728	9606.ENSP00000254719	0	0	0	0	0.478	0.129	0.9	0.342	0.966
CDC6	WDHD1	9606.ENSP00000209728	9606.ENSP00000353793	0	0	0	0	0.923	0.064	0	0.591	0.968
CDC6	GINS2	9606.ENSP00000209728	9606.ENSP00000253462	0	0	0	0	0.935	0	0	0.547	0.969
CDC6	CLSPN	9606.ENSP00000209728	9606.ENSP00000312995	0	0	0	0	0.522	0	0.9	0.471	0.972
CDC6	RFC5	9606.ENSP00000209728	9606.ENSP00000408295	0.093	0	0	0	0.604	0.261	0.9	0.382	0.98
CDC6	RFC3	9606.ENSP00000209728	9606.ENSP00000369411	0.093	0	0	0	0.644	0.261	0.9	0.305	0.98
CDC6	UBE2C	9606.ENSP00000209728	9606.ENSP00000348838	0	0	0	0	0.723	0.085	0.9	0.437	0.983
CDC6	DTL	9606.ENSP00000209728	9606.ENSP00000355958	0	0	0	0	0.967	0	0	0.678	0.989
CDC6	DBF4	9606.ENSP00000209728	9606.ENSP00000265728	0	0	0	0	0.3	0.05	0.9	0.873	0.99
CDC6	E2F1	9606.ENSP00000209728	9606.ENSP00000345571	0	0	0	0	0.289	0.715	0.9	0.631	0.991
CDC6	POLE2	9606.ENSP00000209728	9606.ENSP00000216367	0	0	0	0	0.88	0.076	0.9	0.351	0.991
CDC6	CDK1	9606.ENSP00000209728	9606.ENSP00000378699	0	0	0	0	0.815	0.72	0	0.867	0.992
CDC6	RFC4	9606.ENSP00000209728	9606.ENSP00000376272	0.093	0	0	0	0.749	0.261	0.9	0.596	0.992
CDC6	GMNN	9606.ENSP00000209728	9606.ENSP00000230056	0	0	0	0	0.588	0	0.9	0.875	0.994
CDC6	CHEK1	9606.ENSP00000209728	9606.ENSP00000388648	0	0	0	0	0.735	0.269	0.9	0.829	0.996
CDC6	POLA2	9606.ENSP00000209728	9606.ENSP00000265465	0	0	0	0	0.868	0.187	0.9	0.691	0.996
CDC6	POLA1	9606.ENSP00000209728	9606.ENSP00000368349	0	0	0	0	0.851	0.382	0.9	0.762	0.997
CDC6	MCM5	9606.ENSP00000209728	9606.ENSP00000216122	0.052	0	0	0	0.882	0.843	0.9	0.885	0.999
CDC6	MCM6	9606.ENSP00000209728	9606.ENSP00000264156	0.052	0	0	0	0.717	0.934	0.9	0.871	0.999
CDC6	MCM7	9606.ENSP00000209728	9606.ENSP00000307288	0.052	0	0	0	0.874	0.998	0.9	0.954	0.999
CDC6	ORC6	9606.ENSP00000209728	9606.ENSP00000219097	0	0	0	0	0.725	0.912	0.9	0.894	0.999
CDC6	ORC1	9606.ENSP00000209728	9606.ENSP00000360623	0	0	0	0.69	0.941	0.998	0.9	0.912	0.999
CDC6	CDK2	9606.ENSP00000209728	9606.ENSP00000266970	0	0	0	0	0.446	0.947	0.9	0.901	0.999
CDC6	MCM2	9606.ENSP00000209728	9606.ENSP00000265056	0.052	0	0	0	0.829	0.947	0.9	0.949	0.999
CDC6	CDT1	9606.ENSP00000209728	9606.ENSP00000301019	0	0	0	0	0.941	0.837	0.9	0.957	0.999
CDC6	MCM3	9606.ENSP00000209728	9606.ENSP00000480987	0.052	0	0	0	0.893	0.97	0.9	0.894	0.999
CDC6	MCM4	9606.ENSP00000209728	9606.ENSP00000262105	0.052	0	0	0	0.915	0.797	0.9	0.885	0.999
CDCA5	CENPM	9606.ENSP00000275517	9606.ENSP00000215980	0	0	0	0	0.462	0	0.9	0.349	0.961
CDCA5	NUP107	9606.ENSP00000275517	9606.ENSP00000229179	0	0	0	0	0.124	0	0.9	0.094	0.913
CDCA5	ESPL1	9606.ENSP00000275517	9606.ENSP00000257934	0	0	0	0	0.633	0	0.9	0.76	0.99
CDCA5	NDC80	9606.ENSP00000275517	9606.ENSP00000261597	0	0	0	0	0.751	0	0.9	0.276	0.98
CDCA5	KIF18A	9606.ENSP00000275517	9606.ENSP00000263181	0	0	0	0	0.394	0	0.9	0.174	0.945
CDCA5	SGOL1	9606.ENSP00000275517	9606.ENSP00000263753	0	0	0	0	0.718	0.361	0.9	0.673	0.993
CDCA5	CENPE	9606.ENSP00000275517	9606.ENSP00000265148	0	0	0	0	0.711	0	0.9	0.319	0.978
CDCA5	NUF2	9606.ENSP00000275517	9606.ENSP00000271452	0	0	0	0	0.765	0	0.9	0.581	0.989
CDCA5	NUP37	9606.ENSP00000275517	9606.ENSP00000448054	0	0	0	0	0.161	0	0.9	0	0.912
CDCA5	CENPO	9606.ENSP00000275517	9606.ENSP00000370214	0	0	0	0	0.253	0	0.9	0.041	0.922
CDCA5	CENPK	9606.ENSP00000275517	9606.ENSP00000379911	0	0	0	0	0.389	0	0.9	0.077	0.938
CDCA5	CENPI	9606.ENSP00000275517	9606.ENSP00000362018	0	0	0	0	0.493	0	0.9	0	0.947
CDCA5	CENPH	9606.ENSP00000275517	9606.ENSP00000283006	0	0	0	0	0.424	0	0.9	0.173	0.948
CDCA5	ERCC6L	9606.ENSP00000275517	9606.ENSP00000334675	0	0	0	0	0.414	0	0.9	0.256	0.952
CDCA5	CENPU	9606.ENSP00000275517	9606.ENSP00000281453	0	0	0	0	0.566	0	0.9	0	0.954
CDCA5	SPC25	9606.ENSP00000275517	9606.ENSP00000282074	0	0	0	0	0.434	0	0.9	0.297	0.956
CDCA5	INCENP	9606.ENSP00000275517	9606.ENSP00000378295	0	0	0	0	0.468	0	0.9	0.425	0.966
CDCA5	SGOL2	9606.ENSP00000275517	9606.ENSP00000350447	0	0	0	0	0.389	0	0.9	0.511	0.967
CDCA5	SPC24	9606.ENSP00000275517	9606.ENSP00000465075	0	0	0	0	0.597	0	0.9	0.256	0.967
CDCA5	KIF2C	9606.ENSP00000275517	9606.ENSP00000361298	0	0	0	0	0.67	0	0.9	0.416	0.979
CDCA5	CENPN	9606.ENSP00000275517	9606.ENSP00000377007	0	0	0	0	0.726	0	0.9	0.298	0.979
CDCA5	MAD2L1	9606.ENSP00000275517	9606.ENSP00000296509	0	0	0	0	0.718	0	0.9	0.349	0.98
CDCA5	CENPA	9606.ENSP00000275517	9606.ENSP00000336868	0	0	0	0	0.748	0	0.9	0.363	0.982
CDCA5	CENPF	9606.ENSP00000275517	9606.ENSP00000355922	0	0	0	0	0.714	0.121	0.9	0.367	0.982
CDCA5	ZWINT	9606.ENSP00000275517	9606.ENSP00000363055	0	0	0	0	0.758	0	0.9	0.415	0.984
CDCA5	PLK1	9606.ENSP00000275517	9606.ENSP00000300093	0	0	0	0	0.596	0.294	0.9	0.712	0.99
CDCA5	CDCA8	9606.ENSP00000275517	9606.ENSP00000362146	0	0	0	0	0.856	0	0.9	0.59	0.993
CDCA5	CDK1	9606.ENSP00000275517	9606.ENSP00000378699	0	0	0	0	0.752	0.294	0.9	0.712	0.994
CDCA8	CENPM	9606.ENSP00000362146	9606.ENSP00000215980	0	0	0	0	0.809	0.075	0.9	0.278	0.985
CDCA8	OIP5	9606.ENSP00000362146	9606.ENSP00000220514	0	0	0	0	0.901	0	0	0.308	0.928
CDCA8	NUP107	9606.ENSP00000362146	9606.ENSP00000229179	0	0	0	0	0.148	0	0.9	0.323	0.937
CDCA8	NCAPH	9606.ENSP00000362146	9606.ENSP00000240423	0	0	0	0	0.855	0	0	0.338	0.9
CDCA8	DLGAP5	9606.ENSP00000362146	9606.ENSP00000247191	0	0	0	0	0.95	0	0	0.443	0.971
CDCA8	NCAPG	9606.ENSP00000362146	9606.ENSP00000251496	0	0	0	0	0.932	0	0	0.348	0.953
CDCA8	ESPL1	9606.ENSP00000362146	9606.ENSP00000257934	0	0	0	0	0.923	0	0.9	0.428	0.995
CDCA8	KIF23	9606.ENSP00000362146	9606.ENSP00000260363	0	0	0	0	0.875	0	0.9	0.529	0.993
CDCA8	KIF11	9606.ENSP00000362146	9606.ENSP00000260731	0	0	0	0	0.966	0	0	0.537	0.983
CDCA8	NDC80	9606.ENSP00000362146	9606.ENSP00000261597	0	0	0	0	0.96	0	0.9	0.567	0.998
CDCA8	KIF18A	9606.ENSP00000362146	9606.ENSP00000263181	0	0	0	0	0.608	0	0.9	0.221	0.966
CDCA8	SGOL1	9606.ENSP00000362146	9606.ENSP00000263753	0	0	0	0	0.867	0.313	0.9	0.619	0.996
CDCA8	CENPE	9606.ENSP00000362146	9606.ENSP00000265148	0	0	0	0	0.96	0	0.9	0.611	0.998
CDCA8	NUF2	9606.ENSP00000362146	9606.ENSP00000271452	0	0	0	0	0.875	0	0.9	0.594	0.994
CDCA8	CENPU	9606.ENSP00000362146	9606.ENSP00000281453	0	0	0	0	0.573	0	0.9	0.223	0.963
CDCA8	SPC25	9606.ENSP00000362146	9606.ENSP00000282074	0	0	0	0	0.642	0	0.9	0.297	0.972
CDCA8	CENPH	9606.ENSP00000362146	9606.ENSP00000283006	0	0	0	0	0.359	0	0.9	0.566	0.969
CDCA8	MAD2L1	9606.ENSP00000362146	9606.ENSP00000296509	0	0	0	0	0.968	0	0.9	0.516	0.998
CDCA8	PLK1	9606.ENSP00000362146	9606.ENSP00000300093	0	0	0	0	0.956	0	0.9	0.599	0.998
CDCA8	TPX2	9606.ENSP00000362146	9606.ENSP00000300403	0	0	0	0	0.926	0	0	0.49	0.961
CDCA8	CKS1B	9606.ENSP00000362146	9606.ENSP00000311083	0	0	0	0	0.927	0	0	0.202	0.939
CDCA8	KIF15	9606.ENSP00000362146	9606.ENSP00000324020	0	0	0	0	0.891	0	0	0.398	0.931
CDCA8	NCAPD2	9606.ENSP00000362146	9606.ENSP00000325017	0	0	0	0	0.875	0	0	0.265	0.904
CDCA8	TACC3	9606.ENSP00000362146	9606.ENSP00000326550	0	0	0	0	0.909	0	0	0.269	0.93
CDCA8	ERCC6L	9606.ENSP00000362146	9606.ENSP00000334675	0	0	0	0	0.645	0	0.9	0.133	0.966
CDCA8	CENPA	9606.ENSP00000362146	9606.ENSP00000336868	0	0	0	0	0.793	0	0.9	0.627	0.991
CDCA8	FOXM1	9606.ENSP00000362146	9606.ENSP00000342307	0	0	0	0	0.907	0	0	0.305	0.933
CDCA8	UBE2C	9606.ENSP00000362146	9606.ENSP00000348838	0	0	0	0	0.961	0	0	0.423	0.976
CDCA8	SGOL2	9606.ENSP00000362146	9606.ENSP00000350447	0	0	0	0	0.547	0.313	0.9	0.451	0.98
CDCA8	RRM2	9606.ENSP00000362146	9606.ENSP00000353770	0	0	0	0	0.918	0	0	0.29	0.939
CDCA8	CENPF	9606.ENSP00000362146	9606.ENSP00000355922	0	0	0	0	0.89	0	0.9	0.537	0.994
CDCA8	NEK2	9606.ENSP00000362146	9606.ENSP00000355966	0	0	0	0	0.915	0	0	0.52	0.957
CDCA8	TTK	9606.ENSP00000362146	9606.ENSP00000358813	0	0	0	0	0.971	0.294	0	0.472	0.988
CDCA8	CEP55	9606.ENSP00000362146	9606.ENSP00000360540	0	0	0	0	0.912	0	0	0.417	0.946
CDCA8	KIF2C	9606.ENSP00000362146	9606.ENSP00000361298	0	0	0	0	0.931	0.114	0.9	0.658	0.997
CDCA8	CENPI	9606.ENSP00000362146	9606.ENSP00000362018	0	0	0	0	0.491	0	0.9	0.352	0.964
CDCA8	ECT2	9606.ENSP00000362146	9606.ENSP00000376457	0	0	0	0	0.852	0	0	0.374	0.903
CDCA8	HJURP	9606.ENSP00000362146	9606.ENSP00000414109	0	0	0	0	0.891	0	0	0.172	0.906
CDCA8	NUP37	9606.ENSP00000362146	9606.ENSP00000448054	0	0	0	0	0.179	0	0.9	0.199	0.928
CDCA8	CENPO	9606.ENSP00000362146	9606.ENSP00000370214	0	0	0	0	0.26	0	0.9	0.198	0.935
CDCA8	KIF4A	9606.ENSP00000362146	9606.ENSP00000363524	0	0	0	0	0.889	0	0	0.486	0.94
CDCA8	PBK	9606.ENSP00000362146	9606.ENSP00000428489	0	0	0	0	0.915	0	0	0.33	0.941
CDCA8	CENPK	9606.ENSP00000362146	9606.ENSP00000379911	0	0	0	0	0.378	0	0.9	0.361	0.956
CDCA8	TOP2A	9606.ENSP00000362146	9606.ENSP00000411532	0	0	0	0	0.935	0	0	0.41	0.96
CDCA8	SPC24	9606.ENSP00000362146	9606.ENSP00000465075	0	0	0	0	0.743	0	0.9	0.349	0.981
CDCA8	ZWINT	9606.ENSP00000362146	9606.ENSP00000363055	0	0	0	0	0.792	0	0.9	0.352	0.985
CDCA8	CENPN	9606.ENSP00000362146	9606.ENSP00000377007	0	0	0	0	0.822	0	0.9	0.3	0.986
CDCA8	RACGAP1	9606.ENSP00000362146	9606.ENSP00000404190	0	0	0	0	0.812	0	0.9	0.524	0.99
CDCA8	KIF20A	9606.ENSP00000362146	9606.ENSP00000378356	0	0	0	0	0.92	0.116	0.9	0.571	0.996
CDCA8	CDK1	9606.ENSP00000362146	9606.ENSP00000378699	0	0	0	0	0.971	0	0.9	0.616	0.998
CDCA8	INCENP	9606.ENSP00000362146	9606.ENSP00000378295	0	0	0	0	0.605	0.747	0.9	0.927	0.999
CDK1	GADD45B	9606.ENSP00000378699	9606.ENSP00000215631	0	0	0	0	0	0.379	0.8	0.266	0.9
CDK1	CENPM	9606.ENSP00000378699	9606.ENSP00000215980	0	0	0	0	0.759	0	0.9	0.19	0.978
CDK1	MCM5	9606.ENSP00000378699	9606.ENSP00000216122	0	0	0	0	0.937	0.157	0	0.537	0.973
CDK1	ORC6	9606.ENSP00000378699	9606.ENSP00000219097	0	0	0	0	0.351	0	0.9	0.343	0.953
CDK1	NUP107	9606.ENSP00000378699	9606.ENSP00000229179	0	0	0	0	0.208	0	0.9	0.213	0.932
CDK1	FBXO5	9606.ENSP00000378699	9606.ENSP00000229758	0	0	0	0	0.814	0.379	0.9	0.765	0.996
CDK1	GMNN	9606.ENSP00000378699	9606.ENSP00000230056	0	0	0	0	0.852	0.696	0	0.68	0.984
CDK1	NEK9	9606.ENSP00000378699	9606.ENSP00000238616	0	0	0	0.668	0.062	0.063	0.9	0.687	0.925
CDK1	NCAPH	9606.ENSP00000378699	9606.ENSP00000240423	0	0	0	0	0.745	0.32	0.9	0.384	0.987
CDK1	DLGAP5	9606.ENSP00000378699	9606.ENSP00000247191	0	0	0	0	0.991	0.32	0	0.489	0.996
CDK1	NCAPG	9606.ENSP00000378699	9606.ENSP00000251496	0	0	0	0	0.992	0.326	0.9	0.385	0.999
CDK1	GINS2	9606.ENSP00000378699	9606.ENSP00000253462	0	0	0	0	0.921	0	0	0.223	0.936
CDK1	CDK4	9606.ENSP00000378699	9606.ENSP00000257904	0	0	0.436	0.905	0.215	0.185	0.9	0.935	0.939
CDK1	ESPL1	9606.ENSP00000378699	9606.ENSP00000257934	0	0	0	0	0.662	0.31	0	0.857	0.963
CDK1	KIF23	9606.ENSP00000378699	9606.ENSP00000260363	0	0	0	0	0.982	0.157	0	0.774	0.996
CDK1	KIF11	9606.ENSP00000378699	9606.ENSP00000260731	0	0	0	0	0.988	0.457	0	0.901	0.999
CDK1	LMNB1	9606.ENSP00000378699	9606.ENSP00000261366	0	0	0	0	0.619	0.313	0.9	0.749	0.992
CDK1	NDC80	9606.ENSP00000378699	9606.ENSP00000261597	0	0	0	0	0.982	0	0.9	0.541	0.999
CDK1	MCM4	9606.ENSP00000378699	9606.ENSP00000262105	0	0	0	0	0.943	0.478	0	0.734	0.991
CDK1	KIF18A	9606.ENSP00000378699	9606.ENSP00000263181	0	0	0	0	0.722	0.174	0.9	0.324	0.982
CDK1	SGOL1	9606.ENSP00000378699	9606.ENSP00000263753	0	0	0	0	0.85	0.084	0.9	0.676	0.994
CDK1	MCM6	9606.ENSP00000378699	9606.ENSP00000264156	0	0	0	0	0.937	0.157	0	0.507	0.971
CDK1	MCM2	9606.ENSP00000378699	9606.ENSP00000265056	0	0	0	0	0.947	0.157	0	0.613	0.981
CDK1	CENPE	9606.ENSP00000378699	9606.ENSP00000265148	0	0	0	0	0.97	0.174	0.9	0.619	0.998
CDK1	CDK6	9606.ENSP00000378699	9606.ENSP00000265734	0	0	0.425	0.923	0.154	0.185	0.9	0.864	0.932
CDK1	CDK2	9606.ENSP00000378699	9606.ENSP00000266970	0	0	0.441	0.968	0.684	0.819	0.9	0.935	0.994
CDK1	TP53	9606.ENSP00000378699	9606.ENSP00000269305	0	0	0	0	0.095	0.395	0	0.867	0.921
CDK1	PLK4	9606.ENSP00000378699	9606.ENSP00000270861	0	0	0	0.713	0.817	0.261	0.9	0.596	0.987
CDK1	NUF2	9606.ENSP00000378699	9606.ENSP00000271452	0	0	0	0	0.969	0	0.9	0.394	0.997
CDK1	SKP2	9606.ENSP00000378699	9606.ENSP00000274255	0	0	0	0	0.351	0.733	0	0.655	0.935
CDK1	CENPU	9606.ENSP00000378699	9606.ENSP00000281453	0	0	0	0	0.821	0	0.9	0.329	0.986
CDK1	SPC25	9606.ENSP00000378699	9606.ENSP00000282074	0	0	0	0	0.919	0	0.9	0	0.991
CDK1	CENPH	9606.ENSP00000378699	9606.ENSP00000283006	0	0	0	0	0.686	0	0.9	0.238	0.974
CDK1	SMC2	9606.ENSP00000378699	9606.ENSP00000286398	0	0	0	0	0.929	0.178	0.9	0.257	0.995
CDK1	MAD2L1	9606.ENSP00000378699	9606.ENSP00000296509	0	0	0	0	0.991	0.175	0.9	0.616	0.999
CDK1	PLK1	9606.ENSP00000378699	9606.ENSP00000300093	0	0	0	0.627	0.963	0.267	0.9	0.961	0.998
CDK1	TPX2	9606.ENSP00000378699	9606.ENSP00000300403	0	0	0	0	0.925	0	0.9	0.721	0.997
CDK1	CDT1	9606.ENSP00000378699	9606.ENSP00000301019	0	0	0	0	0.687	0.861	0	0.788	0.99
CDK1	TK1	9606.ENSP00000378699	9606.ENSP00000301634	0	0	0	0	0.781	0.379	0	0.567	0.936
CDK1	MAP2K1	9606.ENSP00000378699	9606.ENSP00000302486	0	0	0.34	0.697	0.064	0.191	0.9	0.501	0.936
CDK1	FEN1	9606.ENSP00000378699	9606.ENSP00000305480	0	0	0	0	0.849	0.362	0	0.374	0.934
CDK1	ESCO2	9606.ENSP00000378699	9606.ENSP00000306999	0	0	0	0	0.92	0.185	0	0.219	0.945
CDK1	MCM7	9606.ENSP00000378699	9606.ENSP00000307288	0	0	0	0	0.956	0.157	0	0.574	0.983
CDK1	CKS1B	9606.ENSP00000378699	9606.ENSP00000311083	0	0	0	0	0.98	0.989	0.54	0.589	0.999
CDK1	TYMS	9606.ENSP00000378699	9606.ENSP00000315644	0	0	0	0	0.981	0	0	0.318	0.986
CDK1	EZH2	9606.ENSP00000378699	9606.ENSP00000320147	0	0	0	0	0.682	0.39	0	0.79	0.956
CDK1	KIF15	9606.ENSP00000378699	9606.ENSP00000324020	0	0	0	0	0.849	0.157	0	0.564	0.939
CDK1	NCAPD2	9606.ENSP00000378699	9606.ENSP00000325017	0	0	0	0	0.895	0.32	0.9	0.309	0.994
CDK1	TACC3	9606.ENSP00000378699	9606.ENSP00000326550	0	0	0	0	0.958	0	0	0.341	0.971
CDK1	PTCH1	9606.ENSP00000378699	9606.ENSP00000332353	0	0	0	0	0	0.379	0.9	0.221	0.947
CDK1	ERCC6L	9606.ENSP00000378699	9606.ENSP00000334675	0	0	0	0	0.686	0.157	0.9	0.412	0.982
CDK1	CDKN3	9606.ENSP00000378699	9606.ENSP00000335357	0	0	0	0	0.913	0.458	0	0.766	0.988
CDK1	CENPA	9606.ENSP00000378699	9606.ENSP00000336868	0	0	0	0	0.82	0.157	0.9	0.729	0.995
CDK1	FOXM1	9606.ENSP00000378699	9606.ENSP00000342307	0	0	0	0	0.84	0.424	0.9	0.748	0.997
CDK1	E2F1	9606.ENSP00000378699	9606.ENSP00000345571	0	0	0	0	0.256	0.461	0.9	0.579	0.98
CDK1	UBE2C	9606.ENSP00000378699	9606.ENSP00000348838	0	0	0	0	0.978	0.1	0.9	0.584	0.999
CDK1	SMC4	9606.ENSP00000378699	9606.ENSP00000349961	0	0	0	0	0.906	0.328	0.9	0.453	0.996
CDK1	SGOL2	9606.ENSP00000378699	9606.ENSP00000350447	0	0	0	0	0.42	0	0.9	0.378	0.96
CDK1	RRM2	9606.ENSP00000378699	9606.ENSP00000353770	0	0	0	0	0.972	0.379	0	0.536	0.991
CDK1	EXO1	9606.ENSP00000378699	9606.ENSP00000355506	0	0	0	0	0.857	0.101	0	0.521	0.933
CDK1	CENPF	9606.ENSP00000378699	9606.ENSP00000355922	0	0	0	0	0.859	0	0.9	0.524	0.992
CDK1	DTL	9606.ENSP00000378699	9606.ENSP00000355958	0	0	0	0	0.855	0	0	0.409	0.91
CDK1	NEK2	9606.ENSP00000378699	9606.ENSP00000355966	0	0	0.345	0.74	0.922	0	0.9	0.597	0.993
CDK1	TTK	9606.ENSP00000378699	9606.ENSP00000358813	0	0	0	0.65	0.989	0.314	0	0.632	0.993
CDK1	GADD45A	9606.ENSP00000378699	9606.ENSP00000360025	0	0	0	0	0	0.379	0.9	0.717	0.981
CDK1	CEP55	9606.ENSP00000378699	9606.ENSP00000360540	0	0	0	0	0.933	0.305	0	0.431	0.971
CDK1	ORC1	9606.ENSP00000378699	9606.ENSP00000360623	0	0	0	0	0.483	0.376	0.9	0.425	0.979
CDK1	KIF2C	9606.ENSP00000378699	9606.ENSP00000361298	0	0	0	0	0.901	0.157	0.9	0.74	0.997
CDK1	CENPI	9606.ENSP00000378699	9606.ENSP00000362018	0	0	0	0	0.408	0	0.9	0.268	0.952
CDK1	RBL1	9606.ENSP00000378699	9606.ENSP00000362768	0	0	0	0	0.197	0.261	0.9	0.58	0.971
CDK1	ZWINT	9606.ENSP00000378699	9606.ENSP00000363055	0	0	0	0	0.843	0	0.9	0.348	0.988
CDK1	KIF4A	9606.ENSP00000378699	9606.ENSP00000363524	0	0	0	0	0.935	0.157	0	0.695	0.981
CDK1	CKS2	9606.ENSP00000378699	9606.ENSP00000364976	0	0	0	0	0.965	0.951	0.54	0.718	0.999
CDK1	RFC3	9606.ENSP00000378699	9606.ENSP00000369411	0	0	0	0	0.956	0.058	0	0.212	0.964
CDK1	CENPO	9606.ENSP00000378699	9606.ENSP00000370214	0	0	0	0	0.232	0	0.9	0.134	0.927
CDK1	CEP152	9606.ENSP00000378699	9606.ENSP00000370337	0	0	0	0	0.157	0	0.9	0.316	0.937
CDK1	RAD51	9606.ENSP00000378699	9606.ENSP00000372088	0	0	0	0	0.808	0.164	0	0.609	0.931
CDK1	RFC4	9606.ENSP00000378699	9606.ENSP00000376272	0	0	0	0	0.982	0.05	0	0.268	0.986
CDK1	ECT2	9606.ENSP00000378699	9606.ENSP00000376457	0	0	0	0	0.957	0.393	0	0.762	0.993
CDK1	CENPN	9606.ENSP00000378699	9606.ENSP00000377007	0	0	0	0	0.827	0	0.9	0.291	0.986
CDK1	PRC1	9606.ENSP00000378699	9606.ENSP00000377793	0	0	0	0	0.967	0.47	0	0.411	0.988
CDK1	INCENP	9606.ENSP00000378699	9606.ENSP00000378295	0	0	0	0	0.857	0.294	0.9	0.858	0.998
CDK1	KIF20A	9606.ENSP00000378699	9606.ENSP00000378356	0	0	0	0	0.963	0.157	0	0.734	0.991
CDK1	RASGRF1	9606.ENSP00000378699	9606.ENSP00000405963	0	0	0	0	0.052	0.085	0.9	0.238	0.925
CDK1	HJURP	9606.ENSP00000378699	9606.ENSP00000414109	0	0	0	0	0.836	0	0	0.58	0.928
CDK1	CHEK1	9606.ENSP00000378699	9606.ENSP00000388648	0	0	0.287	0.726	0.853	0.331	0	0.939	0.929
CDK1	NUP37	9606.ENSP00000378699	9606.ENSP00000448054	0	0	0	0	0.587	0.05	0.9	0.071	0.958
CDK1	CENPK	9606.ENSP00000378699	9606.ENSP00000379911	0	0	0	0	0.716	0	0.9	0.165	0.974
CDK1	NCAPG2	9606.ENSP00000378699	9606.ENSP00000387007	0	0	0	0	0.731	0	0.9	0.292	0.979
CDK1	MCM3	9606.ENSP00000378699	9606.ENSP00000480987	0	0	0	0	0.927	0.157	0	0.74	0.982
CDK1	RACGAP1	9606.ENSP00000378699	9606.ENSP00000404190	0	0	0	0	0.955	0.358	0	0.579	0.986
CDK1	GTSE1	9606.ENSP00000378699	9606.ENSP00000415430	0	0	0	0	0.703	0	0.9	0.58	0.986
CDK1	SPC24	9606.ENSP00000378699	9606.ENSP00000465075	0	0	0	0	0.877	0	0.9	0.345	0.991
CDK1	TOP2A	9606.ENSP00000378699	9606.ENSP00000411532	0	0	0	0	0.986	0.386	0	0.597	0.996
CDK1	PBK	9606.ENSP00000378699	9606.ENSP00000428489	0	0	0	0	0.99	0.412	0	0.66	0.997
CDK1	CDKN1A	9606.ENSP00000378699	9606.ENSP00000384849	0	0	0	0	0.051	0.858	0.9	0.828	0.997
CDK1	WEE1	9606.ENSP00000378699	9606.ENSP00000402084	0	0	0	0	0.191	0.612	0.9	0.967	0.998
CDK2	DMC1	9606.ENSP00000266970	9606.ENSP00000216024	0	0	0	0	0.078	0.129	0.9	0.073	0.915
CDK2	MCM5	9606.ENSP00000266970	9606.ENSP00000216122	0	0	0	0	0.729	0.157	0.9	0.535	0.988
CDK2	POLE2	9606.ENSP00000266970	9606.ENSP00000216367	0	0	0	0	0.236	0.157	0.9	0.195	0.941
CDK2	MYBL2	9606.ENSP00000266970	9606.ENSP00000217026	0	0	0	0	0.36	0.454	0.8	0.701	0.976
CDK2	ORC6	9606.ENSP00000266970	9606.ENSP00000219097	0	0	0	0	0.34	0	0.9	0.365	0.954
CDK2	RPA3	9606.ENSP00000266970	9606.ENSP00000223129	0	0	0	0	0.559	0	0.9	0.211	0.962
CDK2	RPA1	9606.ENSP00000266970	9606.ENSP00000254719	0	0	0	0	0.239	0.352	0.9	0.325	0.962
CDK2	CDK4	9606.ENSP00000266970	9606.ENSP00000257904	0	0	0.446	0.911	0.119	0.126	0.9	0.952	0.926
CDK2	MCM4	9606.ENSP00000266970	9606.ENSP00000262105	0	0	0	0	0.687	0.478	0.9	0.734	0.995
CDK2	MCM6	9606.ENSP00000266970	9606.ENSP00000264156	0	0	0	0	0.329	0.178	0.9	0.507	0.969
CDK2	MCM2	9606.ENSP00000266970	9606.ENSP00000265056	0	0	0	0	0.762	0.454	0.9	0.643	0.994
CDK2	POLA2	9606.ENSP00000266970	9606.ENSP00000265465	0	0	0	0	0.382	0.053	0.9	0.154	0.943
CDK2	DBF4	9606.ENSP00000266970	9606.ENSP00000265728	0	0	0	0	0.119	0.409	0.9	0.572	0.974
CDK2	CDK6	9606.ENSP00000266970	9606.ENSP00000265734	0	0	0.439	0.927	0.108	0.711	0.9	0.908	0.974
CDK2	UBE2C	9606.ENSP00000266970	9606.ENSP00000348838	0	0	0	0	0.301	0.1	0.9	0.277	0.948
CDK2	CLSPN	9606.ENSP00000266970	9606.ENSP00000312995	0	0	0	0	0.187	0	0.9	0.491	0.955
CDK2	CHEK1	9606.ENSP00000266970	9606.ENSP00000388648	0	0	0.308	0.719	0.325	0.261	0.9	0.885	0.962
CDK2	RAD51	9606.ENSP00000266970	9606.ENSP00000372088	0	0	0	0	0.219	0.164	0.9	0.512	0.963
CDK2	POLA1	9606.ENSP00000266970	9606.ENSP00000368349	0	0	0	0	0.23	0.45	0.9	0.309	0.966
CDK2	FOXO1	9606.ENSP00000266970	9606.ENSP00000368880	0	0	0	0	0.061	0.188	0.9	0.696	0.973
CDK2	WEE1	9606.ENSP00000266970	9606.ENSP00000402084	0	0	0	0.584	0.112	0.576	0.9	0.849	0.973
CDK2	CKS2	9606.ENSP00000266970	9606.ENSP00000364976	0	0	0	0	0.504	0.808	0.54	0.463	0.973
CDK2	E2F2	9606.ENSP00000266970	9606.ENSP00000355249	0	0	0	0	0.097	0.168	0.9	0.7	0.974
CDK2	MCM7	9606.ENSP00000266970	9606.ENSP00000307288	0	0	0	0	0.406	0.178	0.9	0.623	0.979
CDK2	ORC1	9606.ENSP00000266970	9606.ENSP00000360623	0	0	0	0	0.262	0.567	0.9	0.479	0.981
CDK2	SMAD3	9606.ENSP00000266970	9606.ENSP00000332973	0	0	0	0	0.061	0.513	0.9	0.695	0.984
CDK2	CDKN3	9606.ENSP00000266970	9606.ENSP00000335357	0	0	0	0	0.18	0.886	0	0.847	0.984
CDK2	E2F1	9606.ENSP00000266970	9606.ENSP00000345571	0	0	0	0	0.171	0.461	0.9	0.705	0.985
CDK2	FOXM1	9606.ENSP00000266970	9606.ENSP00000342307	0	0	0	0	0.286	0.474	0.9	0.727	0.988
CDK2	SKP2	9606.ENSP00000266970	9606.ENSP00000274255	0	0	0	0	0.178	0.578	0.9	0.806	0.992
CDK2	RBL1	9606.ENSP00000266970	9606.ENSP00000362768	0	0	0	0	0.113	0.666	0.9	0.769	0.992
CDK2	CDT1	9606.ENSP00000266970	9606.ENSP00000301019	0	0	0	0	0.271	0.474	0.9	0.853	0.993
CDK2	MCM3	9606.ENSP00000266970	9606.ENSP00000480987	0	0	0	0	0.353	0.773	0.9	0.595	0.993
CDK2	TP53	9606.ENSP00000266970	9606.ENSP00000269305	0	0	0	0	0.094	0.716	0.9	0.924	0.997
CDK2	CKS1B	9606.ENSP00000266970	9606.ENSP00000311083	0	0	0	0	0.581	0.988	0.9	0.651	0.999
CDK2	CDKN1A	9606.ENSP00000266970	9606.ENSP00000384849	0	0	0	0	0.051	0.994	0.9	0.942	0.999
CDK4	DMC1	9606.ENSP00000257904	9606.ENSP00000216024	0	0	0	0	0.078	0.129	0.9	0.068	0.915
CDK4	RPA3	9606.ENSP00000257904	9606.ENSP00000223129	0	0	0	0	0.13	0	0.9	0.139	0.918
CDK4	MND1	9606.ENSP00000257904	9606.ENSP00000240488	0	0	0	0	0.109	0	0.9	0.05	0.907
CDK4	RPA1	9606.ENSP00000257904	9606.ENSP00000254719	0	0	0	0	0.174	0.052	0.9	0.211	0.93
CDK4	PSMC3IP	9606.ENSP00000257904	9606.ENSP00000377384	0	0	0	0	0.082	0	0.9	0	0.904
CDK4	RAD51	9606.ENSP00000257904	9606.ENSP00000372088	0	0	0	0	0.112	0.164	0.9	0.352	0.945
CDK4	GADD45A	9606.ENSP00000257904	9606.ENSP00000360025	0	0	0	0	0	0	0.9	0.476	0.945
CDK4	FOXM1	9606.ENSP00000257904	9606.ENSP00000342307	0	0	0	0	0.126	0.25	0.9	0.54	0.965
CDK4	SKP2	9606.ENSP00000257904	9606.ENSP00000274255	0	0	0	0	0.082	0.085	0.9	0.698	0.971
CDK4	CKS1B	9606.ENSP00000257904	9606.ENSP00000311083	0	0	0	0	0.296	0.385	0.9	0.431	0.972
CDK4	CDK6	9606.ENSP00000257904	9606.ENSP00000265734	0	0	0.44	0.97	0.061	0.752	0.9	0.961	0.975
CDK4	E2F2	9606.ENSP00000257904	9606.ENSP00000355249	0	0	0	0	0.063	0.168	0.9	0.732	0.976
CDK4	E2F1	9606.ENSP00000257904	9606.ENSP00000345571	0	0	0	0	0.124	0.168	0.9	0.732	0.977
CDK4	SMAD3	9606.ENSP00000257904	9606.ENSP00000332973	0	0	0	0	0	0.513	0.9	0.749	0.986
CDK4	RBL1	9606.ENSP00000257904	9606.ENSP00000362768	0	0	0	0	0.063	0.577	0.9	0.845	0.993
CDK4	CDKN2B	9606.ENSP00000257904	9606.ENSP00000276925	0	0	0	0	0	0.808	0.9	0.874	0.997
CDK4	CDKN2C	9606.ENSP00000257904	9606.ENSP00000262662	0	0	0	0	0.061	0.928	0.9	0.732	0.997
CDK4	CDKN1A	9606.ENSP00000257904	9606.ENSP00000384849	0	0	0	0	0.051	0.994	0.9	0.899	0.999
CDK6	CDKN2C	9606.ENSP00000265734	9606.ENSP00000262662	0	0	0	0	0	0.984	0.9	0.714	0.999
CDK6	MCM2	9606.ENSP00000265734	9606.ENSP00000265056	0	0	0	0	0.113	0.878	0	0.384	0.928
CDK6	RUNX1	9606.ENSP00000265734	9606.ENSP00000300305	0	0	0	0	0.061	0.537	0.9	0.252	0.963
CDK6	SKP2	9606.ENSP00000265734	9606.ENSP00000274255	0	0	0	0	0.117	0.085	0.9	0.599	0.963
CDK6	CKS1B	9606.ENSP00000265734	9606.ENSP00000311083	0	0	0	0	0.189	0.385	0.9	0.35	0.963
CDK6	E2F1	9606.ENSP00000265734	9606.ENSP00000345571	0	0	0	0	0.063	0.168	0.9	0.699	0.973
CDK6	E2F2	9606.ENSP00000265734	9606.ENSP00000355249	0	0	0	0	0.063	0.168	0.9	0.724	0.975
CDK6	RBL1	9606.ENSP00000265734	9606.ENSP00000362768	0	0	0	0	0.063	0.397	0.9	0.716	0.981
CDK6	CDKN2B	9606.ENSP00000265734	9606.ENSP00000276925	0	0	0	0	0	0.492	0.9	0.825	0.99
CDK6	CDKN1A	9606.ENSP00000265734	9606.ENSP00000384849	0	0	0	0	0.051	0.879	0.9	0.754	0.996
CDKN1A	RPA1	9606.ENSP00000384849	9606.ENSP00000254719	0	0	0	0	0	0	0.9	0.116	0.907
CDKN1A	CDKN2C	9606.ENSP00000384849	9606.ENSP00000262662	0	0	0	0	0	0	0.9	0.711	0.969
CDKN1A	TP53	9606.ENSP00000384849	9606.ENSP00000269305	0	0	0	0	0	0.696	0.9	0.97	0.999
CDKN1A	SKP2	9606.ENSP00000384849	9606.ENSP00000274255	0	0	0	0	0	0.624	0.9	0.693	0.987
CDKN1A	CDKN2B	9606.ENSP00000384849	9606.ENSP00000276925	0	0	0	0	0.096	0	0.9	0.786	0.979
CDKN1A	CKS1B	9606.ENSP00000384849	9606.ENSP00000311083	0	0	0	0	0.061	0.674	0.9	0.403	0.979
CDKN1A	SMAD3	9606.ENSP00000384849	9606.ENSP00000332973	0	0	0	0	0	0.294	0.9	0.709	0.977
CDKN1A	E2F1	9606.ENSP00000384849	9606.ENSP00000345571	0	0	0	0	0.052	0.435	0.9	0.617	0.976
CDKN1A	UBE2C	9606.ENSP00000384849	9606.ENSP00000348838	0	0	0	0	0.061	0	0.9	0.185	0.916
CDKN1A	E2F2	9606.ENSP00000384849	9606.ENSP00000355249	0	0	0	0	0.052	0.129	0.9	0.608	0.963
CDKN1A	RBL1	9606.ENSP00000384849	9606.ENSP00000362768	0	0	0	0	0.055	0.149	0.9	0.673	0.97
CDKN1A	FOXO1	9606.ENSP00000384849	9606.ENSP00000368880	0	0	0	0	0	0.705	0	0.709	0.91
CDKN1A	RUNX3	9606.ENSP00000384849	9606.ENSP00000382800	0	0	0	0	0	0	0.9	0.336	0.93
CDKN1A	GTSE1	9606.ENSP00000384849	9606.ENSP00000415430	0	0	0	0	0.061	0	0.9	0.269	0.925
CDKN2B	CDKN2C	9606.ENSP00000276925	9606.ENSP00000262662	0	0	0	0.859	0	0.166	0.9	0.82	0.922
CDKN2B	SMAD3	9606.ENSP00000276925	9606.ENSP00000332973	0	0	0	0	0	0.063	0.9	0.527	0.951
CDKN2C	TP53	9606.ENSP00000262662	9606.ENSP00000269305	0	0	0	0	0	0.05	0.8	0.571	0.911
CDKN3	DLGAP5	9606.ENSP00000335357	9606.ENSP00000247191	0	0	0	0	0.913	0.058	0	0.086	0.919
CDKN3	NCAPG	9606.ENSP00000335357	9606.ENSP00000251496	0	0	0	0	0.904	0.053	0	0.058	0.907
CDKN3	MAD2L1	9606.ENSP00000335357	9606.ENSP00000296509	0	0	0	0	0.847	0.311	0	0.37	0.928
CDKN3	PRC1	9606.ENSP00000335357	9606.ENSP00000377793	0	0	0	0	0.819	0.267	0	0.376	0.91
CDKN3	PBK	9606.ENSP00000335357	9606.ENSP00000428489	0	0	0	0	0.904	0.131	0	0.113	0.92
CDT1	MCM5	9606.ENSP00000301019	9606.ENSP00000216122	0	0	0	0	0.955	0.185	0.9	0.853	0.999
CDT1	ORC6	9606.ENSP00000301019	9606.ENSP00000219097	0	0	0	0	0.292	0.294	0.9	0.904	0.994
CDT1	KITLG	9606.ENSP00000301019	9606.ENSP00000228280	0	0	0	0	0	0	0.9	0.049	0.9
CDT1	GMNN	9606.ENSP00000301019	9606.ENSP00000230056	0	0	0	0	0.378	0.981	0.9	0.977	0.999
CDT1	MCM4	9606.ENSP00000301019	9606.ENSP00000262105	0	0	0	0	0.943	0.379	0.9	0.881	0.999
CDT1	MCM6	9606.ENSP00000301019	9606.ENSP00000264156	0	0	0	0	0.891	0.525	0.9	0.925	0.999
CDT1	MCM2	9606.ENSP00000301019	9606.ENSP00000265056	0	0	0	0	0.935	0.412	0.9	0.916	0.999
CDT1	DBF4	9606.ENSP00000301019	9606.ENSP00000265728	0	0	0	0	0.207	0	0.9	0.873	0.989
CDT1	SKP2	9606.ENSP00000301019	9606.ENSP00000274255	0	0	0	0	0.487	0.752	0	0.756	0.966
CDT1	CKS2	9606.ENSP00000301019	9606.ENSP00000364976	0	0	0	0	0.299	0.864	0	0.145	0.911
CDT1	CKS1B	9606.ENSP00000301019	9606.ENSP00000311083	0	0	0	0	0.39	0.873	0	0.209	0.933
CDT1	CHEK1	9606.ENSP00000301019	9606.ENSP00000388648	0	0	0	0	0.742	0	0	0.826	0.953
CDT1	E2F1	9606.ENSP00000301019	9606.ENSP00000345571	0	0	0	0	0.405	0	0.9	0.394	0.96
CDT1	DTL	9606.ENSP00000301019	9606.ENSP00000355958	0	0	0	0	0.887	0.379	0	0.949	0.996
CDT1	MCM7	9606.ENSP00000301019	9606.ENSP00000307288	0	0	0	0	0.941	0.416	0.9	0.944	0.999
CDT1	ORC1	9606.ENSP00000301019	9606.ENSP00000360623	0	0	0	0	0.853	0.994	0.9	0.815	0.999
CDT1	MCM3	9606.ENSP00000301019	9606.ENSP00000480987	0	0	0	0	0.92	0.185	0.9	0.87	0.999
CENPA	CENPM	9606.ENSP00000336868	9606.ENSP00000215980	0	0	0	0	0.77	0.222	0.9	0.748	0.994
CENPA	OIP5	9606.ENSP00000336868	9606.ENSP00000220514	0	0	0	0	0.78	0.542	0.9	0.548	0.994
CENPA	NUP107	9606.ENSP00000336868	9606.ENSP00000229179	0	0	0	0	0.088	0	0.9	0.228	0.923
CENPA	NCAPG	9606.ENSP00000336868	9606.ENSP00000251496	0	0	0	0	0.894	0.157	0	0.262	0.928
CENPA	ESPL1	9606.ENSP00000336868	9606.ENSP00000257934	0	0	0	0	0.483	0	0.9	0.507	0.972
CENPA	KIF11	9606.ENSP00000336868	9606.ENSP00000260731	0	0	0	0	0.808	0.08	0	0.515	0.906
CENPA	NDC80	9606.ENSP00000336868	9606.ENSP00000261597	0	0	0	0	0.788	0.166	0.9	0.721	0.994
CENPA	KIF18A	9606.ENSP00000336868	9606.ENSP00000263181	0	0	0	0	0.559	0.08	0.9	0.43	0.973
CENPA	SGOL1	9606.ENSP00000336868	9606.ENSP00000263753	0	0	0	0	0	0	0.9	0.501	0.947
CENPA	CENPE	9606.ENSP00000336868	9606.ENSP00000265148	0	0	0	0	0.778	0.08	0.9	0.71	0.993
CENPA	NUF2	9606.ENSP00000336868	9606.ENSP00000271452	0	0	0	0	0.574	0.162	0.9	0.716	0.988
CENPA	CENPU	9606.ENSP00000336868	9606.ENSP00000281453	0	0	0	0	0.563	0.328	0.9	0.75	0.991
CENPA	SPC25	9606.ENSP00000336868	9606.ENSP00000282074	0	0	0	0	0.728	0	0.9	0.151	0.974
CENPA	CENPH	9606.ENSP00000336868	9606.ENSP00000283006	0	0	0	0	0.273	0.222	0.9	0.8	0.987
CENPA	MIS18A	9606.ENSP00000336868	9606.ENSP00000290130	0	0	0	0	0.173	0.552	0.9	0.211	0.966
CENPA	MAD2L1	9606.ENSP00000336868	9606.ENSP00000296509	0	0	0	0	0.796	0.17	0.9	0.49	0.99
CENPA	PLK1	9606.ENSP00000336868	9606.ENSP00000300093	0	0	0	0	0.681	0.078	0.9	0.645	0.988
CENPA	TPX2	9606.ENSP00000336868	9606.ENSP00000300403	0	0	0	0	0.823	0	0	0.497	0.907
CENPA	RUVBL1	9606.ENSP00000336868	9606.ENSP00000318297	0	0	0	0	0.098	0.52	0.9	0.157	0.958
CENPA	ERCC6L	9606.ENSP00000336868	9606.ENSP00000334675	0	0	0	0	0.561	0.176	0.9	0.408	0.975
CENPA	TOP2A	9606.ENSP00000336868	9606.ENSP00000411532	0	0	0	0	0.811	0.18	0	0.463	0.909
CENPA	KIF20A	9606.ENSP00000336868	9606.ENSP00000378356	0	0	0	0	0.833	0.08	0	0.474	0.912
CENPA	UBE2C	9606.ENSP00000336868	9606.ENSP00000348838	0	0	0	0	0.892	0.189	0	0.322	0.935
CENPA	NUP37	9606.ENSP00000336868	9606.ENSP00000448054	0	0	0	0	0.182	0.261	0.9	0.125	0.94
CENPA	SGOL2	9606.ENSP00000336868	9606.ENSP00000350447	0	0	0	0	0.19	0	0.9	0.33	0.941
CENPA	SPC24	9606.ENSP00000336868	9606.ENSP00000465075	0	0	0	0	0.154	0	0.9	0.63	0.966
CENPA	INCENP	9606.ENSP00000336868	9606.ENSP00000378295	0	0	0	0	0.17	0	0.9	0.682	0.971
CENPA	CENPO	9606.ENSP00000336868	9606.ENSP00000370214	0	0	0	0	0.168	0.222	0.9	0.673	0.976
CENPA	CENPK	9606.ENSP00000336868	9606.ENSP00000379911	0	0	0	0	0.183	0.222	0.9	0.673	0.976
CENPA	CENPI	9606.ENSP00000336868	9606.ENSP00000362018	0	0	0	0	0.179	0.339	0.9	0.794	0.987
CENPA	ZWINT	9606.ENSP00000336868	9606.ENSP00000363055	0	0	0	0	0.778	0	0.9	0.59	0.99
CENPA	CENPF	9606.ENSP00000336868	9606.ENSP00000355922	0	0	0	0	0.786	0	0.9	0.672	0.992
CENPA	KIF2C	9606.ENSP00000336868	9606.ENSP00000361298	0	0	0	0	0.818	0.08	0.9	0.67	0.993
CENPA	CENPN	9606.ENSP00000336868	9606.ENSP00000377007	0	0	0	0	0.68	0.837	0.9	0.851	0.999
CENPA	HJURP	9606.ENSP00000336868	9606.ENSP00000414109	0	0	0	0	0.82	0.937	0.9	0.925	0.999
CENPE	KIF22	9606.ENSP00000265148	9606.ENSP00000160827	0	0	0	0.686	0.513	0	0.9	0.487	0.956
CENPE	CENPM	9606.ENSP00000265148	9606.ENSP00000215980	0	0	0	0	0.429	0	0.9	0.398	0.962
CENPE	NUP107	9606.ENSP00000265148	9606.ENSP00000229179	0	0	0	0	0.173	0	0.9	0.323	0.939
CENPE	DLGAP5	9606.ENSP00000265148	9606.ENSP00000247191	0	0	0	0	0.969	0.056	0	0.505	0.984
CENPE	NCAPG	9606.ENSP00000265148	9606.ENSP00000251496	0	0	0	0	0.967	0.064	0	0.378	0.979
CENPE	ESPL1	9606.ENSP00000265148	9606.ENSP00000257934	0	0	0	0	0.671	0.125	0.9	0.558	0.985
CENPE	KIF23	9606.ENSP00000265148	9606.ENSP00000260363	0	0	0	0.595	0.884	0	0.9	0.763	0.991
CENPE	KIF11	9606.ENSP00000265148	9606.ENSP00000260731	0	0	0	0.624	0.969	0.194	0.9	0.891	0.998
CENPE	NDC80	9606.ENSP00000265148	9606.ENSP00000261597	0	0	0	0	0.961	0.526	0.9	0.833	0.999
CENPE	KIF18A	9606.ENSP00000265148	9606.ENSP00000263181	0	0	0	0.643	0.774	0.263	0.9	0.877	0.987
CENPE	SGOL1	9606.ENSP00000265148	9606.ENSP00000263753	0	0	0	0	0.689	0	0.9	0.618	0.987
CENPE	UBE2C	9606.ENSP00000265148	9606.ENSP00000348838	0	0	0	0	0.821	0.084	0	0.461	0.904
CENPE	KIF1C	9606.ENSP00000265148	9606.ENSP00000320821	0	0	0	0.606	0	0	0.9	0.3	0.91
CENPE	NUP37	9606.ENSP00000265148	9606.ENSP00000448054	0	0	0	0	0.196	0	0.9	0.083	0.919
CENPE	TACC3	9606.ENSP00000265148	9606.ENSP00000326550	0	0	0	0	0.891	0.084	0	0.364	0.931
CENPE	CEP55	9606.ENSP00000265148	9606.ENSP00000360540	0	0	0	0	0.885	0.085	0	0.462	0.938
CENPE	NEK2	9606.ENSP00000265148	9606.ENSP00000355966	0	0	0	0	0.881	0	0	0.532	0.942
CENPE	SMC2	9606.ENSP00000265148	9606.ENSP00000286398	0	0	0	0	0.938	0.057	0	0.23	0.951
CENPE	CENPO	9606.ENSP00000265148	9606.ENSP00000370214	0	0	0	0	0.196	0	0.9	0.527	0.958
CENPE	ECT2	9606.ENSP00000265148	9606.ENSP00000376457	0	0	0	0	0.937	0.054	0	0.389	0.96
CENPE	TPX2	9606.ENSP00000265148	9606.ENSP00000300403	0	0	0	0	0.883	0	0	0.675	0.96
CENPE	SMC4	9606.ENSP00000265148	9606.ENSP00000349961	0	0	0	0	0.944	0.057	0	0.311	0.961
CENPE	SPC25	9606.ENSP00000265148	9606.ENSP00000282074	0	0	0	0	0.567	0	0.9	0.219	0.963
CENPE	CENPK	9606.ENSP00000265148	9606.ENSP00000379911	0	0	0	0	0.372	0	0.9	0.499	0.965
CENPE	KIF4B	9606.ENSP00000265148	9606.ENSP00000387875	0	0	0	0.628	0.652	0	0.9	0.481	0.969
CENPE	ERCC6L	9606.ENSP00000265148	9606.ENSP00000334675	0	0	0	0	0.628	0.056	0.9	0.294	0.971
CENPE	SPC24	9606.ENSP00000265148	9606.ENSP00000465075	0	0	0	0	0.393	0	0.9	0.564	0.971
CENPE	SGOL2	9606.ENSP00000265148	9606.ENSP00000350447	0	0	0	0	0.458	0	0.9	0.555	0.973
CENPE	TOP2A	9606.ENSP00000265148	9606.ENSP00000411532	0	0	0	0	0.961	0	0	0.455	0.978
CENPE	CENPI	9606.ENSP00000265148	9606.ENSP00000362018	0	0	0	0	0.4	0	0.9	0.677	0.978
CENPE	CENPH	9606.ENSP00000265148	9606.ENSP00000283006	0	0	0	0	0.379	0	0.9	0.68	0.978
CENPE	PRC1	9606.ENSP00000265148	9606.ENSP00000377793	0	0	0	0	0.887	0.47	0	0.723	0.982
CENPE	CENPU	9606.ENSP00000265148	9606.ENSP00000281453	0	0	0	0	0.691	0	0.9	0.522	0.983
CENPE	CENPN	9606.ENSP00000265148	9606.ENSP00000377007	0	0	0	0	0.749	0	0.9	0.485	0.985
CENPE	ZWINT	9606.ENSP00000265148	9606.ENSP00000363055	0	0	0	0	0.677	0	0.9	0.617	0.986
CENPE	RACGAP1	9606.ENSP00000265148	9606.ENSP00000404190	0	0	0	0	0.703	0.186	0.9	0.612	0.989
CENPE	KIF2C	9606.ENSP00000265148	9606.ENSP00000361298	0	0	0	0.616	0.869	0	0.9	0.771	0.99
CENPE	KIF15	9606.ENSP00000265148	9606.ENSP00000324020	0	0	0	0.606	0.909	0	0.9	0.62	0.992
CENPE	TTK	9606.ENSP00000265148	9606.ENSP00000358813	0	0	0	0	0.983	0.079	0	0.568	0.992
CENPE	KIF4A	9606.ENSP00000265148	9606.ENSP00000363524	0	0	0	0.631	0.917	0	0.9	0.745	0.993
CENPE	KIF20A	9606.ENSP00000265148	9606.ENSP00000378356	0	0	0	0.572	0.923	0	0.9	0.61	0.994
CENPE	INCENP	9606.ENSP00000265148	9606.ENSP00000378295	0	0	0	0	0.833	0.085	0.9	0.779	0.996
CENPE	MAD2L1	9606.ENSP00000265148	9606.ENSP00000296509	0	0	0	0	0.924	0.567	0.9	0.713	0.998
CENPE	PLK1	9606.ENSP00000265148	9606.ENSP00000300093	0	0	0	0	0.923	0.171	0.9	0.734	0.998
CENPE	NUF2	9606.ENSP00000265148	9606.ENSP00000271452	0	0	0	0	0.825	0.45	0.9	0.831	0.998
CENPE	CENPF	9606.ENSP00000265148	9606.ENSP00000355922	0	0	0	0	0.957	0.379	0.9	0.894	0.999
CENPF	CENPM	9606.ENSP00000355922	9606.ENSP00000215980	0	0	0	0	0.575	0	0.9	0.446	0.974
CENPF	NUP107	9606.ENSP00000355922	9606.ENSP00000229179	0	0	0	0	0.168	0.294	0.9	0.479	0.965
CENPF	DLGAP5	9606.ENSP00000355922	9606.ENSP00000247191	0	0	0	0	0.932	0	0	0.477	0.963
CENPF	NCAPG	9606.ENSP00000355922	9606.ENSP00000251496	0	0	0	0	0.922	0	0	0.446	0.955
CENPF	ESPL1	9606.ENSP00000355922	9606.ENSP00000257934	0	0	0	0	0.872	0	0.9	0.44	0.992
CENPF	KIF23	9606.ENSP00000355922	9606.ENSP00000260363	0	0	0	0	0.835	0	0	0.48	0.91
CENPF	KIF11	9606.ENSP00000355922	9606.ENSP00000260731	0	0	0	0	0.926	0	0	0.548	0.965
CENPF	NDC80	9606.ENSP00000355922	9606.ENSP00000261597	0	0	0	0	0.909	0	0.9	0.635	0.996
CENPF	KIF18A	9606.ENSP00000355922	9606.ENSP00000263181	0	0	0	0	0.778	0	0.9	0.496	0.987
CENPF	SGOL1	9606.ENSP00000355922	9606.ENSP00000263753	0	0	0	0	0.598	0	0.9	0.476	0.977
CENPF	NUF2	9606.ENSP00000355922	9606.ENSP00000271452	0	0	0	0	0.892	0	0.9	0.601	0.995
CENPF	CENPU	9606.ENSP00000355922	9606.ENSP00000281453	0	0	0	0	0.683	0.114	0.9	0.361	0.979
CENPF	SPC25	9606.ENSP00000355922	9606.ENSP00000282074	0	0	0	0	0.427	0	0.9	0.225	0.951
CENPF	CENPH	9606.ENSP00000355922	9606.ENSP00000283006	0	0	0	0	0.386	0	0.9	0.619	0.974
CENPF	MAD2L1	9606.ENSP00000355922	9606.ENSP00000296509	0	0	0	0	0.802	0	0.9	0.529	0.989
CENPF	PLK1	9606.ENSP00000355922	9606.ENSP00000300093	0	0	0	0	0.637	0	0.9	0.589	0.983
CENPF	TPX2	9606.ENSP00000355922	9606.ENSP00000300403	0	0	0	0	0.891	0	0	0.51	0.944
CENPF	KIF15	9606.ENSP00000355922	9606.ENSP00000324020	0	0	0	0	0.902	0	0	0.506	0.949
CENPF	ERCC6L	9606.ENSP00000355922	9606.ENSP00000334675	0	0	0	0	0.561	0	0.9	0.065	0.955
CENPF	FOXM1	9606.ENSP00000355922	9606.ENSP00000342307	0	0	0	0	0.82	0	0.9	0.572	0.991
CENPF	UBE2C	9606.ENSP00000355922	9606.ENSP00000348838	0	0	0	0	0.85	0	0	0.51	0.923
CENPF	SGOL2	9606.ENSP00000355922	9606.ENSP00000350447	0	0	0	0	0.598	0	0.9	0.441	0.975
CENPF	RRM2	9606.ENSP00000355922	9606.ENSP00000353770	0	0	0	0	0.915	0	0	0.423	0.948
CENPF	KIF4A	9606.ENSP00000355922	9606.ENSP00000363524	0	0	0	0	0.837	0	0	0.423	0.902
CENPF	HJURP	9606.ENSP00000355922	9606.ENSP00000414109	0	0	0	0	0.893	0	0	0.279	0.92
CENPF	NUP37	9606.ENSP00000355922	9606.ENSP00000448054	0	0	0	0	0.252	0	0.9	0.119	0.928
CENPF	PBK	9606.ENSP00000355922	9606.ENSP00000428489	0	0	0	0	0.917	0	0	0.42	0.95
CENPF	CENPO	9606.ENSP00000355922	9606.ENSP00000370214	0	0	0	0	0.184	0	0.9	0.518	0.957
CENPF	KIF20A	9606.ENSP00000355922	9606.ENSP00000378356	0	0	0	0	0.927	0	0	0.477	0.96
CENPF	SPC24	9606.ENSP00000355922	9606.ENSP00000465075	0	0	0	0	0.275	0	0.9	0.51	0.961
CENPF	TTK	9606.ENSP00000355922	9606.ENSP00000358813	0	0	0	0	0.932	0	0	0.474	0.962
CENPF	NEK2	9606.ENSP00000355922	9606.ENSP00000355966	0	0	0	0	0.893	0	0	0.675	0.963
CENPF	INCENP	9606.ENSP00000355922	9606.ENSP00000378295	0	0	0	0	0.337	0	0.9	0.519	0.965
CENPF	CEP55	9606.ENSP00000355922	9606.ENSP00000360540	0	0	0	0	0.934	0	0	0.53	0.967
CENPF	CENPK	9606.ENSP00000355922	9606.ENSP00000379911	0	0	0	0	0.545	0	0.9	0.477	0.974
CENPF	CENPI	9606.ENSP00000355922	9606.ENSP00000362018	0	0	0	0	0.363	0	0.9	0.644	0.975
CENPF	CENPN	9606.ENSP00000355922	9606.ENSP00000377007	0	0	0	0	0.681	0	0.9	0.445	0.98
CENPF	TOP2A	9606.ENSP00000355922	9606.ENSP00000411532	0	0	0	0	0.963	0	0	0.566	0.983
CENPF	ZWINT	9606.ENSP00000355922	9606.ENSP00000363055	0	0	0	0	0.678	0	0.9	0.557	0.984
CENPF	KIF2C	9606.ENSP00000355922	9606.ENSP00000361298	0	0	0	0	0.884	0	0.9	0.63	0.995
CENPH	CENPM	9606.ENSP00000283006	9606.ENSP00000215980	0	0	0	0	0.233	0.443	0.9	0.814	0.991
CENPH	OIP5	9606.ENSP00000283006	9606.ENSP00000220514	0	0	0	0	0.439	0	0.9	0.128	0.946
CENPH	NUP107	9606.ENSP00000283006	9606.ENSP00000229179	0	0	0	0	0.132	0	0.9	0.151	0.919
CENPH	ESPL1	9606.ENSP00000283006	9606.ENSP00000257934	0	0	0	0	0.205	0	0.9	0.075	0.92
CENPH	NDC80	9606.ENSP00000283006	9606.ENSP00000261597	0	0	0	0	0.385	0.522	0.9	0.699	0.99
CENPH	KIF18A	9606.ENSP00000283006	9606.ENSP00000263181	0	0	0	0	0.334	0	0.9	0.418	0.957
CENPH	SGOL1	9606.ENSP00000283006	9606.ENSP00000263753	0	0	0	0	0.282	0	0.9	0.285	0.944
CENPH	NUF2	9606.ENSP00000283006	9606.ENSP00000271452	0	0	0	0	0.664	0.522	0.9	0.586	0.992
CENPH	CENPU	9606.ENSP00000283006	9606.ENSP00000281453	0	0	0	0	0.547	0.564	0.9	0.83	0.996
CENPH	SPC25	9606.ENSP00000283006	9606.ENSP00000282074	0	0	0	0	0.456	0.332	0.9	0.173	0.965
CENPH	RUVBL1	9606.ENSP00000283006	9606.ENSP00000318297	0	0	0	0	0.125	0	0.9	0	0.908
CENPH	MIS18A	9606.ENSP00000283006	9606.ENSP00000290130	0	0	0	0	0.171	0	0.9	0.112	0.919
CENPH	ERCC6L	9606.ENSP00000283006	9606.ENSP00000334675	0	0	0	0	0.243	0	0.9	0	0.921
CENPH	NUP37	9606.ENSP00000283006	9606.ENSP00000448054	0	0	0	0	0.281	0	0.9	0	0.925
CENPH	SGOL2	9606.ENSP00000283006	9606.ENSP00000350447	0	0	0	0	0.353	0	0.9	0.302	0.95
CENPH	PLK1	9606.ENSP00000283006	9606.ENSP00000300093	0	0	0	0	0.401	0	0.9	0.33	0.956
CENPH	INCENP	9606.ENSP00000283006	9606.ENSP00000378295	0	0	0	0	0.217	0	0.9	0.571	0.963
CENPH	ZWINT	9606.ENSP00000283006	9606.ENSP00000363055	0	0	0	0	0.315	0	0.9	0.541	0.965
CENPH	SPC24	9606.ENSP00000283006	9606.ENSP00000465075	0	0	0	0	0.253	0	0.9	0.639	0.97
CENPH	KIF2C	9606.ENSP00000283006	9606.ENSP00000361298	0	0	0	0	0.415	0.379	0.9	0.426	0.976
CENPH	HJURP	9606.ENSP00000283006	9606.ENSP00000414109	0	0	0	0	0.231	0	0.9	0.714	0.976
CENPH	MAD2L1	9606.ENSP00000283006	9606.ENSP00000296509	0	0	0	0	0.575	0.332	0.9	0.329	0.978
CENPH	CENPN	9606.ENSP00000283006	9606.ENSP00000377007	0	0	0	0	0.373	0.438	0.9	0.873	0.994
CENPH	CENPK	9606.ENSP00000283006	9606.ENSP00000379911	0	0	0	0	0.509	0.583	0.9	0.872	0.997
CENPH	CENPI	9606.ENSP00000283006	9606.ENSP00000362018	0	0	0	0	0.287	0.566	0.9	0.918	0.997
CENPH	CENPO	9606.ENSP00000283006	9606.ENSP00000370214	0	0	0	0	0.131	0.782	0.9	0.886	0.997
CENPI	CENPM	9606.ENSP00000362018	9606.ENSP00000215980	0	0	0	0	0.231	0.466	0.9	0.785	0.99
CENPI	OIP5	9606.ENSP00000362018	9606.ENSP00000220514	0	0	0	0	0.229	0	0.9	0.385	0.948
CENPI	NUP107	9606.ENSP00000362018	9606.ENSP00000229179	0	0	0	0	0.107	0	0.9	0.176	0.92
CENPI	ESPL1	9606.ENSP00000362018	9606.ENSP00000257934	0	0	0	0	0.221	0	0.9	0.267	0.938
CENPI	NDC80	9606.ENSP00000362018	9606.ENSP00000261597	0	0	0	0	0.585	0.192	0.9	0.773	0.991
CENPI	KIF18A	9606.ENSP00000362018	9606.ENSP00000263181	0	0	0	0	0.269	0	0.9	0.472	0.958
CENPI	SGOL1	9606.ENSP00000362018	9606.ENSP00000263753	0	0	0	0	0.639	0	0.9	0.285	0.971
CENPI	NUF2	9606.ENSP00000362018	9606.ENSP00000271452	0	0	0	0	0.491	0	0.9	0.809	0.989
CENPI	CENPU	9606.ENSP00000362018	9606.ENSP00000281453	0	0	0	0	0.221	0.826	0.9	0.837	0.997
CENPI	SPC25	9606.ENSP00000362018	9606.ENSP00000282074	0	0	0	0	0.357	0	0.9	0.167	0.941
CENPI	MIS18A	9606.ENSP00000362018	9606.ENSP00000290130	0	0	0	0	0.118	0	0.9	0.243	0.927
CENPI	MAD2L1	9606.ENSP00000362018	9606.ENSP00000296509	0	0	0	0	0.501	0	0.9	0.381	0.966
CENPI	PLK1	9606.ENSP00000362018	9606.ENSP00000300093	0	0	0	0	0.413	0	0.9	0.393	0.961
CENPI	RUVBL1	9606.ENSP00000362018	9606.ENSP00000318297	0	0	0	0	0.08	0	0.9	0	0.904
CENPI	ERCC6L	9606.ENSP00000362018	9606.ENSP00000334675	0	0	0	0	0.598	0.132	0.9	0.074	0.963
CENPI	SGOL2	9606.ENSP00000362018	9606.ENSP00000350447	0	0	0	0	0.451	0	0.9	0.162	0.95
CENPI	KIF2C	9606.ENSP00000362018	9606.ENSP00000361298	0	0	0	0	0.269	0	0.9	0.416	0.953
CENPI	NUP37	9606.ENSP00000362018	9606.ENSP00000448054	0	0	0	0	0.098	0	0.9	0	0.905
CENPI	INCENP	9606.ENSP00000362018	9606.ENSP00000378295	0	0	0	0	0.204	0	0.9	0.454	0.952
CENPI	ZWINT	9606.ENSP00000362018	9606.ENSP00000363055	0	0	0	0	0.162	0	0.9	0.568	0.96
CENPI	SPC24	9606.ENSP00000362018	9606.ENSP00000465075	0	0	0	0	0.249	0	0.9	0.615	0.968
CENPI	HJURP	9606.ENSP00000362018	9606.ENSP00000414109	0	0	0	0	0.296	0	0.9	0.745	0.98
CENPI	CENPN	9606.ENSP00000362018	9606.ENSP00000377007	0	0	0	0	0.449	0.131	0.9	0.855	0.992
CENPI	CENPK	9606.ENSP00000362018	9606.ENSP00000379911	0	0	0	0	0.228	0.443	0.9	0.89	0.994
CENPI	CENPO	9606.ENSP00000362018	9606.ENSP00000370214	0	0	0	0	0.151	0.763	0.9	0.856	0.996
CENPK	CENPM	9606.ENSP00000379911	9606.ENSP00000215980	0	0	0	0	0.178	0.136	0.9	0.82	0.985
CENPK	OIP5	9606.ENSP00000379911	9606.ENSP00000220514	0	0	0	0	0.364	0	0.9	0	0.933
CENPK	NUP107	9606.ENSP00000379911	9606.ENSP00000229179	0	0	0	0	0.169	0	0.9	0.069	0.915
CENPK	ESPL1	9606.ENSP00000379911	9606.ENSP00000257934	0	0	0	0	0.167	0	0.9	0.057	0.914
CENPK	NDC80	9606.ENSP00000379911	9606.ENSP00000261597	0	0	0	0	0.596	0	0.9	0.441	0.975
CENPK	KIF18A	9606.ENSP00000379911	9606.ENSP00000263181	0	0	0	0	0.489	0	0.9	0.479	0.971
CENPK	SGOL1	9606.ENSP00000379911	9606.ENSP00000263753	0	0	0	0	0.287	0.114	0.9	0.299	0.949
CENPK	NUF2	9606.ENSP00000379911	9606.ENSP00000271452	0	0	0	0	0.645	0	0.9	0.445	0.978
CENPK	CENPU	9606.ENSP00000379911	9606.ENSP00000281453	0	0	0	0	0.369	0.632	0.9	0.791	0.994
CENPK	SPC25	9606.ENSP00000379911	9606.ENSP00000282074	0	0	0	0	0.416	0	0.9	0	0.939
CENPK	MIS18A	9606.ENSP00000379911	9606.ENSP00000290130	0	0	0	0	0.118	0	0.9	0.145	0.918
CENPK	MAD2L1	9606.ENSP00000379911	9606.ENSP00000296509	0	0	0	0	0.696	0	0.9	0.178	0.972
CENPK	PLK1	9606.ENSP00000379911	9606.ENSP00000300093	0	0	0	0	0.284	0	0.9	0.267	0.943
CENPK	RUVBL1	9606.ENSP00000379911	9606.ENSP00000318297	0	0	0	0	0.092	0	0.9	0	0.905
CENPK	ERCC6L	9606.ENSP00000379911	9606.ENSP00000334675	0	0	0	0	0.205	0	0.9	0.14	0.925
CENPK	SGOL2	9606.ENSP00000379911	9606.ENSP00000350447	0	0	0	0	0.369	0	0.9	0.076	0.936
CENPK	KIF2C	9606.ENSP00000379911	9606.ENSP00000361298	0	0	0	0	0.321	0	0.9	0.22	0.942
CENPK	ZWINT	9606.ENSP00000379911	9606.ENSP00000363055	0	0	0	0	0.28	0.164	0.9	0.441	0.961
CENPK	CENPO	9606.ENSP00000379911	9606.ENSP00000370214	0	0	0	0	0.098	0.539	0.9	0.844	0.992
CENPK	CENPN	9606.ENSP00000379911	9606.ENSP00000377007	0	0	0	0	0.339	0.131	0.9	0.918	0.994
CENPK	INCENP	9606.ENSP00000379911	9606.ENSP00000378295	0	0	0	0	0.186	0	0.9	0.401	0.947
CENPK	NUP37	9606.ENSP00000379911	9606.ENSP00000448054	0	0	0	0	0.288	0	0.9	0	0.925
CENPK	HJURP	9606.ENSP00000379911	9606.ENSP00000414109	0	0	0	0	0.285	0	0.9	0.514	0.962
CENPK	SPC24	9606.ENSP00000379911	9606.ENSP00000465075	0	0	0	0	0.292	0	0.9	0.528	0.963
CENPM	NUP107	9606.ENSP00000215980	9606.ENSP00000229179	0	0	0	0	0.09	0	0.9	0.062	0.907
CENPM	RUVBL1	9606.ENSP00000215980	9606.ENSP00000318297	0	0	0	0	0.138	0	0.9	0	0.91
CENPM	NUP37	9606.ENSP00000215980	9606.ENSP00000448054	0	0	0	0	0.158	0	0.9	0	0.912
CENPM	MIS18A	9606.ENSP00000215980	9606.ENSP00000290130	0	0	0	0	0.156	0	0.9	0	0.912
CENPM	SGOL2	9606.ENSP00000215980	9606.ENSP00000350447	0	0	0	0	0.143	0	0.9	0.077	0.914
CENPM	ERCC6L	9606.ENSP00000215980	9606.ENSP00000334675	0	0	0	0	0.276	0	0.9	0	0.924
CENPM	INCENP	9606.ENSP00000215980	9606.ENSP00000378295	0	0	0	0	0.179	0	0.9	0.186	0.927
CENPM	SPC25	9606.ENSP00000215980	9606.ENSP00000282074	0	0	0	0	0.355	0	0.9	0	0.932
CENPM	KIF18A	9606.ENSP00000215980	9606.ENSP00000263181	0	0	0	0	0.23	0	0.9	0.24	0.936
CENPM	ESPL1	9606.ENSP00000215980	9606.ENSP00000257934	0	0	0	0	0.321	0	0.9	0.168	0.938
CENPM	SGOL1	9606.ENSP00000215980	9606.ENSP00000263753	0	0	0	0	0.232	0.111	0.9	0.212	0.939
CENPM	NUF2	9606.ENSP00000215980	9606.ENSP00000271452	0	0	0	0	0.349	0	0.9	0.252	0.947
CENPM	PLK1	9606.ENSP00000215980	9606.ENSP00000300093	0	0	0	0	0.379	0	0.9	0.237	0.948
CENPM	SPC24	9606.ENSP00000215980	9606.ENSP00000465075	0	0	0	0	0.328	0	0.9	0.421	0.957
CENPM	MAD2L1	9606.ENSP00000215980	9606.ENSP00000296509	0	0	0	0	0.614	0	0.9	0.23	0.967
CENPM	NDC80	9606.ENSP00000215980	9606.ENSP00000261597	0	0	0	0	0.611	0	0.9	0.27	0.969
CENPM	OIP5	9606.ENSP00000215980	9606.ENSP00000220514	0	0	0	0	0.771	0	0.9	0	0.976
CENPM	KIF2C	9606.ENSP00000215980	9606.ENSP00000361298	0	0	0	0	0.75	0	0.9	0.229	0.979
CENPM	ZWINT	9606.ENSP00000215980	9606.ENSP00000363055	0	0	0	0	0.682	0.136	0.9	0.473	0.983
CENPM	HJURP	9606.ENSP00000215980	9606.ENSP00000414109	0	0	0	0	0.783	0	0.9	0.481	0.987
CENPM	CENPN	9606.ENSP00000215980	9606.ENSP00000377007	0	0	0	0	0.613	0.131	0.9	0.81	0.992
CENPM	CENPO	9606.ENSP00000215980	9606.ENSP00000370214	0	0	0	0	0.157	0.742	0.9	0.79	0.994
CENPM	CENPU	9606.ENSP00000215980	9606.ENSP00000281453	0	0	0	0	0.483	0.564	0.9	0.812	0.995
CENPN	OIP5	9606.ENSP00000377007	9606.ENSP00000220514	0	0	0	0	0.778	0	0.9	0.26	0.982
CENPN	NUP107	9606.ENSP00000377007	9606.ENSP00000229179	0	0	0	0	0.132	0	0.9	0.062	0.911
CENPN	ESPL1	9606.ENSP00000377007	9606.ENSP00000257934	0	0	0	0	0.527	0	0.9	0.045	0.95
CENPN	NDC80	9606.ENSP00000377007	9606.ENSP00000261597	0	0	0	0	0.837	0	0.9	0.531	0.991
CENPN	KIF18A	9606.ENSP00000377007	9606.ENSP00000263181	0	0	0	0	0.417	0	0.9	0.314	0.956
CENPN	SGOL1	9606.ENSP00000377007	9606.ENSP00000263753	0	0	0	0	0.784	0	0.9	0.353	0.984
CENPN	NUF2	9606.ENSP00000377007	9606.ENSP00000271452	0	0	0	0	0.633	0	0.9	0.358	0.974
CENPN	CENPU	9606.ENSP00000377007	9606.ENSP00000281453	0	0	0	0	0.598	0.547	0.9	0.812	0.996
CENPN	SPC25	9606.ENSP00000377007	9606.ENSP00000282074	0	0	0	0	0.468	0	0.9	0	0.944
CENPN	MIS18A	9606.ENSP00000377007	9606.ENSP00000290130	0	0	0	0	0.171	0	0.9	0.121	0.92
CENPN	MAD2L1	9606.ENSP00000377007	9606.ENSP00000296509	0	0	0	0	0.808	0	0.9	0.258	0.984
CENPN	PLK1	9606.ENSP00000377007	9606.ENSP00000300093	0	0	0	0	0.543	0	0.9	0.31	0.965
CENPN	RUVBL1	9606.ENSP00000377007	9606.ENSP00000318297	0	0	0	0	0.138	0	0.9	0	0.91
CENPN	ERCC6L	9606.ENSP00000377007	9606.ENSP00000334675	0	0	0	0	0.319	0	0.9	0.124	0.935
CENPN	SGOL2	9606.ENSP00000377007	9606.ENSP00000350447	0	0	0	0	0.423	0	0.9	0.268	0.954
CENPN	KIF2C	9606.ENSP00000377007	9606.ENSP00000361298	0	0	0	0	0.748	0	0.9	0.41	0.983
CENPN	ZWINT	9606.ENSP00000377007	9606.ENSP00000363055	0	0	0	0	0.563	0	0.9	0.511	0.976
CENPN	CENPO	9606.ENSP00000377007	9606.ENSP00000370214	0	0	0	0	0.161	0.72	0.9	0.792	0.994
CENPN	NUP37	9606.ENSP00000377007	9606.ENSP00000448054	0	0	0	0	0.327	0	0.9	0	0.929
CENPN	INCENP	9606.ENSP00000377007	9606.ENSP00000378295	0	0	0	0	0.279	0	0.9	0.257	0.941
CENPN	SPC24	9606.ENSP00000377007	9606.ENSP00000465075	0	0	0	0	0.271	0	0.9	0.474	0.958
CENPN	HJURP	9606.ENSP00000377007	9606.ENSP00000414109	0	0	0	0	0.673	0	0.9	0.7	0.989
CENPO	OIP5	9606.ENSP00000370214	9606.ENSP00000220514	0	0	0	0	0.174	0	0.9	0.06	0.915
CENPO	NUP107	9606.ENSP00000370214	9606.ENSP00000229179	0	0	0	0	0.066	0	0.9	0.194	0.918
CENPO	ESPL1	9606.ENSP00000370214	9606.ENSP00000257934	0	0	0	0	0.116	0	0.9	0.053	0.909
CENPO	NDC80	9606.ENSP00000370214	9606.ENSP00000261597	0	0	0	0	0.148	0	0.9	0.608	0.963
CENPO	KIF18A	9606.ENSP00000370214	9606.ENSP00000263181	0	0	0	0	0.157	0	0.9	0.415	0.946
CENPO	SGOL1	9606.ENSP00000370214	9606.ENSP00000263753	0	0	0	0	0.129	0	0.9	0.352	0.938
CENPO	NUF2	9606.ENSP00000370214	9606.ENSP00000271452	0	0	0	0	0.213	0	0.9	0.521	0.959
CENPO	CENPU	9606.ENSP00000370214	9606.ENSP00000281453	0	0	0	0	0.193	0.854	0.9	0.878	0.998
CENPO	SPC25	9606.ENSP00000370214	9606.ENSP00000282074	0	0	0	0	0.114	0	0.9	0.258	0.928
CENPO	MIS18A	9606.ENSP00000370214	9606.ENSP00000290130	0	0	0	0	0.12	0	0.9	0.053	0.909
CENPO	MAD2L1	9606.ENSP00000370214	9606.ENSP00000296509	0	0	0	0	0.16	0	0.9	0.062	0.914
CENPO	PLK1	9606.ENSP00000370214	9606.ENSP00000300093	0	0	0	0	0.178	0	0.9	0.301	0.937
CENPO	RUVBL1	9606.ENSP00000370214	9606.ENSP00000318297	0	0	0	0	0.076	0	0.9	0	0.903
CENPO	ERCC6L	9606.ENSP00000370214	9606.ENSP00000334675	0	0	0	0	0.159	0	0.9	0	0.912
CENPO	SGOL2	9606.ENSP00000370214	9606.ENSP00000350447	0	0	0	0	0.1	0	0.9	0.162	0.917
CENPO	KIF2C	9606.ENSP00000370214	9606.ENSP00000361298	0	0	0	0	0.297	0	0.9	0.417	0.955
CENPO	ZWINT	9606.ENSP00000370214	9606.ENSP00000363055	0	0	0	0	0.267	0	0.9	0.444	0.955
CENPO	NUP37	9606.ENSP00000370214	9606.ENSP00000448054	0	0	0	0	0.078	0	0.9	0	0.903
CENPO	INCENP	9606.ENSP00000370214	9606.ENSP00000378295	0	0	0	0	0.116	0	0.9	0.287	0.931
CENPO	SPC24	9606.ENSP00000370214	9606.ENSP00000465075	0	0	0	0	0.117	0	0.9	0.526	0.954
CENPO	HJURP	9606.ENSP00000370214	9606.ENSP00000414109	0	0	0	0	0.172	0	0.9	0.501	0.955
CENPU	OIP5	9606.ENSP00000281453	9606.ENSP00000220514	0	0	0	0	0.783	0	0.9	0.528	0.988
CENPU	NUP107	9606.ENSP00000281453	9606.ENSP00000229179	0	0	0	0	0.174	0	0.9	0.065	0.916
CENPU	ESPL1	9606.ENSP00000281453	9606.ENSP00000257934	0	0	0	0	0.228	0	0.9	0.11	0.925
CENPU	NDC80	9606.ENSP00000281453	9606.ENSP00000261597	0	0	0	0	0.787	0	0.9	0.732	0.993
CENPU	KIF18A	9606.ENSP00000281453	9606.ENSP00000263181	0	0	0	0	0.568	0	0.9	0.377	0.97
CENPU	SGOL1	9606.ENSP00000281453	9606.ENSP00000263753	0	0	0	0	0.179	0	0.9	0.409	0.947
CENPU	NUF2	9606.ENSP00000281453	9606.ENSP00000271452	0	0	0	0	0.722	0	0.9	0.355	0.98
CENPU	RUVBL1	9606.ENSP00000281453	9606.ENSP00000318297	0	0	0	0	0.098	0	0.9	0	0.905
CENPU	NUP37	9606.ENSP00000281453	9606.ENSP00000448054	0	0	0	0	0.259	0	0.9	0	0.922
CENPU	MIS18A	9606.ENSP00000281453	9606.ENSP00000290130	0	0	0	0	0.255	0	0.9	0	0.922
CENPU	SPC25	9606.ENSP00000281453	9606.ENSP00000282074	0	0	0	0	0.293	0	0.9	0	0.926
CENPU	SGOL2	9606.ENSP00000281453	9606.ENSP00000350447	0	0	0	0	0.283	0	0.9	0.143	0.933
CENPU	SPC24	9606.ENSP00000281453	9606.ENSP00000465075	0	0	0	0	0.16	0	0.9	0.444	0.949
CENPU	INCENP	9606.ENSP00000281453	9606.ENSP00000378295	0	0	0	0	0.14	0	0.9	0.477	0.951
CENPU	ERCC6L	9606.ENSP00000281453	9606.ENSP00000334675	0	0	0	0	0.298	0	0.9	0.389	0.953
CENPU	KIF2C	9606.ENSP00000281453	9606.ENSP00000361298	0	0	0	0	0.682	0	0.9	0.348	0.977
CENPU	HJURP	9606.ENSP00000281453	9606.ENSP00000414109	0	0	0	0	0.614	0	0.9	0.482	0.978
CENPU	MAD2L1	9606.ENSP00000281453	9606.ENSP00000296509	0	0	0	0	0.825	0	0.9	0.297	0.986
CENPU	ZWINT	9606.ENSP00000281453	9606.ENSP00000363055	0	0	0	0	0.795	0	0.9	0.481	0.988
CENPU	PLK1	9606.ENSP00000281453	9606.ENSP00000300093	0	0	0	0	0.26	0.328	0.9	0.835	0.99
CEP152	PLK4	9606.ENSP00000370337	9606.ENSP00000270861	0	0	0	0	0.202	0.902	0.9	0.962	0.999
CEP152	PLK1	9606.ENSP00000370337	9606.ENSP00000300093	0	0	0	0	0.218	0.183	0.9	0.547	0.967
CEP152	TPX2	9606.ENSP00000370337	9606.ENSP00000300403	0	0	0	0	0.112	0	0.9	0.205	0.923
CEP152	NEK2	9606.ENSP00000370337	9606.ENSP00000355966	0	0	0	0	0.137	0	0.9	0.295	0.933
CEP55	DLGAP5	9606.ENSP00000360540	9606.ENSP00000247191	0	0	0	0	0.937	0	0	0.473	0.965
[truncated: 2,598 more rows]
