# Supplementary material for: Concomitant gain and loss of function pathomechanisms in C9ORF72 amyotrophic lateral sclerosis
Source: Life Sci Alliance. 2021 Feb 22;4(4):e202000764. doi: 10.26508/lsa.202000764 (PMC7918691; doi:10.26508/lsa.202000764)
Supplement: Supplementary file 4 [file LSA-2020-00764_TableS2.xlsx]

## Sheet: Sheet1
Supplemental table S2 - protein-protein interaction analysis of C9 vs C9-GC limited to downregulated DEGs, with 100 additional known interactors enabled
Number of nodes =423
Number of edges = 1290
Average node degree = 6.1
Average local clustering coefficient = 0.398
PPI enrichment p-value = < 1.0e-16
#node1	node2	node1_string_id	node2_string_id	neighborhood_on_chromosome	gene_fusion	phylogenetic_cooccurrence	homology	coexpression	experimentally_determined_interaction	database_annotated	automated_textmining	combined_score
ADRA1D	PROK1	9606.ENSP00000368766	9606.ENSP00000271331	0	0	0	0	0	0	0.9	0	0.9
ADRA1D	P2RY1	9606.ENSP00000368766	9606.ENSP00000304767	0	0	0	0.568	0	0.064	0.9	0.345	0.915
ADRA1D	PLCB1	9606.ENSP00000368766	9606.ENSP00000338185	0	0	0	0	0.061	0.062	0.9	0.164	0.916
ANAPC1	PSMD8	9606.ENSP00000339109	9606.ENSP00000215071	0	0	0	0	0	0.261	0.9	0.191	0.935
ANAPC1	AURKA	9606.ENSP00000339109	9606.ENSP00000216911	0	0	0	0	0.107	0.123	0.9	0.116	0.921
ANAPC1	CCNB1	9606.ENSP00000339109	9606.ENSP00000256442	0	0	0	0	0.129	0.109	0.9	0.376	0.945
ANAPC1	ESPL1	9606.ENSP00000339109	9606.ENSP00000257934	0	0	0	0	0.086	0.185	0.9	0.229	0.934
ANAPC1	ANAPC5	9606.ENSP00000339109	9606.ENSP00000261819	0	0	0	0	0.244	0.998	0.9	0.744	0.999
ANAPC1	UBE2S	9606.ENSP00000339109	9606.ENSP00000264552	0	0	0	0	0.075	0.373	0.9	0.213	0.948
ANAPC1	CCNA2	9606.ENSP00000339109	9606.ENSP00000274026	0	0	0	0	0.085	0.165	0.9	0.276	0.937
ANAPC1	SKP2	9606.ENSP00000339109	9606.ENSP00000274255	0	0	0	0	0.084	0.124	0.9	0.046	0.913
ANAPC1	BUB1B	9606.ENSP00000339109	9606.ENSP00000287598	0	0	0	0	0.134	0.995	0.9	0.543	0.999
ANAPC1	MAD2L1	9606.ENSP00000339109	9606.ENSP00000296509	0	0	0	0	0.15	0.998	0.9	0.558	0.999
ANAPC1	PLK1	9606.ENSP00000339109	9606.ENSP00000300093	0	0	0	0	0.089	0.125	0.9	0.333	0.939
ANAPC1	AURKB	9606.ENSP00000339109	9606.ENSP00000313950	0	0	0	0	0.085	0.123	0.9	0.138	0.921
ANAPC1	ANAPC2	9606.ENSP00000339109	9606.ENSP00000314004	0	0	0	0	0.172	0.998	0.9	0.727	0.999
ANAPC1	TRIM4	9606.ENSP00000339109	9606.ENSP00000348216	0	0	0	0	0	0	0.9	0	0.9
ANAPC1	UBE2C	9606.ENSP00000339109	9606.ENSP00000348838	0	0	0	0	0.082	0.8	0.9	0.184	0.983
ANAPC1	BUB3	9606.ENSP00000339109	9606.ENSP00000357858	0	0	0	0	0.086	0.929	0.9	0.571	0.996
ANAPC1	CDC16	9606.ENSP00000339109	9606.ENSP00000353549	0	0	0	0	0.11	0.996	0.9	0.807	0.999
ANAPC1	CDC20	9606.ENSP00000339109	9606.ENSP00000361540	0	0	0	0	0.109	0.999	0.9	0.711	0.999
ANAPC2	PSMD8	9606.ENSP00000314004	9606.ENSP00000215071	0	0	0	0	0.046	0	0.9	0	0.9
ANAPC2	AURKA	9606.ENSP00000314004	9606.ENSP00000216911	0	0	0	0	0.064	0	0.9	0.064	0.904
ANAPC2	FBXO5	9606.ENSP00000314004	9606.ENSP00000229758	0	0	0	0	0	0.998	0	0.112	0.998
ANAPC2	CCNB1	9606.ENSP00000314004	9606.ENSP00000256442	0	0	0	0	0.08	0.371	0.9	0.323	0.955
ANAPC2	ESPL1	9606.ENSP00000314004	9606.ENSP00000257934	0	0	0	0	0.062	0	0.9	0.169	0.915
ANAPC2	ANAPC5	9606.ENSP00000314004	9606.ENSP00000261819	0	0	0	0	0.177	0.998	0.9	0.82	0.999
ANAPC2	UBE2S	9606.ENSP00000314004	9606.ENSP00000264552	0	0	0	0	0.055	0.994	0.9	0.208	0.999
ANAPC2	CCNA2	9606.ENSP00000314004	9606.ENSP00000274026	0	0	0	0	0.058	0.19	0.9	0.168	0.928
ANAPC2	SKP2	9606.ENSP00000314004	9606.ENSP00000274255	0	0	0	0	0.064	0	0.9	0.251	0.923
ANAPC2	BUB1B	9606.ENSP00000314004	9606.ENSP00000287598	0	0	0	0	0.064	0.954	0.9	0.32	0.996
ANAPC2	MAD2L1	9606.ENSP00000314004	9606.ENSP00000296509	0	0	0	0	0.074	0.855	0.9	0.39	0.99
ANAPC2	PLK1	9606.ENSP00000314004	9606.ENSP00000300093	0	0	0	0	0.117	0.125	0.9	0.222	0.931
ANAPC2	AURKB	9606.ENSP00000314004	9606.ENSP00000313950	0	0	0	0	0.07	0	0.9	0.049	0.903
ANAPC2	TRIM4	9606.ENSP00000314004	9606.ENSP00000348216	0	0	0	0	0	0	0.9	0	0.9
ANAPC2	BUB3	9606.ENSP00000314004	9606.ENSP00000357858	0	0	0	0	0.06	0	0.9	0.36	0.934
ANAPC2	UBE2C	9606.ENSP00000314004	9606.ENSP00000348838	0	0	0	0	0.099	0.908	0.9	0.138	0.992
ANAPC2	CDC16	9606.ENSP00000314004	9606.ENSP00000353549	0	0	0	0	0.151	0.998	0.9	0.81	0.999
ANAPC2	CDC20	9606.ENSP00000314004	9606.ENSP00000361540	0	0	0	0	0.064	0.998	0.9	0.661	0.999
ANAPC5	PSMD8	9606.ENSP00000261819	9606.ENSP00000215071	0	0	0	0	0	0	0.9	0.125	0.908
ANAPC5	AURKA	9606.ENSP00000261819	9606.ENSP00000216911	0	0	0	0	0.098	0	0.9	0.15	0.916
ANAPC5	FBXO5	9606.ENSP00000261819	9606.ENSP00000229758	0	0	0	0	0.061	0.866	0	0.447	0.924
ANAPC5	CCNB1	9606.ENSP00000261819	9606.ENSP00000256442	0	0	0	0	0.08	0	0.9	0.374	0.937
ANAPC5	ESPL1	9606.ENSP00000261819	9606.ENSP00000257934	0	0	0	0	0.164	0	0.9	0.643	0.967
ANAPC5	TRIM4	9606.ENSP00000261819	9606.ENSP00000348216	0	0	0	0	0	0	0.9	0	0.9
ANAPC5	SKP2	9606.ENSP00000261819	9606.ENSP00000274255	0	0	0	0	0.06	0	0.9	0.165	0.914
ANAPC5	CCNA2	9606.ENSP00000261819	9606.ENSP00000274026	0	0	0	0	0.047	0	0.9	0.275	0.924
ANAPC5	AURKB	9606.ENSP00000261819	9606.ENSP00000313950	0	0	0	0	0.098	0	0.9	0.251	0.926
ANAPC5	PLK1	9606.ENSP00000261819	9606.ENSP00000300093	0	0	0	0	0.101	0	0.9	0.326	0.934
ANAPC5	UBE2S	9606.ENSP00000261819	9606.ENSP00000264552	0	0	0	0	0.062	0.457	0.9	0.428	0.967
ANAPC5	UBE2C	9606.ENSP00000261819	9606.ENSP00000348838	0	0	0	0	0.077	0.858	0.9	0.572	0.993
ANAPC5	MAD2L1	9606.ENSP00000261819	9606.ENSP00000296509	0	0	0	0	0.134	0.94	0.9	0.271	0.995
ANAPC5	BUB3	9606.ENSP00000261819	9606.ENSP00000357858	0	0	0	0	0.14	0.929	0.9	0.652	0.997
ANAPC5	CDC16	9606.ENSP00000261819	9606.ENSP00000353549	0	0	0	0	0.147	0.989	0.9	0.903	0.999
ANAPC5	CDC20	9606.ENSP00000261819	9606.ENSP00000361540	0	0	0	0	0.064	0.998	0.9	0.736	0.999
ANAPC5	BUB1B	9606.ENSP00000261819	9606.ENSP00000287598	0	0	0	0	0.191	0.995	0.9	0.5	0.999
AOC2	SMOX	9606.ENSP00000253799	9606.ENSP00000478305	0	0	0	0	0	0	0.9	0.454	0.943
AR	TP53	9606.ENSP00000363822	9606.ENSP00000269305	0	0	0	0	0	0.379	0	0.848	0.902
AR	HIST1H2BD	9606.ENSP00000363822	9606.ENSP00000289316	0	0	0	0	0	0	0.9	0	0.9
AR	MED1	9606.ENSP00000363822	9606.ENSP00000300651	0	0	0	0	0	0.476	0.9	0.354	0.963
AR	HIST2H2AC	9606.ENSP00000363822	9606.ENSP00000332194	0	0	0	0	0	0	0.9	0.31	0.928
AR	GNAI1	9606.ENSP00000363822	9606.ENSP00000343027	0	0	0	0	0	0.079	0.9	0.075	0.907
AR	CASP8	9606.ENSP00000363822	9606.ENSP00000351273	0	0	0	0	0	0.472	0.9	0.399	0.965
AR	HIST2H2BE	9606.ENSP00000363822	9606.ENSP00000358151	0	0	0	0	0	0	0.9	0.399	0.937
AR	HIST1H2AC	9606.ENSP00000363822	9606.ENSP00000367022	0	0	0	0	0	0	0.9	0.062	0.902
AR	HIST1H2BN	9606.ENSP00000363822	9606.ENSP00000483903	0	0	0	0	0	0	0.9	0.063	0.902
AR	NCOA2	9606.ENSP00000363822	9606.ENSP00000399968	0	0	0	0	0	0.974	0.9	0.794	0.999
AURKA	PSMD8	9606.ENSP00000216911	9606.ENSP00000215071	0	0	0	0	0.062	0	0.9	0	0.902
AURKA	CDC16	9606.ENSP00000216911	9606.ENSP00000353549	0	0	0	0	0.108	0	0.9	0.262	0.928
AURKA	FBXO5	9606.ENSP00000216911	9606.ENSP00000229758	0	0	0	0	0.922	0	0	0.375	0.949
AURKA	CENPE	9606.ENSP00000216911	9606.ENSP00000265148	0	0	0	0	0.887	0.189	0	0.64	0.964
AURKA	BUB1B	9606.ENSP00000216911	9606.ENSP00000287598	0	0	0	0	0.844	0.246	0	0.747	0.967
AURKA	MAD2L1	9606.ENSP00000216911	9606.ENSP00000296509	0	0	0	0	0.923	0.169	0	0.724	0.981
AURKA	CCNA2	9606.ENSP00000216911	9606.ENSP00000274026	0	0	0	0	0.964	0.177	0	0.582	0.986
AURKA	NDC80	9606.ENSP00000216911	9606.ENSP00000261597	0	0	0	0	0.909	0.484	0	0.774	0.988
AURKA	CCNB1	9606.ENSP00000216911	9606.ENSP00000256442	0	0	0	0	0.925	0.291	0	0.858	0.991
AURKA	AURKB	9606.ENSP00000216911	9606.ENSP00000313950	0	0	0.445	0.959	0.925	0.094	0.9	0.878	0.993
AURKA	BUB1	9606.ENSP00000216911	9606.ENSP00000302530	0	0	0	0	0.962	0.246	0	0.783	0.993
AURKA	TP53	9606.ENSP00000216911	9606.ENSP00000269305	0	0	0	0	0.095	0.379	0.9	0.931	0.995
AURKA	UBE2C	9606.ENSP00000216911	9606.ENSP00000348838	0	0	0	0	0.949	0.064	0.9	0.639	0.998
AURKA	PLK1	9606.ENSP00000216911	9606.ENSP00000300093	0	0	0	0.749	0.947	0.594	0.9	0.917	0.998
AURKA	CDC20	9606.ENSP00000216911	9606.ENSP00000361540	0	0	0	0	0.977	0.379	0.9	0.743	0.999
AURKA	CCNB2	9606.ENSP00000216911	9606.ENSP00000288207	0	0	0	0	0.973	0.896	0	0.696	0.999
AURKB	PSMD8	9606.ENSP00000313950	9606.ENSP00000215071	0	0	0	0	0.062	0	0.9	0.046	0.902
AURKB	FBXO5	9606.ENSP00000313950	9606.ENSP00000229758	0	0	0	0	0.874	0	0	0.424	0.924
AURKB	CCNB1	9606.ENSP00000313950	9606.ENSP00000256442	0	0	0	0	0.933	0.291	0.9	0.797	0.998
AURKB	ESPL1	9606.ENSP00000313950	9606.ENSP00000257934	0	0	0	0	0.903	0	0.9	0.802	0.997
AURKB	NDC80	9606.ENSP00000313950	9606.ENSP00000261597	0	0	0	0	0.961	0.484	0.9	0.962	0.999
AURKB	CENPE	9606.ENSP00000313950	9606.ENSP00000265148	0	0	0	0	0.935	0.189	0.9	0.783	0.998
AURKB	TP53	9606.ENSP00000313950	9606.ENSP00000269305	0	0	0	0	0.098	0.305	0.9	0.803	0.986
AURKB	NUF2	9606.ENSP00000313950	9606.ENSP00000271452	0	0	0	0	0.838	0.328	0.9	0.74	0.996
AURKB	CCNA2	9606.ENSP00000313950	9606.ENSP00000274026	0	0	0	0	0.969	0.177	0	0.661	0.99
AURKB	BUB1B	9606.ENSP00000313950	9606.ENSP00000287598	0	0	0	0	0.918	0.444	0.9	0.912	0.999
AURKB	CCNB2	9606.ENSP00000313950	9606.ENSP00000288207	0	0	0	0	0.962	0.291	0.9	0.677	0.999
AURKB	MAD2L1	9606.ENSP00000313950	9606.ENSP00000296509	0	0	0	0	0.955	0.169	0.9	0.722	0.998
AURKB	PLK1	9606.ENSP00000313950	9606.ENSP00000300093	0	0	0	0.751	0.947	0.365	0.9	0.907	0.997
AURKB	BUB1	9606.ENSP00000313950	9606.ENSP00000302530	0	0	0	0	0.921	0.246	0.9	0.861	0.999
AURKB	CDC16	9606.ENSP00000313950	9606.ENSP00000353549	0	0	0	0	0.113	0	0.9	0.325	0.935
AURKB	BUB3	9606.ENSP00000313950	9606.ENSP00000357858	0	0	0	0	0.414	0.264	0.9	0.821	0.991
AURKB	CASC5	9606.ENSP00000313950	9606.ENSP00000335463	0	0	0	0	0.459	0	0.9	0.873	0.992
AURKB	UBE2C	9606.ENSP00000313950	9606.ENSP00000348838	0	0	0	0	0.934	0.064	0.9	0.597	0.997
AURKB	CDC20	9606.ENSP00000313950	9606.ENSP00000361540	0	0	0	0	0.972	0.379	0.9	0.791	0.999
AZIN2	NOS1	9606.ENSP00000294517	9606.ENSP00000477999	0.043	0	0	0	0.061	0	0.9	0.453	0.944
BCAN	DSEL	9606.ENSP00000331210	9606.ENSP00000310565	0	0	0	0	0	0	0.9	0.054	0.901
BCL2L1	BIK	9606.ENSP00000302564	9606.ENSP00000216115	0	0	0	0	0	0.613	0.9	0.821	0.992
BCL2L1	HRK	9606.ENSP00000302564	9606.ENSP00000257572	0	0	0	0	0	0.613	0	0.756	0.901
BCL2L1	TP53	9606.ENSP00000302564	9606.ENSP00000269305	0	0	0	0	0.05	0.912	0.9	0.967	0.999
BCL2L1	CASP8	9606.ENSP00000302564	9606.ENSP00000351273	0	0	0	0	0	0.993	0	0.883	0.999
BCL2L1	BCL2L11	9606.ENSP00000302564	9606.ENSP00000376943	0	0	0	0	0	0.991	0.9	0.958	0.999
BCL2L1	BID	9606.ENSP00000302564	9606.ENSP00000318822	0	0	0	0	0	0.98	0.9	0.649	0.999
BCL2L11	BID	9606.ENSP00000376943	9606.ENSP00000318822	0	0	0	0	0	0.305	0.8	0.602	0.939
BID	TP53	9606.ENSP00000318822	9606.ENSP00000269305	0	0	0	0	0	0	0.9	0.441	0.941
BID	CASP8	9606.ENSP00000318822	9606.ENSP00000351273	0	0	0	0	0.061	0.993	0.9	0.698	0.999
BUB1	CCNB1	9606.ENSP00000302530	9606.ENSP00000256442	0	0	0	0	0.902	0.085	0.9	0.793	0.997
BUB1	ESPL1	9606.ENSP00000302530	9606.ENSP00000257934	0	0	0	0	0.914	0	0.9	0.847	0.998
BUB1	NDC80	9606.ENSP00000302530	9606.ENSP00000261597	0	0	0	0	0.969	0.945	0.9	0.838	0.999
BUB1	CENPE	9606.ENSP00000302530	9606.ENSP00000265148	0	0	0	0	0.941	0.525	0.9	0.87	0.999
BUB1	NUF2	9606.ENSP00000302530	9606.ENSP00000271452	0	0	0	0	0.891	0.939	0.9	0.777	0.999
BUB1	CCNA2	9606.ENSP00000302530	9606.ENSP00000274026	0	0	0	0	0.97	0.079	0	0.698	0.99
BUB1	BUB1B	9606.ENSP00000302530	9606.ENSP00000287598	0	0	0	0.582	0.918	0.929	0.9	0.896	0.999
BUB1	CCNB2	9606.ENSP00000302530	9606.ENSP00000288207	0	0	0	0	0.974	0.085	0.9	0.793	0.999
BUB1	MAD2L1	9606.ENSP00000302530	9606.ENSP00000296509	0	0	0	0	0.921	0.998	0.9	0.858	0.999
BUB1	PLK1	9606.ENSP00000302530	9606.ENSP00000300093	0	0	0	0	0.908	0.593	0.9	0.92	0.999
BUB1	UBE2C	9606.ENSP00000302530	9606.ENSP00000348838	0	0	0	0	0.938	0	0	0.552	0.971
BUB1	CDC20	9606.ENSP00000302530	9606.ENSP00000361540	0	0	0	0	0.968	0.998	0.9	0.959	0.999
BUB1	BUB3	9606.ENSP00000302530	9606.ENSP00000357858	0	0	0	0	0.233	0.891	0.9	0.982	0.999
BUB1	CASC5	9606.ENSP00000302530	9606.ENSP00000335463	0	0	0	0	0.621	0.989	0.9	0.836	0.999
BUB1B	TRIP13	9606.ENSP00000287598	9606.ENSP00000166345	0	0	0	0	0.805	0.336	0	0.429	0.919
BUB1B	PSMD8	9606.ENSP00000287598	9606.ENSP00000215071	0	0	0	0	0	0	0.9	0.078	0.903
BUB1B	CCNB1	9606.ENSP00000287598	9606.ENSP00000256442	0	0	0	0	0.941	0.085	0.9	0.781	0.998
BUB1B	ESPL1	9606.ENSP00000287598	9606.ENSP00000257934	0	0	0	0	0.92	0	0.9	0.834	0.998
BUB1B	NDC80	9606.ENSP00000287598	9606.ENSP00000261597	0	0	0	0	0.926	0.399	0.9	0.846	0.999
BUB1B	CENPE	9606.ENSP00000287598	9606.ENSP00000265148	0	0	0	0	0.919	0.525	0.9	0.921	0.999
BUB1B	NUF2	9606.ENSP00000287598	9606.ENSP00000271452	0	0	0	0	0.798	0.326	0.9	0.745	0.996
BUB1B	CCNA2	9606.ENSP00000287598	9606.ENSP00000274026	0	0	0	0	0.934	0.993	0.9	0.689	0.999
BUB1B	CCNB2	9606.ENSP00000287598	9606.ENSP00000288207	0	0	0	0	0.93	0.085	0.9	0.699	0.997
BUB1B	UBE2C	9606.ENSP00000287598	9606.ENSP00000348838	0	0	0	0	0.903	0.328	0.9	0.625	0.997
BUB1B	PLK1	9606.ENSP00000287598	9606.ENSP00000300093	0	0	0	0	0.67	0.534	0.9	0.924	0.998
BUB1B	CDC16	9606.ENSP00000287598	9606.ENSP00000353549	0	0	0	0	0.148	0.995	0.9	0.619	0.999
BUB1B	CDC20	9606.ENSP00000287598	9606.ENSP00000361540	0	0	0	0	0.953	0.999	0.9	0.963	0.999
BUB1B	MAD2L1	9606.ENSP00000287598	9606.ENSP00000296509	0	0	0	0	0.849	0.999	0.9	0.909	0.999
BUB1B	BUB3	9606.ENSP00000287598	9606.ENSP00000357858	0	0	0	0	0.204	0.998	0.9	0.973	0.999
BUB1B	CASC5	9606.ENSP00000287598	9606.ENSP00000335463	0	0	0	0	0.552	0.919	0.9	0.84	0.999
BUB3	PSMD8	9606.ENSP00000357858	9606.ENSP00000215071	0	0	0	0	0.069	0	0.9	0	0.903
BUB3	CCNB1	9606.ENSP00000357858	9606.ENSP00000256442	0	0	0	0	0.279	0.102	0.9	0.755	0.982
BUB3	ESPL1	9606.ENSP00000357858	9606.ENSP00000257934	0	0	0	0	0.091	0	0.9	0.873	0.987
BUB3	NDC80	9606.ENSP00000357858	9606.ENSP00000261597	0	0	0	0	0.223	0.328	0.9	0.858	0.991
BUB3	CENPE	9606.ENSP00000357858	9606.ENSP00000265148	0	0	0	0	0.192	0.26	0.9	0.861	0.99
BUB3	NUF2	9606.ENSP00000357858	9606.ENSP00000271452	0	0	0	0	0.202	0	0.9	0.744	0.977
BUB3	CCNA2	9606.ENSP00000357858	9606.ENSP00000274026	0	0	0	0	0.243	0.076	0.9	0.526	0.962
BUB3	CCNB2	9606.ENSP00000357858	9606.ENSP00000288207	0	0	0	0	0.248	0.102	0.9	0.598	0.969
BUB3	MAD2L1	9606.ENSP00000357858	9606.ENSP00000296509	0	0	0	0	0.731	0.995	0.9	0.863	0.999
BUB3	PLK1	9606.ENSP00000357858	9606.ENSP00000300093	0	0	0	0	0.341	0	0.9	0.775	0.983
BUB3	CASC5	9606.ENSP00000357858	9606.ENSP00000335463	0	0	0	0	0.088	0.199	0.9	0.834	0.986
BUB3	UBE2C	9606.ENSP00000357858	9606.ENSP00000348838	0	0	0	0	0.308	0.05	0.9	0.627	0.972
BUB3	CDC16	9606.ENSP00000357858	9606.ENSP00000353549	0	0	0	0	0.201	0.93	0.9	0.689	0.998
BUB3	CDC20	9606.ENSP00000357858	9606.ENSP00000361540	0	0	0.276	0	0.489	0.993	0.9	0.964	0.999
CACNA1D	GNAI1	9606.ENSP00000288139	9606.ENSP00000343027	0	0	0	0	0.061	0	0.9	0.208	0.919
CAMK2A	MEF2D	9606.ENSP00000381412	9606.ENSP00000271555	0	0	0	0	0.055	0	0.9	0.112	0.908
CAMK2A	MEF2C	9606.ENSP00000381412	9606.ENSP00000340874	0	0	0	0	0.114	0	0.9	0.302	0.932
CAMK2A	RASGRF1	9606.ENSP00000381412	9606.ENSP00000405963	0	0	0	0	0.242	0	0.9	0.112	0.926
CASC5	CCNB1	9606.ENSP00000335463	9606.ENSP00000256442	0	0	0	0	0.452	0	0.9	0.288	0.957
CASC5	ESPL1	9606.ENSP00000335463	9606.ENSP00000257934	0	0	0	0	0.256	0	0.9	0.441	0.954
CASC5	NDC80	9606.ENSP00000335463	9606.ENSP00000261597	0	0	0	0	0.845	0.66	0.9	0.87	0.999
CASC5	CENPE	9606.ENSP00000335463	9606.ENSP00000265148	0	0	0	0	0.79	0	0.9	0.774	0.994
CASC5	NUF2	9606.ENSP00000335463	9606.ENSP00000271452	0	0	0	0	0.603	0.551	0.9	0.791	0.995
CASC5	CCNB2	9606.ENSP00000335463	9606.ENSP00000288207	0	0	0	0	0.567	0	0.9	0.15	0.96
CASC5	HIST1H2BD	9606.ENSP00000335463	9606.ENSP00000289316	0	0	0	0	0.061	0	0.9	0.154	0.913
CASC5	MAD2L1	9606.ENSP00000335463	9606.ENSP00000296509	0	0	0	0	0.481	0	0.9	0.31	0.961
CASC5	PLK1	9606.ENSP00000335463	9606.ENSP00000300093	0	0	0	0	0.433	0	0.9	0.785	0.986
CASC5	HIST2H2AC	9606.ENSP00000335463	9606.ENSP00000332194	0	0	0	0	0.065	0	0.9	0.255	0.924
CASC5	HIST1H2AC	9606.ENSP00000335463	9606.ENSP00000367022	0	0	0	0	0	0	0.9	0.128	0.909
CASC5	HIST1H2BN	9606.ENSP00000335463	9606.ENSP00000483903	0	0	0	0	0.065	0	0.9	0.139	0.912
CASC5	HIST2H2BE	9606.ENSP00000335463	9606.ENSP00000358151	0	0	0	0	0	0	0.9	0.354	0.932
CASC5	CDC20	9606.ENSP00000335463	9606.ENSP00000361540	0	0	0	0	0.65	0.837	0.9	0.616	0.997
CASP8	TICAM1	9606.ENSP00000351273	9606.ENSP00000248244	0	0	0	0	0.061	0.336	0.9	0.384	0.956
CASP8	TP53	9606.ENSP00000351273	9606.ENSP00000269305	0	0	0	0	0.098	0.328	0.8	0.908	0.987
CAT	EHHADH	9606.ENSP00000241052	9606.ENSP00000231887	0	0	0	0	0.087	0.379	0.9	0.434	0.963
CCNA2	TRIP13	9606.ENSP00000274026	9606.ENSP00000166345	0	0	0	0	0.905	0.165	0	0.132	0.925
CCNA2	PSMD8	9606.ENSP00000274026	9606.ENSP00000215071	0	0	0	0	0	0.057	0.9	0.043	0.901
CCNA2	FBXO5	9606.ENSP00000274026	9606.ENSP00000229758	0	0	0	0	0.963	0	0	0.632	0.986
CCNA2	CCNB1	9606.ENSP00000274026	9606.ENSP00000256442	0	0	0	0.738	0.971	0.707	0.72	0.924	0.998
CCNA2	ESPL1	9606.ENSP00000274026	9606.ENSP00000257934	0	0	0	0	0.909	0.186	0	0.543	0.963
CCNA2	NDC80	9606.ENSP00000274026	9606.ENSP00000261597	0	0	0	0	0.97	0	0	0.304	0.978
CCNA2	CENPE	9606.ENSP00000274026	9606.ENSP00000265148	0	0	0	0	0.963	0.172	0	0.476	0.982
CCNA2	TP53	9606.ENSP00000274026	9606.ENSP00000269305	0	0	0	0	0.091	0.354	0.9	0.857	0.99
CCNA2	NUF2	9606.ENSP00000274026	9606.ENSP00000271452	0	0	0	0	0.879	0	0	0.352	0.918
CCNA2	HIST1H2BN	9606.ENSP00000274026	9606.ENSP00000483903	0	0	0	0	0.063	0.062	0.9	0.058	0.906
CCNA2	HIST1H2BD	9606.ENSP00000274026	9606.ENSP00000289316	0	0	0	0	0.063	0.062	0.9	0.123	0.912
CCNA2	HIST2H2BE	9606.ENSP00000274026	9606.ENSP00000358151	0	0	0	0	0.063	0.062	0.9	0.366	0.936
CCNA2	CDC16	9606.ENSP00000274026	9606.ENSP00000353549	0	0	0	0	0.15	0.168	0.9	0.434	0.954
CCNA2	CCNB2	9606.ENSP00000274026	9606.ENSP00000288207	0	0	0	0.743	0.97	0.086	0	0.806	0.977
CCNA2	SKP2	9606.ENSP00000274026	9606.ENSP00000274255	0	0	0	0	0.368	0.602	0.9	0.702	0.991
CCNA2	PLK1	9606.ENSP00000274026	9606.ENSP00000300093	0	0	0	0	0.979	0.175	0	0.704	0.994
CCNA2	UBE2C	9606.ENSP00000274026	9606.ENSP00000348838	0	0	0	0	0.956	0.164	0.9	0.646	0.998
CCNA2	CDC20	9606.ENSP00000274026	9606.ENSP00000361540	0	0	0	0	0.984	0.994	0.9	0.847	0.999
CCNA2	MAD2L1	9606.ENSP00000274026	9606.ENSP00000296509	0	0	0	0	0.984	0.993	0.9	0.572	0.999
CCNB1	FBXO5	9606.ENSP00000256442	9606.ENSP00000229758	0	0	0	0	0.784	0	0.9	0.553	0.989
CCNB1	NEK9	9606.ENSP00000256442	9606.ENSP00000238616	0	0	0	0	0.063	0.074	0.9	0.195	0.92
CCNB1	RASGRF1	9606.ENSP00000256442	9606.ENSP00000405963	0	0	0	0	0.061	0.165	0.9	0.066	0.916
CCNB1	HIST1H2AC	9606.ENSP00000256442	9606.ENSP00000367022	0	0	0	0	0.061	0.058	0.9	0.175	0.917
CCNB1	HIST1H2BN	9606.ENSP00000256442	9606.ENSP00000483903	0	0	0	0	0.061	0.064	0.9	0.181	0.918
CCNB1	HIST1H2BD	9606.ENSP00000256442	9606.ENSP00000289316	0	0	0	0	0.061	0.064	0.9	0.193	0.919
CCNB1	HIST2H2AC	9606.ENSP00000256442	9606.ENSP00000332194	0	0	0	0	0.061	0.058	0.9	0.277	0.927
CCNB1	HIST2H2BE	9606.ENSP00000256442	9606.ENSP00000358151	0	0	0	0	0.061	0.064	0.9	0.443	0.944
CCNB1	CDC16	9606.ENSP00000256442	9606.ENSP00000353549	0	0	0	0	0.093	0.476	0.9	0.587	0.977
CCNB1	NUF2	9606.ENSP00000256442	9606.ENSP00000271452	0	0	0	0	0.814	0	0.9	0.447	0.988
CCNB1	CENPE	9606.ENSP00000256442	9606.ENSP00000265148	0	0	0	0	0.83	0.15	0.9	0.622	0.993
CCNB1	NDC80	9606.ENSP00000256442	9606.ENSP00000261597	0	0	0	0	0.912	0.387	0.9	0.506	0.996
CCNB1	MAD2L1	9606.ENSP00000256442	9606.ENSP00000296509	0	0	0	0	0.955	0.13	0.9	0.76	0.998
CCNB1	UBE2C	9606.ENSP00000256442	9606.ENSP00000348838	0	0	0	0	0.924	0.164	0.9	0.825	0.998
CCNB1	CDC20	9606.ENSP00000256442	9606.ENSP00000361540	0	0	0	0	0.972	0.997	0.9	0.878	0.999
CCNB1	CCNB2	9606.ENSP00000256442	9606.ENSP00000288207	0	0	0	0.943	0.955	0.945	0.9	0.839	0.999
CCNB1	PLK1	9606.ENSP00000256442	9606.ENSP00000300093	0	0	0	0	0.936	0.772	0.9	0.942	0.999
CCNB1	ESPL1	9606.ENSP00000256442	9606.ENSP00000257934	0	0	0	0	0.629	0.995	0	0.809	0.999
CCNB2	FBXO5	9606.ENSP00000288207	9606.ENSP00000229758	0	0	0	0	0.921	0	0	0.348	0.946
CCNB2	NEK9	9606.ENSP00000288207	9606.ENSP00000238616	0	0	0	0	0.063	0.074	0.9	0.076	0.909
CCNB2	ESPL1	9606.ENSP00000288207	9606.ENSP00000257934	0	0	0	0	0.919	0.352	0	0.711	0.983
CCNB2	NDC80	9606.ENSP00000288207	9606.ENSP00000261597	0	0	0	0	0.961	0	0.9	0.578	0.998
CCNB2	CENPE	9606.ENSP00000288207	9606.ENSP00000265148	0	0	0	0	0.87	0.15	0.9	0.499	0.993
CCNB2	NUF2	9606.ENSP00000288207	9606.ENSP00000271452	0	0	0	0	0.872	0	0.9	0.409	0.991
CCNB2	UBE2C	9606.ENSP00000288207	9606.ENSP00000348838	0	0	0	0	0.976	0.164	0	0.696	0.993
CCNB2	MAD2L1	9606.ENSP00000288207	9606.ENSP00000296509	0	0	0	0	0.926	0.13	0.9	0.788	0.998
CCNB2	PLK1	9606.ENSP00000288207	9606.ENSP00000300093	0	0	0	0	0.937	0.303	0.9	0.779	0.998
CCNB2	CDC20	9606.ENSP00000288207	9606.ENSP00000361540	0	0	0	0	0.989	0.71	0.9	0.829	0.999
CD40	CD40LG	9606.ENSP00000361359	9606.ENSP00000359663	0	0	0	0	0.061	0.87	0.9	0.974	0.999
CD40LG	PSMD8	9606.ENSP00000359663	9606.ENSP00000215071	0	0	0	0	0	0	0.9	0	0.9
CD47	CD93	9606.ENSP00000355361	9606.ENSP00000246006	0	0	0	0	0	0	0.9	0.138	0.91
CD47	SIRPA	9606.ENSP00000355361	9606.ENSP00000382941	0	0	0	0	0.061	0.885	0.9	0.943	0.999
CD93	SIRPA	9606.ENSP00000246006	9606.ENSP00000382941	0	0	0	0	0.104	0	0.9	0.223	0.924
CDC16	PSMD8	9606.ENSP00000353549	9606.ENSP00000215071	0	0	0	0	0.074	0.057	0.9	0.048	0.905
CDC16	FBXO5	9606.ENSP00000353549	9606.ENSP00000229758	0	0	0	0	0.061	0.985	0	0.471	0.992
CDC16	ESPL1	9606.ENSP00000353549	9606.ENSP00000257934	0	0	0	0	0.107	0.758	0.9	0.71	0.992
CDC16	UBE2S	9606.ENSP00000353549	9606.ENSP00000264552	0	0	0	0	0.057	0.517	0.9	0.408	0.969
CDC16	SKP2	9606.ENSP00000353549	9606.ENSP00000274255	0	0	0	0	0.081	0	0.9	0.281	0.928
CDC16	MAD2L1	9606.ENSP00000353549	9606.ENSP00000296509	0	0	0	0	0.171	0.995	0.9	0.675	0.999
CDC16	PLK1	9606.ENSP00000353549	9606.ENSP00000300093	0	0	0	0	0.113	0.382	0.9	0.61	0.975
CDC16	TRIM4	9606.ENSP00000353549	9606.ENSP00000348216	0	0	0	0	0.048	0	0.9	0	0.9
CDC16	UBE2C	9606.ENSP00000353549	9606.ENSP00000348838	0	0	0	0	0.063	0.939	0.9	0.733	0.998
CDC16	CDC20	9606.ENSP00000353549	9606.ENSP00000361540	0	0	0	0	0.129	0.999	0.9	0.882	0.999
CDC20	TRIP13	9606.ENSP00000361540	9606.ENSP00000166345	0	0	0	0	0.898	0.853	0	0.485	0.991
CDC20	PSMD8	9606.ENSP00000361540	9606.ENSP00000215071	0	0	0	0	0.089	0.042	0.9	0.289	0.929
CDC20	FBXO5	9606.ENSP00000361540	9606.ENSP00000229758	0	0	0	0	0.877	0.993	0.9	0.726	0.999
CDC20	ESPL1	9606.ENSP00000361540	9606.ENSP00000257934	0	0	0	0	0.92	0.323	0.9	0.893	0.999
CDC20	NDC80	9606.ENSP00000361540	9606.ENSP00000261597	0	0	0	0	0.975	0	0.9	0.687	0.999
CDC20	UBE2S	9606.ENSP00000361540	9606.ENSP00000264552	0	0	0	0	0.573	0.993	0.9	0.615	0.999
CDC20	CENPE	9606.ENSP00000361540	9606.ENSP00000265148	0	0	0	0	0.97	0.128	0.9	0.767	0.999
CDC20	NUF2	9606.ENSP00000361540	9606.ENSP00000271452	0	0	0	0	0.922	0	0.9	0.582	0.996
CDC20	SKP2	9606.ENSP00000361540	9606.ENSP00000274255	0	0	0	0	0.281	0.993	0.9	0.706	0.999
CDC20	MAD2L1	9606.ENSP00000361540	9606.ENSP00000296509	0	0	0	0	0.978	0.999	0.9	0.874	0.999
CDC20	PLK1	9606.ENSP00000361540	9606.ENSP00000300093	0	0	0	0	0.981	0.994	0.9	0.912	0.999
CDC20	TRIM4	9606.ENSP00000361540	9606.ENSP00000348216	0	0	0	0	0.061	0	0.9	0	0.902
CDC20	UBE2C	9606.ENSP00000361540	9606.ENSP00000348838	0	0	0	0	0.982	0.905	0.9	0.866	0.999
CENPE	ESPL1	9606.ENSP00000265148	9606.ENSP00000257934	0	0	0	0	0.671	0.125	0.9	0.558	0.985
CENPE	NDC80	9606.ENSP00000265148	9606.ENSP00000261597	0	0	0	0	0.961	0.526	0.9	0.833	0.999
CENPE	UBE2C	9606.ENSP00000265148	9606.ENSP00000348838	0	0	0	0	0.821	0.084	0	0.461	0.904
CENPE	KIF25	9606.ENSP00000265148	9606.ENSP00000388878	0	0	0	0.688	0.199	0.26	0.9	0.312	0.941
CENPE	MAD2L1	9606.ENSP00000265148	9606.ENSP00000296509	0	0	0	0	0.924	0.567	0.9	0.713	0.998
CENPE	PLK1	9606.ENSP00000265148	9606.ENSP00000300093	0	0	0	0	0.923	0.171	0.9	0.734	0.998
CENPE	NUF2	9606.ENSP00000265148	9606.ENSP00000271452	0	0	0	0	0.825	0.45	0.9	0.831	0.998
CNTN5	PRND	9606.ENSP00000435637	9606.ENSP00000306900	0	0	0	0	0	0	0.9	0	0.9
CNTN5	RTN4RL1	9606.ENSP00000435637	9606.ENSP00000330631	0	0	0	0	0.085	0.137	0.9	0	0.914
CNTN5	NEGR1	9606.ENSP00000435637	9606.ENSP00000350364	0	0	0	0.628	0.097	0.07	0.9	0.05	0.909
CRH	GIPR	9606.ENSP00000276571	9606.ENSP00000467494	0	0	0	0	0	0.379	0.9	0.226	0.947
CRH	CRHR2	9606.ENSP00000276571	9606.ENSP00000340943	0	0	0	0	0	0.857	0.9	0.956	0.999
CRH	CRHR1	9606.ENSP00000276571	9606.ENSP00000381333	0	0	0	0	0.098	0.973	0.9	0.97	0.999
CRHR1	CRHR2	9606.ENSP00000381333	9606.ENSP00000340943	0	0	0	0.968	0.076	0	0.9	0.955	0.906
CRHR1	GIPR	9606.ENSP00000381333	9606.ENSP00000467494	0	0	0	0.715	0	0	0.9	0.328	0.908
CRHR2	GIPR	9606.ENSP00000340943	9606.ENSP00000467494	0	0	0	0.746	0	0	0.9	0.265	0.905
DDX4	TDRD1	9606.ENSP00000424838	9606.ENSP00000251864	0	0	0	0	0.063	0.412	0.9	0.67	0.979
EFNB2	SH3GL2	9606.ENSP00000245323	9606.ENSP00000369981	0	0	0	0	0	0	0.9	0	0.9
EFNB2	EPHB1	9606.ENSP00000245323	9606.ENSP00000381097	0	0	0	0	0.188	0.807	0.9	0.929	0.998
EFNB2	EPHB4	9606.ENSP00000245323	9606.ENSP00000350896	0	0	0	0	0.188	0.784	0.9	0.962	0.999
EFNB2	EPHA5	9606.ENSP00000245323	9606.ENSP00000480763	0	0	0	0	0.188	0.921	0.9	0.908	0.999
EFNB2	EPHA4	9606.ENSP00000245323	9606.ENSP00000281821	0	0	0	0	0.217	0.963	0.9	0.938	0.999
EHHADH	MYD88	9606.ENSP00000231887	9606.ENSP00000401399	0	0	0	0	0	0	0.9	0	0.9
EHHADH	MED1	9606.ENSP00000231887	9606.ENSP00000300651	0	0	0	0	0	0	0.9	0.074	0.903
EHHADH	MCCC2	9606.ENSP00000231887	9606.ENSP00000343657	0.072	0	0	0	0.114	0	0.9	0.127	0.918
EHHADH	MCCC1	9606.ENSP00000231887	9606.ENSP00000265594	0.072	0	0	0	0.063	0.064	0.9	0.177	0.92
EHHADH	PPARGC1A	9606.ENSP00000231887	9606.ENSP00000264867	0	0	0	0	0	0	0.9	0.32	0.929
EPHA4	EPHB4	9606.ENSP00000281821	9606.ENSP00000350896	0	0	0	0.943	0	0	0.9	0.732	0.904
EPHA4	EPHB1	9606.ENSP00000281821	9606.ENSP00000381097	0	0	0	0.961	0.088	0	0.9	0.7	0.907
EPHA4	EPHA5	9606.ENSP00000281821	9606.ENSP00000480763	0	0	0	0.969	0.096	0	0.9	0.74	0.907
EPHA5	EPHB4	9606.ENSP00000480763	9606.ENSP00000350896	0	0	0	0.936	0	0	0.9	0.501	0.903
EPHA5	EPHB1	9606.ENSP00000480763	9606.ENSP00000381097	0	0	0	0.958	0.088	0	0.9	0.594	0.907
EPHB1	EPHB4	9606.ENSP00000381097	9606.ENSP00000350896	0	0	0	0.955	0	0	0.9	0.7	0.903
ESPL1	NUF2	9606.ENSP00000257934	9606.ENSP00000271452	0	0	0	0	0.557	0	0.9	0.43	0.972
ESPL1	MAD2L1	9606.ENSP00000257934	9606.ENSP00000296509	0	0	0	0	0.294	0.131	0.9	0.78	0.984
ESPL1	NDC80	9606.ENSP00000257934	9606.ENSP00000261597	0	0	0	0	0.883	0	0.9	0.672	0.995
ESPL1	UBE2C	9606.ENSP00000257934	9606.ENSP00000348838	0	0	0	0	0.92	0	0.9	0.479	0.995
ESPL1	PLK1	9606.ENSP00000257934	9606.ENSP00000300093	0	0	0	0	0.7	0.397	0.9	0.824	0.996
ESRRA	PPARGC1A	9606.ENSP00000384851	9606.ENSP00000264867	0	0	0	0	0.05	0.988	0.9	0.848	0.999
ESRRA	MEF2D	9606.ENSP00000384851	9606.ENSP00000271555	0	0	0	0	0.07	0	0.9	0.076	0.906
ESRRA	MED1	9606.ENSP00000384851	9606.ENSP00000300651	0	0	0	0	0	0.192	0.9	0.073	0.918
ESRRA	MEF2C	9606.ENSP00000384851	9606.ENSP00000340874	0	0	0	0	0	0	0.9	0.134	0.909
FBXO5	PSMD8	9606.ENSP00000229758	9606.ENSP00000215071	0	0	0	0	0	0	0.9	0	0.9
FBXO5	NDC80	9606.ENSP00000229758	9606.ENSP00000261597	0	0	0	0	0.914	0	0	0.167	0.925
FBXO5	PLK1	9606.ENSP00000229758	9606.ENSP00000300093	0	0	0	0	0.774	0.379	0.9	0.867	0.997
FOXO4	TP53	9606.ENSP00000363377	9606.ENSP00000269305	0	0	0	0	0	0	0.9	0.511	0.949
GABRA1	GABRB2	9606.ENSP00000393097	9606.ENSP00000274547	0	0	0	0.843	0.348	0.809	0.9	0.818	0.988
GABRA1	GABRA3	9606.ENSP00000393097	9606.ENSP00000359337	0	0	0	0.972	0.144	0.26	0.9	0.678	0.932
GABRA1	GABRG2	9606.ENSP00000393097	9606.ENSP00000410732	0	0	0	0.906	0.546	0.809	0.9	0.866	0.991
GABRA3	GABRB2	9606.ENSP00000359337	9606.ENSP00000274547	0	0	0	0.823	0.117	0.544	0.9	0.645	0.961
GABRA3	GABRG2	9606.ENSP00000359337	9606.ENSP00000410732	0	0	0	0.896	0.2	0.73	0.9	0.598	0.977
GABRB2	GABRG2	9606.ENSP00000274547	9606.ENSP00000410732	0	0	0	0.813	0.426	0.809	0.9	0.807	0.989
GNAI1	SST	9606.ENSP00000343027	9606.ENSP00000287641	0	0	0	0	0.077	0	0.9	0.057	0.905
GNAI1	MTNR1A	9606.ENSP00000343027	9606.ENSP00000302811	0	0	0	0	0.055	0.238	0.9	0.074	0.924
GNAI1	PLCB1	9606.ENSP00000343027	9606.ENSP00000338185	0	0	0	0	0.082	0.157	0.9	0.199	0.929
GNAI1	RAPGEF4	9606.ENSP00000343027	9606.ENSP00000380271	0	0	0	0	0.085	0	0.9	0	0.904
GNAI1	SSTR2	9606.ENSP00000343027	9606.ENSP00000350198	0	0	0	0	0	0.467	0.9	0.215	0.954
GNAI1	RGS14	9606.ENSP00000343027	9606.ENSP00000386229	0	0	0	0	0.064	0.992	0.9	0.346	0.999
GRIK2	GRIK3	9606.ENSP00000397026	9606.ENSP00000362183	0	0	0	0.981	0.09	0.299	0.9	0.821	0.931
GRIK2	GRIK4	9606.ENSP00000397026	9606.ENSP00000435648	0	0	0	0.911	0.083	0.786	0.9	0.845	0.98
GRIK3	PLCB1	9606.ENSP00000362183	9606.ENSP00000338185	0	0	0	0	0.091	0	0.9	0.085	0.909
GRIK3	GRIK4	9606.ENSP00000362183	9606.ENSP00000435648	0	0	0	0.903	0.159	0.71	0.9	0.819	0.975
HGF	SH3GL2	9606.ENSP00000222390	9606.ENSP00000369981	0	0	0	0	0	0.065	0.9	0	0.902
HGF	IL7	9606.ENSP00000222390	9606.ENSP00000263851	0	0	0	0	0	0	0.9	0.442	0.941
HGF	MET	9606.ENSP00000222390	9606.ENSP00000317272	0	0	0	0	0.061	0.871	0.9	0.972	0.999
HIST1H2AC	HIST1H2BD	9606.ENSP00000367022	9606.ENSP00000289316	0	0	0	0	0.812	0.373	0.9	0.673	0.995
HIST1H2AC	PLK1	9606.ENSP00000367022	9606.ENSP00000300093	0	0	0	0	0.061	0	0.9	0.159	0.914
HIST1H2AC	HIST2H2AC	9606.ENSP00000367022	9606.ENSP00000332194	0	0	0	0.983	0.082	0.96	0.9	0.273	0.996
HIST1H2AC	HOXA1	9606.ENSP00000367022	9606.ENSP00000343246	0	0	0	0	0	0	0.9	0	0.9
HIST1H2AC	HIST3H2A	9606.ENSP00000367022	9606.ENSP00000355656	0	0	0	0.984	0	0	0.9	0	0.9
HIST1H2AC	HIST2H2BE	9606.ENSP00000367022	9606.ENSP00000358151	0	0	0	0	0.288	0.732	0.9	0.537	0.99
HIST1H2AC	HIST3H2BB	9606.ENSP00000367022	9606.ENSP00000479284	0	0	0	0	0.173	0.346	0.8	0.5	0.938
HIST1H2AC	HIST1H2BN	9606.ENSP00000367022	9606.ENSP00000483903	0	0	0	0	0.213	0.648	0.9	0.483	0.983
HIST1H2AC	HIST1H2BG	9606.ENSP00000367022	9606.ENSP00000445633	0	0	0	0	0.289	0.944	0	0.608	0.983
HIST1H2AC	HIST1H2BE	9606.ENSP00000367022	9606.ENSP00000483237	0	0	0	0	0.243	0.944	0.8	0.61	0.996
HIST1H2BD	HOXA1	9606.ENSP00000289316	9606.ENSP00000343246	0	0	0	0	0	0	0.9	0	0.9
HIST1H2BD	PLK1	9606.ENSP00000289316	9606.ENSP00000300093	0	0	0	0	0.061	0	0.9	0.309	0.929
HIST1H2BD	HIST2H2BE	9606.ENSP00000289316	9606.ENSP00000358151	0	0	0	0.984	0.15	0.285	0.9	0.539	0.934
HIST1H2BD	HIST1H2BN	9606.ENSP00000289316	9606.ENSP00000483903	0	0	0	0.984	0.098	0.38	0.9	0.807	0.939
HIST1H2BD	HIST3H2A	9606.ENSP00000289316	9606.ENSP00000355656	0	0	0	0	0.23	0.373	0.9	0.318	0.962
HIST1H2BD	HIST2H2AC	9606.ENSP00000289316	9606.ENSP00000332194	0	0	0	0	0.276	0.411	0.9	0.46	0.973
HIST1H2BE	HIST2H2AC	9606.ENSP00000483237	9606.ENSP00000332194	0	0	0	0	0.232	0.561	0.8	0.364	0.951
HIST1H2BE	HIST3H2A	9606.ENSP00000483237	9606.ENSP00000355656	0	0	0	0	0.241	0.724	0.8	0.32	0.967
HIST1H2BE	HIST1H2BG	9606.ENSP00000483237	9606.ENSP00000445633	0	0	0	0.985	0.547	0.8	0	0.054	0.905
HIST1H2BN	PLK1	9606.ENSP00000483903	9606.ENSP00000300093	0	0	0	0	0	0	0.9	0.229	0.919
HIST1H2BN	HIST2H2AC	9606.ENSP00000483903	9606.ENSP00000332194	0	0	0	0	0.24	0.561	0.9	0.279	0.972
HIST1H2BN	HOXA1	9606.ENSP00000483903	9606.ENSP00000343246	0	0	0	0	0	0	0.9	0	0.9
HIST1H2BN	HIST3H2A	9606.ENSP00000483903	9606.ENSP00000355656	0	0	0	0	0.193	0.648	0.9	0.39	0.98
HIST1H2BN	HIST2H2BE	9606.ENSP00000483903	9606.ENSP00000358151	0	0	0	0.984	0.065	0.731	0.9	0.679	0.972
HIST2H2AC	PLK1	9606.ENSP00000332194	9606.ENSP00000300093	0	0	0	0	0.061	0	0.9	0.306	0.929
HIST2H2AC	HOXA1	9606.ENSP00000332194	9606.ENSP00000343246	0	0	0	0	0	0	0.9	0	0.9
HIST2H2AC	HIST3H2BB	9606.ENSP00000332194	9606.ENSP00000479284	0	0	0	0	0.193	0.346	0.8	0.478	0.937
HIST2H2AC	HIST3H2A	9606.ENSP00000332194	9606.ENSP00000355656	0	0	0	0.983	0.048	0.801	0.9	0.395	0.979
HIST2H2AC	HIST2H2BE	9606.ENSP00000332194	9606.ENSP00000358151	0	0	0	0	0.231	0.698	0.9	0.963	0.999
HIST2H2BE	PLK1	9606.ENSP00000358151	9606.ENSP00000300093	0	0	0	0	0	0	0.9	0.463	0.944
HIST2H2BE	HOXA1	9606.ENSP00000358151	9606.ENSP00000343246	0	0	0	0	0	0	0.9	0	0.9
HIST2H2BE	HIST3H2A	9606.ENSP00000358151	9606.ENSP00000355656	0	0	0	0	0.211	0.732	0.9	0.564	0.989
HIST3H2A	HIST3H2BB	9606.ENSP00000355656	9606.ENSP00000479284	0	0	0	0	0.173	0.346	0.8	0.604	0.951
IRAK2	MYD88	9606.ENSP00000256458	9606.ENSP00000401399	0	0	0	0	0	0.882	0.9	0.94	0.999
KCND3	KCNIP4	9606.ENSP00000319591	9606.ENSP00000371587	0	0	0	0	0.108	0.369	0.9	0.742	0.983
KIZ	PLK1	9606.ENSP00000479542	9606.ENSP00000300093	0	0	0	0	0	0	0.9	0.441	0.941
LDB2	LMO1	9606.ENSP00000306772	9606.ENSP00000338207	0	0	0	0	0	0.747	0	0.709	0.923
MAD2L1	TRIP13	9606.ENSP00000296509	9606.ENSP00000166345	0	0	0	0	0.891	0.998	0	0.354	0.999
MAD2L1	PSMD8	9606.ENSP00000296509	9606.ENSP00000215071	0	0	0	0	0.061	0.993	0.9	0.125	0.999
MAD2L1	NDC80	9606.ENSP00000296509	9606.ENSP00000261597	0	0	0	0	0.966	0.571	0.9	0.701	0.999
MAD2L1	NUF2	9606.ENSP00000296509	9606.ENSP00000271452	0	0	0	0	0.93	0.084	0.9	0.652	0.997
MAD2L1	UBE2C	9606.ENSP00000296509	9606.ENSP00000348838	0	0	0	0	0.919	0.509	0.9	0.449	0.997
MAD2L1	PLK1	9606.ENSP00000296509	9606.ENSP00000300093	0	0	0	0	0.943	0.362	0.9	0.676	0.998
MCC	MCCC1	9606.ENSP00000386227	9606.ENSP00000265594	0	0	0	0	0	0	0	0.903	0.903
MCC	MCCC2	9606.ENSP00000386227	9606.ENSP00000343657	0	0	0	0	0	0	0	0.901	0.901
MCCC1	MCCC2	9606.ENSP00000265594	9606.ENSP00000343657	0.167	0.134	0	0	0.499	0.823	0.9	0.924	0.999
MECOM	TP53	9606.ENSP00000264674	9606.ENSP00000269305	0	0	0	0	0	0.056	0.9	0.31	0.929
MECOM	PPARG	9606.ENSP00000264674	9606.ENSP00000287820	0	0	0	0	0	0.186	0.9	0.232	0.932
MED1	MED31	9606.ENSP00000300651	9606.ENSP00000225728	0	0	0	0	0.062	0.818	0.9	0.534	0.99
MED1	MED28	9606.ENSP00000300651	9606.ENSP00000237380	0	0	0	0	0	0.993	0.9	0.23	0.999
MED1	MED17	9606.ENSP00000300651	9606.ENSP00000251871	0	0	0	0	0.232	0.993	0.9	0.711	0.999
MED1	MED10	9606.ENSP00000300651	9606.ENSP00000255764	0	0	0	0	0	0.81	0.9	0.554	0.99
MED1	MED4	9606.ENSP00000300651	9606.ENSP00000258648	0	0	0	0	0.23	0.993	0.9	0.663	0.999
MED1	RORA	9606.ENSP00000300651	9606.ENSP00000261523	0	0	0	0	0	0.379	0.9	0.065	0.936
MED1	MED15	9606.ENSP00000300651	9606.ENSP00000263205	0	0	0	0	0.171	0.993	0.9	0.687	0.999
MED1	MED26	9606.ENSP00000300651	9606.ENSP00000263390	0	0	0	0	0	0.693	0.9	0.538	0.984
MED1	PPARGC1A	9606.ENSP00000300651	9606.ENSP00000264867	0	0	0	0	0	0.328	0.9	0.302	0.949
MED1	MED20	9606.ENSP00000300651	9606.ENSP00000265350	0	0	0	0	0.067	0.993	0.9	0.302	0.999
MED1	MED9	9606.ENSP00000300651	9606.ENSP00000268711	0	0	0	0	0	0.683	0.9	0.253	0.974
MED1	MED13L	9606.ENSP00000300651	9606.ENSP00000281928	0	0	0	0	0.137	0.811	0.9	0.426	0.989
MED1	MED21	9606.ENSP00000300651	9606.ENSP00000282892	0	0	0	0	0.062	0.807	0.9	0.398	0.987
MED1	PPARG	9606.ENSP00000300651	9606.ENSP00000287820	0	0	0	0	0	0.476	0.9	0.694	0.982
MED1	MED8	9606.ENSP00000300651	9606.ENSP00000290663	0	0	0	0	0	0.993	0.9	0.492	0.999
MED1	MED27	9606.ENSP00000300651	9606.ENSP00000292035	0	0	0	0	0.147	0.993	0.9	0.641	0.999
MED1	MED11	9606.ENSP00000300651	9606.ENSP00000293777	0	0	0	0	0.111	0.815	0.9	0.434	0.989
MED1	MED30	9606.ENSP00000300651	9606.ENSP00000297347	0	0	0	0	0.184	0.993	0.9	0.548	0.999
MED1	PEX11A	9606.ENSP00000300651	9606.ENSP00000300056	0	0	0	0	0	0	0.9	0	0.9
MED1	NPAS2	9606.ENSP00000300651	9606.ENSP00000338283	0	0	0	0	0.064	0	0.9	0.046	0.902
MED1	NCOA2	9606.ENSP00000300651	9606.ENSP00000399968	0	0	0	0	0.08	0	0.9	0.632	0.963
MED1	MED16	9606.ENSP00000300651	9606.ENSP00000325612	0	0	0	0	0.093	0.993	0.9	0.497	0.999
MED1	MED25	9606.ENSP00000300651	9606.ENSP00000326767	0	0	0	0	0.184	0.993	0.9	0.451	0.999
MED1	MED14	9606.ENSP00000300651	9606.ENSP00000323720	0	0	0	0	0.18	0.993	0.9	0.828	0.999
MED1	MED29	9606.ENSP00000300651	9606.ENSP00000314343	0	0	0	0	0	0.993	0.9	0.228	0.999
MED1	MED18	9606.ENSP00000300651	9606.ENSP00000362948	0	0	0	0	0.088	0.993	0.9	0.544	0.999
MED1	MED19	9606.ENSP00000300651	9606.ENSP00000337340	0	0	0	0	0.061	0.994	0.9	0.539	0.999
MED1	MED12	9606.ENSP00000300651	9606.ENSP00000363193	0	0	0	0	0.195	0.993	0.9	0.785	0.999
MED10	MED31	9606.ENSP00000255764	9606.ENSP00000225728	0	0	0	0	0.078	0.945	0.9	0.886	0.999
MED10	MED28	9606.ENSP00000255764	9606.ENSP00000237380	0	0	0	0	0.062	0.993	0.9	0.662	0.999
MED10	MED17	9606.ENSP00000255764	9606.ENSP00000251871	0	0	0	0	0	0.896	0.9	0.708	0.996
MED10	PPARGC1A	9606.ENSP00000255764	9606.ENSP00000264867	0	0	0	0	0	0	0.9	0.049	0.9
MED10	PPARG	9606.ENSP00000255764	9606.ENSP00000287820	0	0	0	0	0	0	0.9	0	0.9
MED10	NCOA2	9606.ENSP00000255764	9606.ENSP00000399968	0	0	0	0	0	0	0.9	0.116	0.907
MED10	MED25	9606.ENSP00000255764	9606.ENSP00000326767	0	0	0	0	0	0.742	0.9	0.137	0.975
MED10	MED26	9606.ENSP00000255764	9606.ENSP00000263390	0	0	0	0	0.061	0.475	0.9	0.561	0.975
MED10	MED9	9606.ENSP00000255764	9606.ENSP00000268711	0	0	0	0	0.062	0.163	0.9	0.789	0.981
MED10	MED30	9606.ENSP00000255764	9606.ENSP00000297347	0	0	0	0	0.062	0.801	0.9	0.671	0.993
MED10	MED29	9606.ENSP00000255764	9606.ENSP00000314343	0	0	0	0	0.063	0.856	0.9	0.571	0.993
MED10	MED13L	9606.ENSP00000255764	9606.ENSP00000281928	0	0	0	0	0	0.876	0.9	0.689	0.995
MED10	MED16	9606.ENSP00000255764	9606.ENSP00000325612	0	0	0	0	0.059	0.837	0.9	0.728	0.995
MED10	MED20	9606.ENSP00000255764	9606.ENSP00000265350	0	0	0	0	0.063	0.87	0.9	0.652	0.995
MED10	MED27	9606.ENSP00000255764	9606.ENSP00000292035	0	0	0	0	0.062	0.868	0.9	0.718	0.996
MED10	MED15	9606.ENSP00000255764	9606.ENSP00000263205	0	0	0	0	0	0.911	0.9	0.734	0.997
MED10	MED4	9606.ENSP00000255764	9606.ENSP00000258648	0	0	0	0	0.064	0.872	0.9	0.811	0.997
MED10	MED19	9606.ENSP00000255764	9606.ENSP00000337340	0	0	0	0	0.063	0.815	0.9	0.934	0.998
MED10	MED21	9606.ENSP00000255764	9606.ENSP00000282892	0	0	0	0	0.081	0.905	0.9	0.891	0.998
MED10	MED18	9606.ENSP00000255764	9606.ENSP00000362948	0	0	0	0	0.064	0.993	0.9	0.907	0.999
MED10	MED11	9606.ENSP00000255764	9606.ENSP00000293777	0	0	0	0	0.177	0.89	0.9	0.919	0.999
MED10	MED8	9606.ENSP00000255764	9606.ENSP00000290663	0	0	0	0	0.063	0.839	0.9	0.945	0.999
MED10	MED12	9606.ENSP00000255764	9606.ENSP00000363193	0	0	0	0	0	0.993	0.9	0.713	0.999
MED10	MED14	9606.ENSP00000255764	9606.ENSP00000323720	0	0	0	0	0.055	0.963	0.9	0.884	0.999
MED11	MED31	9606.ENSP00000293777	9606.ENSP00000225728	0	0	0	0	0.082	0.163	0.9	0.665	0.97
MED11	MED28	9606.ENSP00000293777	9606.ENSP00000237380	0	0	0	0	0.062	0.993	0.9	0.579	0.999
MED11	MED17	9606.ENSP00000293777	9606.ENSP00000251871	0	0	0	0	0.229	0.924	0.9	0.766	0.998
MED11	MED4	9606.ENSP00000293777	9606.ENSP00000258648	0	0	0	0	0.246	0.888	0.9	0.662	0.996
MED11	MED15	9606.ENSP00000293777	9606.ENSP00000263205	0	0	0	0	0.093	0.902	0.9	0.734	0.997
MED11	MED26	9606.ENSP00000293777	9606.ENSP00000263390	0	0	0	0	0.062	0.118	0.9	0.47	0.95
MED11	PPARGC1A	9606.ENSP00000293777	9606.ENSP00000264867	0	0	0	0	0	0	0.9	0	0.9
MED11	MED20	9606.ENSP00000293777	9606.ENSP00000265350	0	0	0	0	0.074	0.922	0.9	0.552	0.996
MED11	MED9	9606.ENSP00000293777	9606.ENSP00000268711	0	0	0	0	0.062	0.118	0.9	0.701	0.971
MED11	MED13L	9606.ENSP00000293777	9606.ENSP00000281928	0	0	0	0	0	0.124	0.9	0.32	0.935
MED11	MED21	9606.ENSP00000293777	9606.ENSP00000282892	0	0	0	0	0.063	0.928	0.9	0.586	0.996
MED11	PPARG	9606.ENSP00000293777	9606.ENSP00000287820	0	0	0	0	0	0	0.9	0	0.9
MED11	MED8	9606.ENSP00000293777	9606.ENSP00000290663	0	0	0	0	0.064	0.925	0.9	0.814	0.998
MED11	MED27	9606.ENSP00000293777	9606.ENSP00000292035	0	0	0	0	0.085	0.918	0.9	0.774	0.998
MED11	NCOA2	9606.ENSP00000293777	9606.ENSP00000399968	0	0	0	0	0.053	0	0.9	0.042	0.901
MED11	MED25	9606.ENSP00000293777	9606.ENSP00000326767	0	0	0	0	0.121	0	0.9	0.265	0.929
MED11	MED16	9606.ENSP00000293777	9606.ENSP00000325612	0	0	0	0	0.087	0.887	0.9	0.365	0.992
MED11	MED29	9606.ENSP00000293777	9606.ENSP00000314343	0	0	0	0	0.108	0.918	0.9	0.473	0.995
MED11	MED14	9606.ENSP00000293777	9606.ENSP00000323720	0	0	0	0	0.116	0.889	0.9	0.657	0.996
MED11	MED19	9606.ENSP00000293777	9606.ENSP00000337340	0	0	0	0	0.061	0.828	0.9	0.798	0.996
MED11	MED30	9606.ENSP00000293777	9606.ENSP00000297347	0	0	0	0	0.184	0.853	0.9	0.833	0.997
MED11	MED18	9606.ENSP00000293777	9606.ENSP00000362948	0	0	0	0	0.105	0.887	0.9	0.793	0.997
MED11	MED12	9606.ENSP00000293777	9606.ENSP00000363193	0	0	0	0	0.086	0.993	0.9	0.325	0.999
MED12	MED31	9606.ENSP00000363193	9606.ENSP00000225728	0	0	0	0	0	0.994	0.9	0.604	0.999
MED12	MED28	9606.ENSP00000363193	9606.ENSP00000237380	0	0	0	0	0	0.993	0.9	0.545	0.999
MED12	MED17	9606.ENSP00000363193	9606.ENSP00000251871	0	0	0	0	0.148	0.993	0.9	0.738	0.999
MED12	MED4	9606.ENSP00000363193	9606.ENSP00000258648	0	0	0	0	0.241	0.993	0.9	0.545	0.999
MED12	MED15	9606.ENSP00000363193	9606.ENSP00000263205	0	0	0	0	0.213	0.993	0.9	0.778	0.999
MED12	MED26	9606.ENSP00000363193	9606.ENSP00000263390	0	0	0	0	0	0.361	0.9	0.598	0.972
MED12	PPARGC1A	9606.ENSP00000363193	9606.ENSP00000264867	0	0	0	0	0	0.328	0.9	0	0.929
MED12	MED20	9606.ENSP00000363193	9606.ENSP00000265350	0	0	0	0	0.088	0.993	0.9	0.436	0.999
MED12	MED9	9606.ENSP00000363193	9606.ENSP00000268711	0	0	0	0	0	0.264	0.9	0.522	0.961
MED12	MED13L	9606.ENSP00000363193	9606.ENSP00000281928	0	0	0	0	0.58	0.931	0.9	0.771	0.999
MED12	MED21	9606.ENSP00000363193	9606.ENSP00000282892	0	0	0	0	0	0.993	0.9	0.424	0.999
MED12	PPARG	9606.ENSP00000363193	9606.ENSP00000287820	0	0	0	0	0	0.064	0.9	0.059	0.904
MED12	MED8	9606.ENSP00000363193	9606.ENSP00000290663	0	0	0	0	0	0.993	0.9	0.585	0.999
MED12	MED27	9606.ENSP00000363193	9606.ENSP00000292035	0	0	0	0	0.132	0.993	0.9	0.704	0.999
MED12	MED30	9606.ENSP00000363193	9606.ENSP00000297347	0	0	0	0	0.135	0.993	0.9	0.619	0.999
MED12	MED29	9606.ENSP00000363193	9606.ENSP00000314343	0	0	0	0	0	0.993	0.9	0.46	0.999
MED12	MED14	9606.ENSP00000363193	9606.ENSP00000323720	0	0	0	0	0.293	0.993	0.9	0.751	0.999
MED12	MED16	9606.ENSP00000363193	9606.ENSP00000325612	0	0	0	0	0.145	0.993	0.9	0.551	0.999
MED12	MED25	9606.ENSP00000363193	9606.ENSP00000326767	0	0	0	0	0.186	0.993	0.9	0.213	0.999
MED12	MED19	9606.ENSP00000363193	9606.ENSP00000337340	0	0	0	0	0	0.879	0.9	0.68	0.995
MED12	MED18	9606.ENSP00000363193	9606.ENSP00000362948	0	0	0	0	0.085	0.993	0.9	0.686	0.999
MED12	NCOA2	9606.ENSP00000363193	9606.ENSP00000399968	0	0	0	0	0.077	0	0.9	0.21	0.92
MED13L	MED31	9606.ENSP00000281928	9606.ENSP00000225728	0	0	0	0	0	0.421	0.9	0.666	0.979
MED13L	MED28	9606.ENSP00000281928	9606.ENSP00000237380	0	0	0	0	0	0.118	0.9	0.386	0.941
MED13L	MED17	9606.ENSP00000281928	9606.ENSP00000251871	0	0	0	0	0	0.127	0.9	0.506	0.953
MED13L	MED4	9606.ENSP00000281928	9606.ENSP00000258648	0	0	0	0	0	0.121	0.9	0.286	0.931
MED13L	MED15	9606.ENSP00000281928	9606.ENSP00000263205	0	0	0	0	0.061	0.102	0.9	0.659	0.967
MED13L	MED26	9606.ENSP00000281928	9606.ENSP00000263390	0	0	0	0	0	0.225	0.9	0.447	0.953
MED13L	PPARGC1A	9606.ENSP00000281928	9606.ENSP00000264867	0	0	0	0	0	0	0.9	0.06	0.902
MED13L	MED20	9606.ENSP00000281928	9606.ENSP00000265350	0	0	0	0	0	0	0.9	0.231	0.919
MED13L	MED9	9606.ENSP00000281928	9606.ENSP00000268711	0	0	0	0	0	0.118	0.9	0.495	0.951
MED13L	PPARG	9606.ENSP00000281928	9606.ENSP00000287820	0	0	0	0	0.043	0.064	0.9	0	0.902
MED13L	NCOA2	9606.ENSP00000281928	9606.ENSP00000399968	0	0	0	0	0.102	0	0.9	0	0.906
MED13L	MED25	9606.ENSP00000281928	9606.ENSP00000326767	0	0	0	0	0	0.118	0.9	0.163	0.919
MED13L	MED8	9606.ENSP00000281928	9606.ENSP00000290663	0	0	0	0	0	0.105	0.9	0.261	0.928
MED13L	MED30	9606.ENSP00000281928	9606.ENSP00000297347	0	0	0	0	0	0.098	0.9	0.542	0.955
MED13L	MED29	9606.ENSP00000281928	9606.ENSP00000314343	0	0	0	0	0	0.118	0.9	0.539	0.955
MED13L	MED14	9606.ENSP00000281928	9606.ENSP00000323720	0	0	0	0	0.08	0.372	0.9	0.751	0.983
MED13L	MED21	9606.ENSP00000281928	9606.ENSP00000282892	0	0	0	0	0	0.795	0.9	0.413	0.986
MED13L	MED18	9606.ENSP00000281928	9606.ENSP00000362948	0	0	0	0	0	0.828	0.9	0.372	0.988
MED13L	MED16	9606.ENSP00000281928	9606.ENSP00000325612	0	0	0	0	0.055	0.897	0.9	0.125	0.99
MED13L	MED19	9606.ENSP00000281928	9606.ENSP00000337340	0	0	0	0	0	0.827	0.9	0.53	0.991
MED13L	MED27	9606.ENSP00000281928	9606.ENSP00000292035	0	0	0	0	0	0.885	0.9	0.553	0.994
MED14	MED31	9606.ENSP00000323720	9606.ENSP00000225728	0	0	0	0	0	0.798	0.9	0.869	0.997
MED14	MED28	9606.ENSP00000323720	9606.ENSP00000237380	0	0	0	0	0	0.993	0.9	0.558	0.999
MED14	MED17	9606.ENSP00000323720	9606.ENSP00000251871	0	0	0	0	0.201	0.89	0.9	0.857	0.998
MED14	MED4	9606.ENSP00000323720	9606.ENSP00000258648	0	0	0	0	0.305	0.844	0.9	0.689	0.996
MED14	MED15	9606.ENSP00000323720	9606.ENSP00000263205	0	0	0	0	0.233	0.921	0.9	0.849	0.998
MED14	MED26	9606.ENSP00000323720	9606.ENSP00000263390	0	0	0	0	0	0.536	0.9	0.646	0.982
MED14	PPARGC1A	9606.ENSP00000323720	9606.ENSP00000264867	0	0	0	0	0	0.328	0.9	0.089	0.933
MED14	MED20	9606.ENSP00000323720	9606.ENSP00000265350	0	0	0	0	0.086	0.894	0.9	0.698	0.996
MED14	MED9	9606.ENSP00000323720	9606.ENSP00000268711	0	0	0	0	0	0.182	0.9	0.587	0.963
MED14	MED21	9606.ENSP00000323720	9606.ENSP00000282892	0	0	0	0	0	0.957	0.9	0.882	0.999
MED14	PPARG	9606.ENSP00000323720	9606.ENSP00000287820	0	0	0	0	0	0.472	0.9	0.156	0.951
MED14	MED8	9606.ENSP00000323720	9606.ENSP00000290663	0	0	0	0	0.061	0.89	0.9	0.722	0.996
MED14	MED27	9606.ENSP00000323720	9606.ENSP00000292035	0	0	0	0	0.161	0.889	0.9	0.842	0.998
MED14	MED30	9606.ENSP00000323720	9606.ENSP00000297347	0	0	0	0	0.184	0.128	0.9	0.643	0.971
MED14	MED29	9606.ENSP00000323720	9606.ENSP00000314343	0	0	0	0	0	0.921	0.9	0.636	0.996
MED14	NCOA2	9606.ENSP00000323720	9606.ENSP00000399968	0	0	0	0	0.085	0	0.9	0.17	0.917
MED14	MED25	9606.ENSP00000323720	9606.ENSP00000326767	0	0	0	0	0.313	0.309	0.9	0.49	0.972
MED14	MED16	9606.ENSP00000323720	9606.ENSP00000325612	0	0	0	0	0.13	0.892	0.9	0.772	0.997
MED14	MED19	9606.ENSP00000323720	9606.ENSP00000337340	0	0	0	0	0	0.914	0.9	0.782	0.997
MED14	MED18	9606.ENSP00000323720	9606.ENSP00000362948	0	0	0	0	0.102	0.993	0.9	0.868	0.999
MED15	MED31	9606.ENSP00000263205	9606.ENSP00000225728	0	0	0	0	0.062	0	0.9	0.672	0.966
MED15	MED28	9606.ENSP00000263205	9606.ENSP00000237380	0	0	0	0	0	0.993	0.9	0.551	0.999
MED15	MED17	9606.ENSP00000263205	9606.ENSP00000251871	0	0	0	0	0.203	0.919	0.9	0.78	0.998
MED15	MED4	9606.ENSP00000263205	9606.ENSP00000258648	0	0	0	0	0.288	0.904	0.9	0.658	0.997
MED15	PPARGC1A	9606.ENSP00000263205	9606.ENSP00000264867	0	0	0	0	0	0	0.9	0.046	0.9
MED15	PPARG	9606.ENSP00000263205	9606.ENSP00000287820	0	0	0	0	0	0.08	0.9	0.041	0.904
MED15	NCOA2	9606.ENSP00000263205	9606.ENSP00000399968	0	0	0	0	0.059	0	0.9	0.134	0.911
MED15	MED26	9606.ENSP00000263205	9606.ENSP00000263390	0	0	0	0	0.061	0.238	0.9	0.569	0.965
MED15	MED9	9606.ENSP00000263205	9606.ENSP00000268711	0	0	0	0	0	0.118	0.9	0.685	0.969
MED15	MED25	9606.ENSP00000263205	9606.ENSP00000326767	0	0	0	0	0.324	0.32	0.9	0.647	0.981
MED15	MED30	9606.ENSP00000263205	9606.ENSP00000297347	0	0	0	0	0.235	0.266	0.9	0.819	0.988
MED15	MED21	9606.ENSP00000263205	9606.ENSP00000282892	0	0	0	0	0.064	0.791	0.9	0.541	0.989
MED15	MED20	9606.ENSP00000263205	9606.ENSP00000265350	0	0	0	0	0.083	0.912	0.9	0.623	0.996
MED15	MED8	9606.ENSP00000263205	9606.ENSP00000290663	0	0	0	0	0	0.918	0.9	0.627	0.996
MED15	MED29	9606.ENSP00000263205	9606.ENSP00000314343	0	0	0	0	0	0.919	0.9	0.675	0.997
MED15	MED19	9606.ENSP00000263205	9606.ENSP00000337340	0	0	0	0	0.062	0.828	0.9	0.857	0.997
MED15	MED16	9606.ENSP00000263205	9606.ENSP00000325612	0	0	0	0	0.134	0.936	0.9	0.692	0.998
MED15	MED27	9606.ENSP00000263205	9606.ENSP00000292035	0	0	0	0	0.182	0.933	0.9	0.73	0.998
MED15	MED18	9606.ENSP00000263205	9606.ENSP00000362948	0	0	0	0	0.144	0.993	0.9	0.755	0.999
MED16	MED31	9606.ENSP00000325612	9606.ENSP00000225728	0	0	0	0	0	0	0.9	0.66	0.964
MED16	MED28	9606.ENSP00000325612	9606.ENSP00000237380	0	0	0	0	0.062	0.993	0.9	0.648	0.999
MED16	MED17	9606.ENSP00000325612	9606.ENSP00000251871	0	0	0	0	0.105	0.887	0.9	0.84	0.998
MED16	MED4	9606.ENSP00000325612	9606.ENSP00000258648	0	0	0	0	0.132	0.869	0.9	0.727	0.996
MED16	MED26	9606.ENSP00000325612	9606.ENSP00000263390	0	0	0	0	0.064	0.118	0.9	0.659	0.968
MED16	PPARGC1A	9606.ENSP00000325612	9606.ENSP00000264867	0	0	0	0	0	0.328	0.9	0.059	0.931
MED16	MED20	9606.ENSP00000325612	9606.ENSP00000265350	0	0	0	0	0.088	0.274	0.9	0.65	0.973
MED16	MED9	9606.ENSP00000325612	9606.ENSP00000268711	0	0	0	0	0	0.804	0.9	0.71	0.993
MED16	MED21	9606.ENSP00000325612	9606.ENSP00000282892	0	0	0	0	0.062	0.804	0.9	0.701	0.993
MED16	PPARG	9606.ENSP00000325612	9606.ENSP00000287820	0	0	0	0	0	0.065	0.9	0	0.902
MED16	MED8	9606.ENSP00000325612	9606.ENSP00000290663	0	0	0	0	0.062	0.887	0.9	0.683	0.996
MED16	MED27	9606.ENSP00000325612	9606.ENSP00000292035	0	0	0	0	0.105	0.876	0.9	0.648	0.995
MED16	MED30	9606.ENSP00000325612	9606.ENSP00000297347	0	0	0	0	0.086	0.753	0.9	0.669	0.991
MED16	MED29	9606.ENSP00000325612	9606.ENSP00000314343	0	0	0	0	0.062	0.935	0.9	0.704	0.997
MED16	NCOA2	9606.ENSP00000325612	9606.ENSP00000399968	0	0	0	0	0.047	0	0.9	0.065	0.903
MED16	MED25	9606.ENSP00000325612	9606.ENSP00000326767	0	0	0	0	0.157	0.238	0.9	0.361	0.953
MED16	MED19	9606.ENSP00000325612	9606.ENSP00000337340	0	0	0	0	0.06	0.917	0.9	0.653	0.996
MED16	MED18	9606.ENSP00000325612	9606.ENSP00000362948	0	0	0	0	0.098	0.993	0.9	0.683	0.999
MED17	MED31	9606.ENSP00000251871	9606.ENSP00000225728	0	0	0	0	0.062	0.177	0.9	0.761	0.979
MED17	MED28	9606.ENSP00000251871	9606.ENSP00000237380	0	0	0	0	0.051	0.993	0.9	0.65	0.999
MED17	NCOA2	9606.ENSP00000251871	9606.ENSP00000399968	0	0	0	0	0.048	0	0.9	0	0.9
MED17	PPARG	9606.ENSP00000251871	9606.ENSP00000287820	0	0	0	0	0	0.065	0.9	0	0.902
MED17	PPARGC1A	9606.ENSP00000251871	9606.ENSP00000264867	0	0	0	0	0	0.328	0.9	0.136	0.936
MED17	MED9	9606.ENSP00000251871	9606.ENSP00000268711	0	0	0	0	0	0.118	0.9	0.662	0.967
MED17	MED26	9606.ENSP00000251871	9606.ENSP00000263390	0	0	0	0	0	0.118	0.9	0.684	0.969
MED17	MED25	9606.ENSP00000251871	9606.ENSP00000326767	0	0	0	0	0.3	0.275	0.9	0.52	0.972
MED17	MED30	9606.ENSP00000251871	9606.ENSP00000297347	0	0	0	0	0.517	0.769	0.9	0.739	0.996
MED17	MED21	9606.ENSP00000251871	9606.ENSP00000282892	0	0	0	0	0.064	0.829	0.9	0.8	0.996
MED17	MED29	9606.ENSP00000251871	9606.ENSP00000314343	0	0	0	0	0.054	0.917	0.9	0.671	0.997
MED17	MED20	9606.ENSP00000251871	9606.ENSP00000265350	0	0	0	0	0.092	0.925	0.9	0.762	0.998
MED17	MED19	9606.ENSP00000251871	9606.ENSP00000337340	0	0	0	0	0.062	0.911	0.9	0.802	0.998
MED17	MED8	9606.ENSP00000251871	9606.ENSP00000290663	0	0	0	0	0.063	0.887	0.9	0.837	0.998
MED17	MED27	9606.ENSP00000251871	9606.ENSP00000292035	0	0	0	0	0.171	0.887	0.9	0.831	0.998
MED17	MED4	9606.ENSP00000251871	9606.ENSP00000258648	0	0	0	0	0.504	0.891	0.9	0.783	0.998
MED17	MED18	9606.ENSP00000251871	9606.ENSP00000362948	0	0	0	0	0.169	0.993	0.9	0.845	0.999
MED18	MED31	9606.ENSP00000362948	9606.ENSP00000225728	0	0	0	0	0.065	0.993	0.9	0.747	0.999
MED18	MED28	9606.ENSP00000362948	9606.ENSP00000237380	0	0	0	0	0.089	0.993	0.9	0.646	0.999
MED18	MED4	9606.ENSP00000362948	9606.ENSP00000258648	0	0	0	0	0.166	0.993	0.9	0.704	0.999
MED18	MED26	9606.ENSP00000362948	9606.ENSP00000263390	0	0	0	0	0.061	0.993	0.9	0.543	0.999
MED18	PPARGC1A	9606.ENSP00000362948	9606.ENSP00000264867	0	0	0	0	0	0	0.9	0	0.9
MED18	MED20	9606.ENSP00000362948	9606.ENSP00000265350	0	0	0	0	0.108	0.993	0.9	0.926	0.999
MED18	MED9	9606.ENSP00000362948	9606.ENSP00000268711	0	0	0	0	0	0.698	0.9	0.684	0.989
MED18	MED21	9606.ENSP00000362948	9606.ENSP00000282892	0	0	0	0	0.064	0.993	0.9	0.569	0.999
MED18	PPARG	9606.ENSP00000362948	9606.ENSP00000287820	0	0	0	0	0	0	0.9	0	0.9
MED18	MED8	9606.ENSP00000362948	9606.ENSP00000290663	0	0	0	0	0.064	0.993	0.9	0.821	0.999
MED18	MED27	9606.ENSP00000362948	9606.ENSP00000292035	0	0	0	0	0.098	0.993	0.9	0.776	0.999
MED18	MED30	9606.ENSP00000362948	9606.ENSP00000297347	0	0	0	0	0.201	0.993	0.9	0.762	0.999
MED18	MED29	9606.ENSP00000362948	9606.ENSP00000314343	0	0	0	0	0.064	0.993	0.9	0.905	0.999
MED18	MED25	9606.ENSP00000362948	9606.ENSP00000326767	0	0	0	0	0.146	0.674	0.9	0.287	0.977
MED18	MED19	9606.ENSP00000362948	9606.ENSP00000337340	0	0	0	0	0.063	0.905	0.9	0.879	0.998
MED18	NCOA2	9606.ENSP00000362948	9606.ENSP00000399968	0	0	0	0	0.052	0	0.9	0	0.901
MED19	MED31	9606.ENSP00000337340	9606.ENSP00000225728	0	0	0	0	0.056	0.827	0.9	0.911	0.998
MED19	MED28	9606.ENSP00000337340	9606.ENSP00000237380	0	0	0	0	0	0.993	0.9	0.743	0.999
MED19	MED4	9606.ENSP00000337340	9606.ENSP00000258648	0	0	0	0	0.062	0.883	0.9	0.778	0.997
MED19	MED26	9606.ENSP00000337340	9606.ENSP00000263390	0	0	0	0	0.078	0.817	0.9	0.669	0.993
MED19	PPARGC1A	9606.ENSP00000337340	9606.ENSP00000264867	0	0	0	0	0	0	0.9	0	0.9
MED19	MED20	9606.ENSP00000337340	9606.ENSP00000265350	0	0	0	0	0.061	0.879	0.9	0.66	0.995
MED19	MED9	9606.ENSP00000337340	9606.ENSP00000268711	0	0	0	0	0.061	0.74	0.9	0.754	0.993
MED19	MED21	9606.ENSP00000337340	9606.ENSP00000282892	0	0	0	0	0.062	0.742	0.9	0.584	0.988
MED19	PPARG	9606.ENSP00000337340	9606.ENSP00000287820	0	0	0	0	0	0	0.9	0	0.9
MED19	MED8	9606.ENSP00000337340	9606.ENSP00000290663	0	0	0	0	0.063	0.918	0.9	0.649	0.996
MED19	MED27	9606.ENSP00000337340	9606.ENSP00000292035	0	0	0	0	0	0.914	0.9	0.77	0.997
MED19	MED30	9606.ENSP00000337340	9606.ENSP00000297347	0	0	0	0	0.061	0.817	0.9	0.781	0.995
MED19	MED29	9606.ENSP00000337340	9606.ENSP00000314343	0	0	0	0	0.055	0.909	0.9	0.652	0.996
MED19	MED25	9606.ENSP00000337340	9606.ENSP00000326767	0	0	0	0	0	0.813	0.9	0.267	0.985
MED19	NCOA2	9606.ENSP00000337340	9606.ENSP00000399968	0	0	0	0	0	0	0.9	0	0.9
MED20	MED31	9606.ENSP00000265350	9606.ENSP00000225728	0	0	0	0	0.063	0.262	0.9	0.59	0.967
MED20	MED28	9606.ENSP00000265350	9606.ENSP00000237380	0	0	0	0	0.063	0.993	0.9	0.519	0.999
MED20	MED4	9606.ENSP00000265350	9606.ENSP00000258648	0	0	0	0	0.11	0.886	0.9	0.546	0.994
MED20	MED26	9606.ENSP00000265350	9606.ENSP00000263390	0	0	0	0	0	0.118	0.9	0.531	0.955
MED20	PPARGC1A	9606.ENSP00000265350	9606.ENSP00000264867	0	0	0	0	0	0.328	0.9	0	0.929
MED20	NCOA2	9606.ENSP00000265350	9606.ENSP00000399968	0	0	0	0	0.046	0	0.9	0	0.9
MED20	PPARG	9606.ENSP00000265350	9606.ENSP00000287820	0	0	0	0	0	0	0.9	0.053	0.901
MED20	MED25	9606.ENSP00000265350	9606.ENSP00000326767	0	0	0	0	0.088	0.118	0.9	0.108	0.918
MED20	MED9	9606.ENSP00000265350	9606.ENSP00000268711	0	0	0	0	0	0.118	0.9	0.42	0.944
MED20	MED30	9606.ENSP00000265350	9606.ENSP00000297347	0	0	0	0	0.096	0.781	0.9	0.512	0.989
MED20	MED21	9606.ENSP00000265350	9606.ENSP00000282892	0	0	0	0	0.063	0.647	0.9	0.788	0.992
MED20	MED8	9606.ENSP00000265350	9606.ENSP00000290663	0	0	0	0	0.064	0.888	0.9	0.705	0.996
MED20	MED27	9606.ENSP00000265350	9606.ENSP00000292035	0	0	0	0	0.089	0.909	0.9	0.609	0.996
MED20	MED29	9606.ENSP00000265350	9606.ENSP00000314343	0	0	0	0	0.063	0.926	0.9	0.911	0.999
MED21	MED31	9606.ENSP00000282892	9606.ENSP00000225728	0	0	0	0	0.147	0.904	0.9	0.87	0.998
MED21	MED28	9606.ENSP00000282892	9606.ENSP00000237380	0	0	0	0	0.063	0.993	0.9	0.457	0.999
MED21	MED4	9606.ENSP00000282892	9606.ENSP00000258648	0	0	0	0	0.063	0.857	0.9	0.63	0.994
MED21	MED26	9606.ENSP00000282892	9606.ENSP00000263390	0	0	0	0	0.063	0.735	0.9	0.616	0.989
MED21	PPARGC1A	9606.ENSP00000282892	9606.ENSP00000264867	0	0	0	0	0	0.328	0.9	0	0.929
MED21	MED9	9606.ENSP00000282892	9606.ENSP00000268711	0	0	0	0	0	0.665	0.9	0.559	0.983
MED21	NCOA2	9606.ENSP00000282892	9606.ENSP00000399968	0	0	0	0	0	0	0.9	0	0.9
MED21	PPARG	9606.ENSP00000282892	9606.ENSP00000287820	0	0	0	0	0	0	0.9	0	0.9
MED21	MED25	9606.ENSP00000282892	9606.ENSP00000326767	0	0	0	0	0	0.568	0.9	0.116	0.958
MED21	MED30	9606.ENSP00000282892	9606.ENSP00000297347	0	0	0	0	0.062	0.742	0.9	0.522	0.986
MED21	MED27	9606.ENSP00000282892	9606.ENSP00000292035	0	0	0	0	0.061	0.782	0.9	0.606	0.99
MED21	MED8	9606.ENSP00000282892	9606.ENSP00000290663	0	0	0	0	0.063	0.803	0.9	0.594	0.991
MED21	MED29	9606.ENSP00000282892	9606.ENSP00000314343	0	0	0	0	0.063	0.936	0.9	0.555	0.996
MED25	MED31	9606.ENSP00000326767	9606.ENSP00000225728	0	0	0	0	0	0.118	0.9	0.115	0.915
MED25	MED28	9606.ENSP00000326767	9606.ENSP00000237380	0	0	0	0	0	0.993	0.9	0.231	0.999
MED25	MED4	9606.ENSP00000326767	9606.ENSP00000258648	0	0	0	0	0.428	0.118	0.9	0.172	0.952
MED25	MED26	9606.ENSP00000326767	9606.ENSP00000263390	0	0	0	0	0	0.238	0.9	0.255	0.938
MED25	PPARGC1A	9606.ENSP00000326767	9606.ENSP00000264867	0	0	0	0	0	0	0.9	0	0.9
MED25	MED9	9606.ENSP00000326767	9606.ENSP00000268711	0	0	0	0	0	0.118	0.9	0.08	0.911
MED25	PPARG	9606.ENSP00000326767	9606.ENSP00000287820	0	0	0	0	0	0.098	0.9	0.044	0.906
MED25	MED8	9606.ENSP00000326767	9606.ENSP00000290663	0	0	0	0	0	0.224	0.9	0.348	0.945
MED25	MED27	9606.ENSP00000326767	9606.ENSP00000292035	0	0	0	0	0.174	0.118	0.9	0.241	0.937
MED25	MED30	9606.ENSP00000326767	9606.ENSP00000297347	0	0	0	0	0.303	0.118	0.9	0.344	0.954
MED25	MED29	9606.ENSP00000326767	9606.ENSP00000314343	0	0	0	0	0.061	0.118	0.9	0.08	0.913
MED25	NCOA2	9606.ENSP00000326767	9606.ENSP00000399968	0	0	0	0	0.072	0	0.9	0.073	0.906
MED26	MED31	9606.ENSP00000263390	9606.ENSP00000225728	0	0	0	0	0.066	0.408	0.9	0.624	0.976
MED26	MED28	9606.ENSP00000263390	9606.ENSP00000237380	0	0	0	0	0.054	0.993	0.9	0.557	0.999
MED26	MED4	9606.ENSP00000263390	9606.ENSP00000258648	0	0	0	0	0.063	0.163	0.9	0.687	0.972
MED26	PPARG	9606.ENSP00000263390	9606.ENSP00000287820	0	0	0	0	0	0	0.9	0	0.9
MED26	PPARGC1A	9606.ENSP00000263390	9606.ENSP00000264867	0	0	0	0	0	0	0.9	0.069	0.902
MED26	NCOA2	9606.ENSP00000263390	9606.ENSP00000399968	0	0	0	0	0	0	0.9	0.111	0.907
MED26	MED30	9606.ENSP00000263390	9606.ENSP00000297347	0	0	0	0	0	0.118	0.9	0.543	0.956
MED26	MED9	9606.ENSP00000263390	9606.ENSP00000268711	0	0	0	0	0	0.118	0.9	0.63	0.964
MED26	MED8	9606.ENSP00000263390	9606.ENSP00000290663	0	0	0	0	0.054	0.118	0.9	0.632	0.965
MED26	MED29	9606.ENSP00000263390	9606.ENSP00000314343	0	0	0	0	0.059	0.118	0.9	0.651	0.967
MED26	MED27	9606.ENSP00000263390	9606.ENSP00000292035	0	0	0	0	0.05	0.118	0.9	0.664	0.968
MED27	MED31	9606.ENSP00000292035	9606.ENSP00000225728	0	0	0	0	0.055	0	0.9	0.837	0.983
MED27	MED28	9606.ENSP00000292035	9606.ENSP00000237380	0	0	0	0	0.063	0.993	0.9	0.63	0.999
MED27	MED4	9606.ENSP00000292035	9606.ENSP00000258648	0	0	0	0	0.184	0.868	0.9	0.801	0.997
MED27	PPARGC1A	9606.ENSP00000292035	9606.ENSP00000264867	0	0	0	0	0	0	0.9	0	0.9
MED27	MED9	9606.ENSP00000292035	9606.ENSP00000268711	0	0	0	0	0.062	0.118	0.9	0.672	0.969
MED27	PPARG	9606.ENSP00000292035	9606.ENSP00000287820	0	0	0	0	0	0.05	0.9	0	0.9
MED27	MED8	9606.ENSP00000292035	9606.ENSP00000290663	0	0	0	0	0	0.884	0.9	0.701	0.996
MED27	NCOA2	9606.ENSP00000292035	9606.ENSP00000399968	0	0	0	0	0.048	0	0.9	0	0.9
MED27	MED30	9606.ENSP00000292035	9606.ENSP00000297347	0	0	0	0	0.175	0.88	0.9	0.778	0.997
MED27	MED29	9606.ENSP00000292035	9606.ENSP00000314343	0	0	0	0	0.062	0.933	0.9	0.792	0.998
MED28	MED31	9606.ENSP00000237380	9606.ENSP00000225728	0	0	0	0	0.062	0.993	0.9	0.378	0.999
MED28	NCOA2	9606.ENSP00000237380	9606.ENSP00000399968	0	0	0	0	0	0	0.9	0	0.9
MED28	PPARG	9606.ENSP00000237380	9606.ENSP00000287820	0	0	0	0	0	0	0.9	0.064	0.902
MED28	PPARGC1A	9606.ENSP00000237380	9606.ENSP00000264867	0	0	0	0	0	0	0.9	0.069	0.903
MED28	MED30	9606.ENSP00000237380	9606.ENSP00000297347	0	0	0	0	0.063	0.993	0.9	0.745	0.999
MED28	MED8	9606.ENSP00000237380	9606.ENSP00000290663	0	0	0	0	0.064	0.993	0.9	0.621	0.999
MED28	MED4	9606.ENSP00000237380	9606.ENSP00000258648	0	0	0	0	0.11	0.993	0.9	0.648	0.999
MED28	MED29	9606.ENSP00000237380	9606.ENSP00000314343	0	0	0	0	0.064	0.998	0.9	0.608	0.999
MED28	MED9	9606.ENSP00000237380	9606.ENSP00000268711	0	0	0	0	0	0.993	0.9	0.609	0.999
MED29	MED31	9606.ENSP00000314343	9606.ENSP00000225728	0	0	0	0	0.063	0.118	0.9	0.467	0.95
MED29	MED4	9606.ENSP00000314343	9606.ENSP00000258648	0	0	0	0	0.064	0.904	0.9	0.645	0.996
MED29	PPARGC1A	9606.ENSP00000314343	9606.ENSP00000264867	0	0	0	0	0	0	0.9	0	0.9
MED29	MED9	9606.ENSP00000314343	9606.ENSP00000268711	0	0	0	0	0.062	0.118	0.9	0.589	0.961
MED29	PPARG	9606.ENSP00000314343	9606.ENSP00000287820	0	0	0	0	0	0	0.9	0.054	0.901
MED29	MED8	9606.ENSP00000314343	9606.ENSP00000290663	0	0	0	0	0.063	0.943	0.9	0.611	0.997
MED29	MED30	9606.ENSP00000314343	9606.ENSP00000297347	0	0	0	0	0.061	0.321	0.9	0.519	0.965
MED29	NCOA2	9606.ENSP00000314343	9606.ENSP00000399968	0	0	0	0	0	0	0.9	0	0.9
MED30	MED31	9606.ENSP00000297347	9606.ENSP00000225728	0	0	0	0	0.064	0	0.9	0.76	0.975
MED30	MED4	9606.ENSP00000297347	9606.ENSP00000258648	0	0	0	0	0.514	0.409	0.9	0.783	0.992
MED30	PPARGC1A	9606.ENSP00000297347	9606.ENSP00000264867	0	0	0	0	0	0	0.9	0.215	0.918
MED30	MED9	9606.ENSP00000297347	9606.ENSP00000268711	0	0	0	0	0.061	0.118	0.9	0.631	0.965
MED30	PPARG	9606.ENSP00000297347	9606.ENSP00000287820	0	0	0	0	0	0.083	0.9	0.084	0.908
MED30	MED8	9606.ENSP00000297347	9606.ENSP00000290663	0	0	0	0	0	0.407	0.9	0.746	0.983
MED30	NCOA2	9606.ENSP00000297347	9606.ENSP00000399968	0	0	0	0	0.052	0	0.9	0	0.901
MED31	PPARGC1A	9606.ENSP00000225728	9606.ENSP00000264867	0	0	0	0	0	0	0.9	0	0.9
MED31	NCOA2	9606.ENSP00000225728	9606.ENSP00000399968	0	0	0	0	0	0	0.9	0	0.9
MED31	PPARG	9606.ENSP00000225728	9606.ENSP00000287820	0	0	0	0	0	0.05	0.9	0	0.9
MED31	MED9	9606.ENSP00000225728	9606.ENSP00000268711	0	0	0	0	0.061	0.118	0.9	0.706	0.972
MED31	MED4	9606.ENSP00000225728	9606.ENSP00000258648	0	0	0	0	0.063	0.068	0.9	0.735	0.973
MED31	MED8	9606.ENSP00000225728	9606.ENSP00000290663	0	0	0	0	0	0.354	0.9	0.781	0.984
MED4	PPARGC1A	9606.ENSP00000258648	9606.ENSP00000264867	0	0	0	0	0	0	0.9	0.073	0.903
MED4	PPARG	9606.ENSP00000258648	9606.ENSP00000287820	0	0	0	0	0	0	0.9	0.083	0.904
MED4	NCOA2	9606.ENSP00000258648	9606.ENSP00000399968	0	0	0	0	0.06	0	0.9	0.188	0.917
MED4	MED8	9606.ENSP00000258648	9606.ENSP00000290663	0	0	0	0	0.065	0.837	0.9	0.758	0.995
MED4	MED9	9606.ENSP00000258648	9606.ENSP00000268711	0	0	0	0	0	0.815	0.9	0.936	0.998
MED8	PPARGC1A	9606.ENSP00000290663	9606.ENSP00000264867	0	0	0	0	0	0	0.9	0	0.9
MED8	MED9	9606.ENSP00000290663	9606.ENSP00000268711	0	0	0	0	0	0.118	0.9	0.683	0.969
MED8	PPARG	9606.ENSP00000290663	9606.ENSP00000287820	0	0	0	0	0	0.05	0.9	0	0.9
MED8	NCOA2	9606.ENSP00000290663	9606.ENSP00000399968	0	0	0	0	0	0	0.9	0.049	0.9
MED9	PPARGC1A	9606.ENSP00000268711	9606.ENSP00000264867	0	0	0	0	0	0	0.9	0	0.9
MED9	NCOA2	9606.ENSP00000268711	9606.ENSP00000399968	0	0	0	0	0	0	0.9	0	0.9
MED9	PPARG	9606.ENSP00000268711	9606.ENSP00000287820	0	0	0	0	0	0	0.9	0.041	0.9
MEF2C	PPARGC1A	9606.ENSP00000340874	9606.ENSP00000264867	0	0	0	0	0.062	0	0.9	0.356	0.934
MEF2C	MEF2D	9606.ENSP00000340874	9606.ENSP00000271555	0	0	0	0.923	0.076	0.294	0.9	0.776	0.933
MEF2C	NCOA2	9606.ENSP00000340874	9606.ENSP00000399968	0	0	0	0	0	0.491	0.9	0.539	0.974
MEF2D	PPARGC1A	9606.ENSP00000271555	9606.ENSP00000264867	0	0	0	0	0	0	0.9	0.328	0.93
MET	SH3GL2	9606.ENSP00000317272	9606.ENSP00000369981	0	0	0	0	0	0.073	0.9	0.081	0.907
MT-CYB	NDUFS3	9606.ENSP00000354554	9606.ENSP00000263774	0	0	0	0	0.109	0.829	0	0.553	0.926
MT-CYB	NDUFA9	9606.ENSP00000354554	9606.ENSP00000266544	0	0	0	0	0	0.96	0	0.42	0.976
MT-CYB	NDUFB8	9606.ENSP00000354554	9606.ENSP00000299166	0	0	0	0	0	0.829	0	0.446	0.901
MT-CYB	NDUFS8	9606.ENSP00000354554	9606.ENSP00000315774	0.246	0	0	0	0.13	0.824	0	0.564	0.943
MT-CYB	NDUFV1	9606.ENSP00000354554	9606.ENSP00000322450	0	0	0	0	0.061	0.829	0	0.563	0.924
MT-CYB	NDUFV2	9606.ENSP00000354554	9606.ENSP00000327268	0	0	0	0	0.061	0.829	0	0.515	0.915
MT-CYB	NDUFA4	9606.ENSP00000354554	9606.ENSP00000339720	0	0	0	0	0	0	0.9	0.255	0.922
MT-CYB	NDUFS1	9606.ENSP00000354554	9606.ENSP00000392709	0	0	0	0	0.062	0.829	0	0.54	0.92
MT-CYB	NDUFS2	9606.ENSP00000354554	9606.ENSP00000356972	0	0	0	0	0.16	0.829	0	0.67	0.948
MT-CYB	MT-ND1	9606.ENSP00000354554	9606.ENSP00000354687	0	0	0	0	0.978	0.829	0	0.957	0.999
MT-CYB	MT-ND5	9606.ENSP00000354554	9606.ENSP00000354813	0	0.542	0	0	0.934	0.829	0	0.919	0.999
MT-ND1	NDUFB4	9606.ENSP00000354687	9606.ENSP00000184266	0	0	0	0	0.157	0.942	0.9	0.17	0.995
MT-ND1	NDUFB7	9606.ENSP00000354687	9606.ENSP00000215565	0	0	0	0	0.504	0.876	0.9	0.293	0.995
MT-ND1	NDUFS7	9606.ENSP00000354687	9606.ENSP00000233627	0.295	0	0.435	0	0.473	0.951	0.9	0.761	0.999
MT-ND1	NDUFB3	9606.ENSP00000354687	9606.ENSP00000237889	0	0	0	0	0.343	0.876	0.9	0.23	0.992
MT-ND1	NDUFA2	9606.ENSP00000354687	9606.ENSP00000252102	0	0	0	0	0.328	0.998	0.9	0.423	0.999
MT-ND1	NDUFA10	9606.ENSP00000354687	9606.ENSP00000252711	0	0	0	0	0.065	0.908	0.9	0.444	0.994
MT-ND1	NDUFB5	9606.ENSP00000354687	9606.ENSP00000259037	0	0	0	0	0.107	0.942	0.9	0.265	0.995
MT-ND1	NDUFS3	9606.ENSP00000354687	9606.ENSP00000263774	0.295	0	0.396	0	0.692	0.991	0.9	0.695	0.999
MT-ND1	NDUFA9	9606.ENSP00000354687	9606.ENSP00000266544	0.044	0	0	0	0.202	0.908	0.9	0.532	0.996
MT-ND1	NDUFB10	9606.ENSP00000354687	9606.ENSP00000268668	0	0	0	0	0.18	0.874	0.9	0.295	0.991
MT-ND1	NDUFS6	9606.ENSP00000354687	9606.ENSP00000274137	0	0	0	0	0.182	0.894	0.9	0.349	0.993
MT-ND1	NDUFB11	9606.ENSP00000354687	9606.ENSP00000276062	0	0	0	0	0.105	0.824	0.9	0.751	0.995
MT-ND1	NDUFB9	9606.ENSP00000354687	9606.ENSP00000276689	0	0	0	0	0.247	0.942	0.9	0.419	0.997
MT-ND1	NDUFC2	9606.ENSP00000354687	9606.ENSP00000281031	0	0	0	0	0.329	0.909	0.9	0.355	0.995
MT-ND1	NDUFS4	9606.ENSP00000354687	9606.ENSP00000296684	0	0	0	0	0.303	0.985	0.9	0.404	0.999
MT-ND1	NDUFB8	9606.ENSP00000354687	9606.ENSP00000299166	0	0	0	0	0.302	0.908	0.9	0.553	0.996
MT-ND1	NDUFA7	9606.ENSP00000354687	9606.ENSP00000301457	0	0	0	0	0.114	0.942	0.9	0.23	0.995
MT-ND1	NDUFS8	9606.ENSP00000354687	9606.ENSP00000315774	0.295	0.01	0.351	0	0.704	0.927	0.9	0.666	0.999
MT-ND1	NDUFV1	9606.ENSP00000354687	9606.ENSP00000322450	0.295	0	0.223	0	0.681	0.994	0.9	0.714	0.999
MT-ND1	NDUFAF3	9606.ENSP00000354687	9606.ENSP00000323076	0	0	0	0	0.087	0	0.9	0.397	0.94
MT-ND1	NDUFV2	9606.ENSP00000354687	9606.ENSP00000327268	0.295	0	0.232	0	0.599	0.99	0.9	0.694	0.999
MT-ND1	NDUFA12	9606.ENSP00000354687	9606.ENSP00000330737	0	0	0	0	0.289	0.959	0.9	0.399	0.998
MT-ND1	NDUFB1	9606.ENSP00000354687	9606.ENSP00000330787	0	0	0	0	0.154	0.852	0.9	0.172	0.988
MT-ND1	NDUFA4	9606.ENSP00000354687	9606.ENSP00000339720	0	0	0	0	0.062	0	0.9	0.331	0.931
MT-ND1	NDUFV3	9606.ENSP00000354687	9606.ENSP00000346196	0	0	0	0	0.06	0.8	0.9	0.369	0.986
MT-ND1	NDUFA11	9606.ENSP00000354687	9606.ENSP00000389160	0	0	0	0	0.422	0.736	0.9	0.763	0.995
MT-ND1	NDUFA8	9606.ENSP00000354687	9606.ENSP00000362873	0	0	0	0	0.288	0.952	0.9	0.291	0.997
MT-ND1	NDUFB6	9606.ENSP00000354687	9606.ENSP00000369176	0	0	0	0	0.425	0.942	0.9	0.44	0.997
MT-ND1	NDUFS5	9606.ENSP00000354687	9606.ENSP00000362060	0	0	0	0	0.379	0.986	0.9	0.292	0.999
MT-ND1	NDUFS2	9606.ENSP00000354687	9606.ENSP00000356972	0.295	0.215	0.435	0	0.69	0.944	0.9	0.727	0.999
MT-ND1	NDUFS1	9606.ENSP00000354687	9606.ENSP00000392709	0.295	0	0	0	0.717	0.99	0.9	0.662	0.999
MT-ND1	MT-ND5	9606.ENSP00000354687	9606.ENSP00000354813	0.219	0	0.444	0	0.947	0.942	0.9	0.96	0.999
MT-ND5	NDUFB4	9606.ENSP00000354813	9606.ENSP00000184266	0	0	0	0	0.153	0.942	0.9	0.084	0.994
MT-ND5	NDUFB7	9606.ENSP00000354813	9606.ENSP00000215565	0	0	0	0	0.328	0.876	0.9	0.256	0.993
MT-ND5	NDUFS7	9606.ENSP00000354813	9606.ENSP00000233627	0.219	0	0.362	0	0.334	0.916	0.9	0.674	0.998
MT-ND5	NDUFB3	9606.ENSP00000354813	9606.ENSP00000237889	0	0	0	0	0.272	0.876	0.9	0.194	0.991
MT-ND5	NDUFA2	9606.ENSP00000354813	9606.ENSP00000252102	0	0	0	0	0.271	0.942	0.9	0.468	0.997
MT-ND5	NDUFA10	9606.ENSP00000354813	9606.ENSP00000252711	0	0	0	0	0.065	0.908	0.9	0.347	0.993
MT-ND5	NDUFB5	9606.ENSP00000354813	9606.ENSP00000259037	0	0	0	0	0.097	0.989	0.9	0.204	0.999
MT-ND5	NDUFS3	9606.ENSP00000354813	9606.ENSP00000263774	0.219	0	0.272	0	0.288	0.993	0.9	0.616	0.999
MT-ND5	NDUFA9	9606.ENSP00000354813	9606.ENSP00000266544	0.044	0	0	0	0.182	0.974	0.9	0.393	0.998
MT-ND5	NDUFB10	9606.ENSP00000354813	9606.ENSP00000268668	0	0	0	0	0.153	0.874	0.9	0.14	0.989
MT-ND5	NDUFS6	9606.ENSP00000354813	9606.ENSP00000274137	0	0	0	0	0.145	0.927	0.9	0.349	0.995
MT-ND5	NDUFB11	9606.ENSP00000354813	9606.ENSP00000276062	0	0	0	0	0.089	0.901	0.9	0.125	0.991
MT-ND5	NDUFB9	9606.ENSP00000354813	9606.ENSP00000276689	0	0	0	0	0.183	0.942	0.9	0.094	0.995
MT-ND5	NDUFC2	9606.ENSP00000354813	9606.ENSP00000281031	0	0	0	0	0.286	0.909	0.9	0.2	0.994
MT-ND5	NDUFS4	9606.ENSP00000354813	9606.ENSP00000296684	0	0	0	0	0.247	0.988	0.9	0.501	0.999
MT-ND5	NDUFB8	9606.ENSP00000354813	9606.ENSP00000299166	0	0	0	0	0.273	0.908	0.9	0.19	0.993
MT-ND5	NDUFA7	9606.ENSP00000354813	9606.ENSP00000301457	0	0	0	0	0.113	0.942	0.9	0.112	0.994
MT-ND5	NDUFS8	9606.ENSP00000354813	9606.ENSP00000315774	0.219	0	0	0	0.343	0.879	0.9	0.639	0.997
MT-ND5	NDUFV1	9606.ENSP00000354813	9606.ENSP00000322450	0.219	0	0	0	0.325	0.994	0.9	0.616	0.999
MT-ND5	NDUFAF3	9606.ENSP00000354813	9606.ENSP00000323076	0	0	0	0	0.068	0	0.9	0.38	0.937
MT-ND5	NDUFV2	9606.ENSP00000354813	9606.ENSP00000327268	0.219	0	0	0	0.275	0.994	0.9	0.531	0.999
MT-ND5	NDUFA12	9606.ENSP00000354813	9606.ENSP00000330737	0	0	0	0	0.188	0.979	0.9	0.326	0.998
MT-ND5	NDUFB1	9606.ENSP00000354813	9606.ENSP00000330787	0	0	0	0	0.115	0.852	0.9	0.05	0.985
MT-ND5	NDUFA4	9606.ENSP00000354813	9606.ENSP00000339720	0	0	0	0	0.061	0	0.9	0.177	0.915
MT-ND5	NDUFV3	9606.ENSP00000354813	9606.ENSP00000346196	0	0	0	0	0.061	0.8	0.9	0.326	0.985
MT-ND5	NDUFA11	9606.ENSP00000354813	9606.ENSP00000389160	0	0	0	0	0.307	0.864	0.9	0.404	0.993
MT-ND5	NDUFB6	9606.ENSP00000354813	9606.ENSP00000369176	0	0	0	0	0.305	0.942	0.9	0.063	0.995
MT-ND5	NDUFA8	9606.ENSP00000354813	9606.ENSP00000362873	0	0	0	0	0.23	0.971	0.9	0	0.997
MT-ND5	NDUFS5	9606.ENSP00000354813	9606.ENSP00000362060	0	0	0	0	0.289	0.976	0.9	0.086	0.998
MT-ND5	NDUFS2	9606.ENSP00000354813	9606.ENSP00000356972	0.219	0	0.353	0	0.271	0.942	0.9	0.597	0.998
MT-ND5	NDUFS1	9606.ENSP00000354813	9606.ENSP00000392709	0.219	0	0	0	0.5	0.942	0.9	0.616	0.998
MTNR1A	SST	9606.ENSP00000302811	9606.ENSP00000287641	0	0	0	0	0	0	0.9	0.206	0.917
MTNR1A	SSTR2	9606.ENSP00000302811	9606.ENSP00000350198	0	0	0	0.675	0.061	0	0.9	0.302	0.91
MYBPC1	TNNC1	9606.ENSP00000400908	9606.ENSP00000232975	0	0	0	0	0.064	0	0.9	0.33	0.931
MYBPC1	TNNI3	9606.ENSP00000400908	9606.ENSP00000341838	0	0	0	0	0.171	0	0.9	0.267	0.933
MYBPC1	TTN	9606.ENSP00000400908	9606.ENSP00000467141	0	0	0	0.649	0.197	0.388	0.9	0.44	0.954
NCOA2	PPARGC1A	9606.ENSP00000399968	9606.ENSP00000264867	0	0	0	0	0	0	0.9	0.349	0.932
NCOA2	PPARG	9606.ENSP00000399968	9606.ENSP00000287820	0	0	0	0	0.062	0.974	0.9	0.356	0.998
NCOA2	PEX11A	9606.ENSP00000399968	9606.ENSP00000300056	0	0	0	0	0	0	0.9	0.06	0.901
NCOA2	NPAS2	9606.ENSP00000399968	9606.ENSP00000338283	0	0	0	0.551	0	0	0.9	0.138	0.904
NDC80	UBE2C	9606.ENSP00000261597	9606.ENSP00000348838	0	0	0	0	0.885	0.067	0	0.317	0.92
NDC80	PLK1	9606.ENSP00000261597	9606.ENSP00000300093	0	0	0	0	0.94	0.44	0.9	0.596	0.998
NDC80	NUF2	9606.ENSP00000261597	9606.ENSP00000271452	0	0	0	0	0.957	0.997	0.9	0.95	0.999
NDUFA10	NDUFB4	9606.ENSP00000252711	9606.ENSP00000184266	0	0	0	0	0.106	0.908	0.9	0.902	0.999
NDUFA10	NDUFB7	9606.ENSP00000252711	9606.ENSP00000215565	0	0	0	0	0.666	0.974	0.9	0.498	0.999
NDUFA10	NDUFS7	9606.ENSP00000252711	9606.ENSP00000233627	0	0	0	0	0.701	0.853	0.9	0.671	0.998
NDUFA10	NDUFB3	9606.ENSP00000252711	9606.ENSP00000237889	0	0	0	0	0.162	0.876	0.9	0.522	0.994
NDUFA10	NDUFA2	9606.ENSP00000252711	9606.ENSP00000252102	0	0	0	0	0.203	0.998	0.9	0.8	0.999
NDUFA10	NDUFAF3	9606.ENSP00000252711	9606.ENSP00000323076	0	0	0	0	0.063	0	0.9	0.446	0.943
NDUFA10	NDUFA4	9606.ENSP00000252711	9606.ENSP00000339720	0	0	0	0	0.064	0.187	0.9	0.558	0.961
NDUFA10	NDUFB11	9606.ENSP00000252711	9606.ENSP00000276062	0	0	0	0	0.225	0.786	0.9	0.437	0.989
NDUFA10	NDUFB1	9606.ENSP00000252711	9606.ENSP00000330787	0	0	0	0	0.107	0.855	0.9	0.512	0.992
NDUFA10	NDUFV3	9606.ENSP00000252711	9606.ENSP00000346196	0	0	0	0	0.107	0.83	0.9	0.603	0.993
NDUFA10	NDUFA12	9606.ENSP00000252711	9606.ENSP00000330737	0	0	0	0	0.215	0.903	0.9	0.445	0.995
NDUFA10	NDUFS4	9606.ENSP00000252711	9606.ENSP00000296684	0	0	0	0	0.508	0.873	0.9	0.549	0.996
NDUFA10	NDUFS5	9606.ENSP00000252711	9606.ENSP00000362060	0	0	0	0	0.45	0.942	0.9	0.375	0.997
NDUFA10	NDUFS6	9606.ENSP00000252711	9606.ENSP00000274137	0	0	0	0	0.488	0.856	0.9	0.69	0.997
NDUFA10	NDUFB6	9606.ENSP00000252711	9606.ENSP00000369176	0	0	0	0	0.201	0.942	0.9	0.461	0.997
NDUFA10	NDUFA11	9606.ENSP00000252711	9606.ENSP00000389160	0	0	0	0	0.679	0.858	0.9	0.611	0.997
NDUFA10	NDUFS8	9606.ENSP00000252711	9606.ENSP00000315774	0	0	0	0	0.63	0.853	0.9	0.798	0.998
NDUFA10	NDUFC2	9606.ENSP00000252711	9606.ENSP00000281031	0	0	0	0	0.656	0.87	0.9	0.614	0.998
NDUFA10	NDUFS2	9606.ENSP00000252711	9606.ENSP00000356972	0	0	0	0	0.816	0.973	0.9	0.678	0.999
NDUFA10	NDUFS3	9606.ENSP00000252711	9606.ENSP00000263774	0	0	0	0	0.549	0.95	0.9	0.733	0.999
NDUFA10	NDUFV2	9606.ENSP00000252711	9606.ENSP00000327268	0	0	0	0	0.572	0.987	0.9	0.554	0.999
NDUFA10	NDUFB9	9606.ENSP00000252711	9606.ENSP00000276689	0	0	0	0	0.752	0.942	0.9	0.487	0.999
NDUFA10	NDUFA9	9606.ENSP00000252711	9606.ENSP00000266544	0	0	0	0	0.755	0.974	0.9	0.574	0.999
NDUFA10	NDUFB5	9606.ENSP00000252711	9606.ENSP00000259037	0	0	0	0	0.831	0.942	0.9	0.546	0.999
NDUFA10	NDUFB10	9606.ENSP00000252711	9606.ENSP00000268668	0	0	0	0	0.853	0.877	0.9	0.915	0.999
NDUFA10	NDUFA7	9606.ENSP00000252711	9606.ENSP00000301457	0	0	0	0	0.23	0.942	0.9	0.825	0.999
NDUFA10	NDUFA8	9606.ENSP00000252711	9606.ENSP00000362873	0	0	0	0	0.766	0.942	0.9	0.591	0.999
NDUFA10	NDUFS1	9606.ENSP00000252711	9606.ENSP00000392709	0	0	0	0	0.885	0.942	0.9	0.828	0.999
NDUFA10	NDUFB8	9606.ENSP00000252711	9606.ENSP00000299166	0	0	0	0	0.853	0.908	0.9	0.538	0.999
NDUFA10	NDUFV1	9606.ENSP00000252711	9606.ENSP00000322450	0	0	0	0	0.768	0.933	0.9	0.65	0.999
NDUFA11	NDUFB4	9606.ENSP00000389160	9606.ENSP00000184266	0	0	0	0	0.447	0.912	0.9	0.557	0.997
NDUFA11	NDUFB7	9606.ENSP00000389160	9606.ENSP00000215565	0	0	0	0	0.934	0.735	0.9	0.606	0.999
NDUFA11	NDUFS7	9606.ENSP00000389160	9606.ENSP00000233627	0	0	0	0	0.894	0.903	0.9	0.541	0.999
NDUFA11	NDUFB3	9606.ENSP00000389160	9606.ENSP00000237889	0	0	0	0	0.692	0.853	0.9	0.599	0.997
NDUFA11	NDUFA2	9606.ENSP00000389160	9606.ENSP00000252102	0	0	0	0	0.925	0.998	0.9	0.61	0.999
NDUFA11	NDUFB5	9606.ENSP00000389160	9606.ENSP00000259037	0	0	0	0	0.864	0.9	0.9	0.564	0.999
NDUFA11	NDUFS3	9606.ENSP00000389160	9606.ENSP00000263774	0	0	0	0	0.762	0.875	0.9	0.482	0.998
NDUFA11	NDUFA9	9606.ENSP00000389160	9606.ENSP00000266544	0	0	0	0	0.795	0.84	0.9	0.516	0.998
NDUFA11	NDUFB10	9606.ENSP00000389160	9606.ENSP00000268668	0	0	0	0	0.844	0.753	0.9	0.587	0.998
NDUFA11	NDUFS6	9606.ENSP00000389160	9606.ENSP00000274137	0	0	0	0	0.898	0.857	0.9	0.586	0.999
NDUFA11	NDUFB11	9606.ENSP00000389160	9606.ENSP00000276062	0	0	0	0	0.804	0.853	0.9	0.492	0.998
NDUFA11	NDUFB9	9606.ENSP00000389160	9606.ENSP00000276689	0	0	0	0	0.881	0.753	0.9	0.613	0.998
NDUFA11	NDUFC2	9606.ENSP00000389160	9606.ENSP00000281031	0	0	0	0	0.861	0.733	0.9	0.528	0.998
NDUFA11	NDUFS4	9606.ENSP00000389160	9606.ENSP00000296684	0	0	0	0	0.932	0.896	0.9	0.503	0.999
NDUFA11	NDUFB8	9606.ENSP00000389160	9606.ENSP00000299166	0	0	0	0	0.952	0.84	0.9	0.503	0.999
NDUFA11	NDUFA7	9606.ENSP00000389160	9606.ENSP00000301457	0	0	0	0	0.86	0.753	0.9	0.58	0.998
NDUFA11	NDUFS8	9606.ENSP00000389160	9606.ENSP00000315774	0	0	0	0	0.831	0.84	0.9	0.615	0.998
NDUFA11	NDUFV1	9606.ENSP00000389160	9606.ENSP00000322450	0	0	0	0	0.746	0.859	0.9	0.617	0.998
NDUFA11	NDUFAF3	9606.ENSP00000389160	9606.ENSP00000323076	0	0	0	0	0.246	0	0.9	0.655	0.971
NDUFA11	NDUFV2	9606.ENSP00000389160	9606.ENSP00000327268	0	0	0	0	0.868	0.917	0.9	0.543	0.999
NDUFA11	NDUFA12	9606.ENSP00000389160	9606.ENSP00000330737	0	0	0	0	0.885	0.85	0.9	0.648	0.999
NDUFA11	NDUFB1	9606.ENSP00000389160	9606.ENSP00000330787	0	0	0	0	0.32	0.735	0.9	0.527	0.99
NDUFA11	NDUFA4	9606.ENSP00000389160	9606.ENSP00000339720	0	0	0	0	0.14	0	0.9	0.549	0.957
NDUFA11	NDUFV3	9606.ENSP00000389160	9606.ENSP00000346196	0	0	0	0	0.17	0.922	0.9	0.497	0.996
NDUFA11	NDUFS2	9606.ENSP00000389160	9606.ENSP00000356972	0	0	0	0	0.508	0.915	0.9	0.597	0.998
NDUFA11	NDUFS5	9606.ENSP00000389160	9606.ENSP00000362060	0	0	0	0	0.817	0.9	0.9	0.561	0.999
NDUFA11	NDUFA8	9606.ENSP00000389160	9606.ENSP00000362873	0	0	0	0	0.878	0.9	0.9	0.593	0.999
NDUFA11	NDUFB6	9606.ENSP00000389160	9606.ENSP00000369176	0	0	0	0	0.882	0.9	0.9	0.578	0.999
NDUFA11	NDUFS1	9606.ENSP00000389160	9606.ENSP00000392709	0	0	0	0	0.269	0.909	0.9	0.557	0.996
NDUFA12	NDUFB4	9606.ENSP00000330737	9606.ENSP00000184266	0	0	0	0	0.879	0.99	0.9	0.445	0.999
NDUFA12	NDUFB7	9606.ENSP00000330737	9606.ENSP00000215565	0	0	0	0	0.876	0.943	0.9	0.477	0.999
NDUFA12	NDUFS7	9606.ENSP00000330737	9606.ENSP00000233627	0	0	0	0	0.732	0.988	0.9	0.611	0.999
NDUFA12	NDUFB3	9606.ENSP00000330737	9606.ENSP00000237889	0	0	0	0	0.931	0.981	0.9	0.609	0.999
NDUFA12	NDUFA2	9606.ENSP00000330737	9606.ENSP00000252102	0	0	0	0	0.819	0.998	0.9	0.546	0.999
NDUFA12	NDUFB5	9606.ENSP00000330737	9606.ENSP00000259037	0	0	0	0	0.903	0.981	0.9	0.39	0.999
NDUFA12	NDUFS3	9606.ENSP00000330737	9606.ENSP00000263774	0	0	0	0	0.828	0.98	0.9	0.474	0.999
NDUFA12	NDUFA9	9606.ENSP00000330737	9606.ENSP00000266544	0	0	0	0	0.825	0.989	0.9	0.532	0.999
NDUFA12	NDUFB10	9606.ENSP00000330737	9606.ENSP00000268668	0	0	0	0	0.884	0.957	0.9	0.66	0.999
NDUFA12	NDUFS6	9606.ENSP00000330737	9606.ENSP00000274137	0	0	0	0	0.921	0.97	0.9	0.667	0.999
NDUFA12	NDUFB11	9606.ENSP00000330737	9606.ENSP00000276062	0	0	0	0	0.747	0.913	0.9	0.335	0.998
NDUFA12	NDUFB9	9606.ENSP00000330737	9606.ENSP00000276689	0	0	0	0	0.939	0.979	0.9	0.512	0.999
NDUFA12	NDUFC2	9606.ENSP00000330737	9606.ENSP00000281031	0	0	0	0	0.844	0.859	0.9	0.618	0.999
NDUFA12	NDUFS4	9606.ENSP00000330737	9606.ENSP00000296684	0	0	0.216	0	0.96	0.982	0.9	0.777	0.999
NDUFA12	NDUFB8	9606.ENSP00000330737	9606.ENSP00000299166	0	0	0	0	0.932	0.981	0.9	0.575	0.999
NDUFA12	NDUFA7	9606.ENSP00000330737	9606.ENSP00000301457	0	0	0	0	0.577	0.98	0.9	0.599	0.999
NDUFA12	NDUFS8	9606.ENSP00000330737	9606.ENSP00000315774	0	0	0	0	0.819	0.979	0.9	0.473	0.999
NDUFA12	NDUFV1	9606.ENSP00000330737	9606.ENSP00000322450	0	0	0	0	0.5	0.977	0.9	0.659	0.999
NDUFA12	NDUFAF3	9606.ENSP00000330737	9606.ENSP00000323076	0	0	0	0	0.093	0	0.9	0.563	0.957
NDUFA12	NDUFV2	9606.ENSP00000330737	9606.ENSP00000327268	0	0	0	0	0.906	0.988	0.9	0.649	0.999
NDUFA12	NDUFA4	9606.ENSP00000330737	9606.ENSP00000339720	0	0	0	0	0.697	0.777	0.9	0.568	0.996
NDUFA12	NDUFS2	9606.ENSP00000330737	9606.ENSP00000356972	0	0	0	0	0.312	0.951	0.9	0.668	0.998
NDUFA12	NDUFB1	9606.ENSP00000330737	9606.ENSP00000330787	0	0	0	0	0.732	0.926	0.9	0.473	0.998
NDUFA12	NDUFV3	9606.ENSP00000330737	9606.ENSP00000346196	0	0	0	0	0.126	0.972	0.9	0.57	0.998
NDUFA12	NDUFS5	9606.ENSP00000330737	9606.ENSP00000362060	0	0	0	0	0.817	0.979	0.9	0.618	0.999
NDUFA12	NDUFA8	9606.ENSP00000330737	9606.ENSP00000362873	0	0	0	0	0.88	0.948	0.9	0.577	0.999
NDUFA12	NDUFB6	9606.ENSP00000330737	9606.ENSP00000369176	0	0	0	0	0.932	0.98	0.9	0.575	0.999
NDUFA12	NDUFS1	9606.ENSP00000330737	9606.ENSP00000392709	0	0	0	0	0.345	0.978	0.9	0.572	0.999
NDUFA2	NDUFB4	9606.ENSP00000252102	9606.ENSP00000184266	0	0	0	0	0.513	0.942	0.9	0.643	0.998
NDUFA2	NDUFB7	9606.ENSP00000252102	9606.ENSP00000215565	0	0	0	0	0.948	0.998	0.9	0.718	0.999
NDUFA2	NDUFS7	9606.ENSP00000252102	9606.ENSP00000233627	0	0	0	0	0.757	0.998	0.9	0.585	0.999
NDUFA2	NDUFB3	9606.ENSP00000252102	9606.ENSP00000237889	0	0	0	0	0.884	0.998	0.9	0.649	0.999
NDUFA2	NDUFAF3	9606.ENSP00000252102	9606.ENSP00000323076	0	0	0	0	0.105	0	0.9	0.402	0.941
NDUFA2	NDUFB1	9606.ENSP00000252102	9606.ENSP00000330787	0	0	0	0	0.679	0.869	0.9	0.711	0.998
NDUFA2	NDUFA7	9606.ENSP00000252102	9606.ENSP00000301457	0	0	0	0	0.619	0.998	0.9	0.742	0.999
NDUFA2	NDUFS5	9606.ENSP00000252102	9606.ENSP00000362060	0	0	0	0	0.912	0.998	0.9	0.483	0.999
NDUFA2	NDUFS2	9606.ENSP00000252102	9606.ENSP00000356972	0	0	0	0	0.376	0.998	0.9	0.699	0.999
NDUFA2	NDUFS3	9606.ENSP00000252102	9606.ENSP00000263774	0	0	0	0	0.49	0.998	0.9	0.525	0.999
NDUFA2	NDUFA8	9606.ENSP00000252102	9606.ENSP00000362873	0	0	0	0	0.801	0.998	0.9	0.784	0.999
NDUFA2	NDUFS8	9606.ENSP00000252102	9606.ENSP00000315774	0	0	0	0	0.545	0.998	0.9	0.733	0.999
NDUFA2	NDUFB6	9606.ENSP00000252102	9606.ENSP00000369176	0	0	0	0	0.743	0.944	0.9	0.562	0.999
NDUFA2	NDUFS1	9606.ENSP00000252102	9606.ENSP00000392709	0	0	0	0	0.335	0.998	0.9	0.64	0.999
NDUFA2	NDUFV2	9606.ENSP00000252102	9606.ENSP00000327268	0	0	0	0	0.914	0.998	0.9	0.574	0.999
NDUFA2	NDUFB9	9606.ENSP00000252102	9606.ENSP00000276689	0	0	0	0	0.929	0.998	0.9	0.421	0.999
NDUFA2	NDUFS4	9606.ENSP00000252102	9606.ENSP00000296684	0	0	0	0	0.696	0.998	0.9	0.621	0.999
NDUFA2	NDUFA9	9606.ENSP00000252102	9606.ENSP00000266544	0	0	0	0	0.381	0.998	0.9	0.718	0.999
NDUFA2	NDUFV3	9606.ENSP00000252102	9606.ENSP00000346196	0	0	0	0	0.258	0.998	0.9	0.481	0.999
NDUFA2	NDUFB8	9606.ENSP00000252102	9606.ENSP00000299166	0	0	0	0	0.951	0.998	0.9	0.711	0.999
NDUFA2	NDUFB11	9606.ENSP00000252102	9606.ENSP00000276062	0	0	0	0	0.398	0.997	0.9	0.271	0.999
NDUFA2	NDUFB5	9606.ENSP00000252102	9606.ENSP00000259037	0	0	0	0	0.899	0.998	0.9	0.827	0.999
NDUFA2	NDUFB10	9606.ENSP00000252102	9606.ENSP00000268668	0	0	0	0	0.651	0.998	0.9	0.662	0.999
NDUFA2	NDUFC2	9606.ENSP00000252102	9606.ENSP00000281031	0	0	0	0	0.72	0.998	0.9	0.718	0.999
NDUFA2	NDUFS6	9606.ENSP00000252102	9606.ENSP00000274137	0	0	0	0	0.913	0.998	0.9	0.609	0.999
NDUFA2	NDUFV1	9606.ENSP00000252102	9606.ENSP00000322450	0	0	0	0	0.386	0.998	0.9	0.629	0.999
NDUFA2	NDUFA4	9606.ENSP00000252102	9606.ENSP00000339720	0	0	0	0	0.356	0.993	0.9	0.71	0.999
NDUFA4	NDUFB4	9606.ENSP00000339720	9606.ENSP00000184266	0	0	0	0	0.742	0.187	0.9	0.354	0.984
NDUFA4	NDUFB7	9606.ENSP00000339720	9606.ENSP00000215565	0	0	0	0	0.168	0.187	0.9	0.421	0.955
NDUFA4	NDUFS7	9606.ENSP00000339720	9606.ENSP00000233627	0	0	0	0	0.09	0.187	0.9	0.572	0.964
NDUFA4	NDUFB3	9606.ENSP00000339720	9606.ENSP00000237889	0	0	0	0	0.634	0.187	0.9	0.501	0.983
NDUFA4	NDUFB5	9606.ENSP00000339720	9606.ENSP00000259037	0	0	0	0	0.458	0.187	0.9	0.593	0.979
NDUFA4	NDUFS3	9606.ENSP00000339720	9606.ENSP00000263774	0	0	0	0	0.474	0.187	0.9	0.352	0.968
NDUFA4	NDUFA9	9606.ENSP00000339720	9606.ENSP00000266544	0	0	0	0	0.114	0.187	0.9	0.448	0.954
NDUFA4	NDUFB10	9606.ENSP00000339720	9606.ENSP00000268668	0	0	0	0	0.373	0.187	0.9	0.567	0.975
NDUFA4	NDUFS6	9606.ENSP00000339720	9606.ENSP00000274137	0	0	0	0	0.207	0.187	0.9	0.303	0.949
NDUFA4	NDUFB11	9606.ENSP00000339720	9606.ENSP00000276062	0	0	0	0	0.151	0.187	0.9	0.341	0.948
NDUFA4	NDUFB9	9606.ENSP00000339720	9606.ENSP00000276689	0	0	0	0	0.377	0.187	0.9	0.398	0.965
NDUFA4	NDUFC2	9606.ENSP00000339720	9606.ENSP00000281031	0	0	0	0	0.278	0	0.9	0.622	0.97
NDUFA4	NDUFS4	9606.ENSP00000339720	9606.ENSP00000296684	0	0	0	0	0.41	0.187	0.9	0.332	0.963
NDUFA4	NDUFB8	9606.ENSP00000339720	9606.ENSP00000299166	0	0	0	0	0.658	0.187	0.9	0.281	0.977
NDUFA4	NDUFA7	9606.ENSP00000339720	9606.ENSP00000301457	0	0	0	0	0.216	0.187	0.9	0.547	0.967
NDUFA4	NDUFS8	9606.ENSP00000339720	9606.ENSP00000315774	0	0	0	0	0.109	0.187	0.9	0.478	0.957
NDUFA4	NDUFV1	9606.ENSP00000339720	9606.ENSP00000322450	0	0	0	0	0.088	0.187	0.9	0.61	0.967
NDUFA4	NDUFV2	9606.ENSP00000339720	9606.ENSP00000327268	0	0	0	0	0.284	0.187	0.9	0.326	0.955
NDUFA4	NDUFB1	9606.ENSP00000339720	9606.ENSP00000330787	0	0	0	0	0.307	0.187	0.9	0.466	0.965
NDUFA4	NDUFS1	9606.ENSP00000339720	9606.ENSP00000392709	0	0	0	0	0.063	0.187	0.9	0.348	0.943
NDUFA4	NDUFV3	9606.ENSP00000339720	9606.ENSP00000346196	0	0	0	0	0.081	0	0.9	0.556	0.955
NDUFA4	NDUFS2	9606.ENSP00000339720	9606.ENSP00000356972	0	0	0	0	0.11	0.187	0.9	0.539	0.962
NDUFA4	NDUFA8	9606.ENSP00000339720	9606.ENSP00000362873	0	0	0	0	0.261	0.187	0.9	0.534	0.968
NDUFA4	NDUFB6	9606.ENSP00000339720	9606.ENSP00000369176	0	0	0	0	0.542	0	0.9	0.618	0.981
NDUFA4	NDUFS5	9606.ENSP00000339720	9606.ENSP00000362060	0	0	0	0	0.765	0.187	0.9	0.516	0.989
NDUFA7	NDUFB4	9606.ENSP00000301457	9606.ENSP00000184266	0	0	0	0	0.403	0.95	0.9	0.756	0.999
NDUFA7	NDUFB7	9606.ENSP00000301457	9606.ENSP00000215565	0	0	0	0	0.928	0.931	0.9	0.628	0.999
NDUFA7	NDUFS7	9606.ENSP00000301457	9606.ENSP00000233627	0	0	0	0	0.866	0.935	0.9	0.652	0.999
NDUFA7	NDUFB3	9606.ENSP00000301457	9606.ENSP00000237889	0	0	0	0	0.546	0.943	0.9	0.562	0.998
NDUFA7	NDUFB5	9606.ENSP00000301457	9606.ENSP00000259037	0	0	0	0	0.341	0.949	0.9	0.622	0.998
NDUFA7	NDUFS3	9606.ENSP00000301457	9606.ENSP00000263774	0	0	0	0	0.844	0.994	0.9	0.425	0.999
NDUFA7	NDUFA9	9606.ENSP00000301457	9606.ENSP00000266544	0	0	0	0	0.489	0.979	0.9	0.368	0.999
NDUFA7	NDUFB10	9606.ENSP00000301457	9606.ENSP00000268668	0	0	0	0	0.927	0.937	0.9	0.757	0.999
NDUFA7	NDUFS6	9606.ENSP00000301457	9606.ENSP00000274137	0	0	0	0	0.839	0.987	0.9	0.474	0.999
NDUFA7	NDUFB11	9606.ENSP00000301457	9606.ENSP00000276062	0	0	0	0	0.862	0.902	0.9	0.397	0.999
NDUFA7	NDUFB9	9606.ENSP00000301457	9606.ENSP00000276689	0	0	0	0	0.796	0.944	0.9	0.531	0.999
NDUFA7	NDUFC2	9606.ENSP00000301457	9606.ENSP00000281031	0	0	0	0	0.648	0.909	0.9	0.648	0.998
NDUFA7	NDUFS4	9606.ENSP00000301457	9606.ENSP00000296684	0	0	0	0	0.824	0.993	0.9	0.546	0.999
NDUFA7	NDUFB8	9606.ENSP00000301457	9606.ENSP00000299166	0	0	0	0	0.874	0.908	0.9	0.72	0.999
NDUFA7	NDUFAF3	9606.ENSP00000301457	9606.ENSP00000323076	0	0	0	0	0.251	0	0.9	0.077	0.924
NDUFA7	NDUFV3	9606.ENSP00000301457	9606.ENSP00000346196	0	0	0	0	0.178	0.864	0.9	0.506	0.993
NDUFA7	NDUFS2	9606.ENSP00000301457	9606.ENSP00000356972	0	0	0	0	0.287	0.944	0.9	0.538	0.997
NDUFA7	NDUFB1	9606.ENSP00000301457	9606.ENSP00000330787	0	0	0	0	0.278	0.943	0.9	0.517	0.997
NDUFA7	NDUFS1	9606.ENSP00000301457	9606.ENSP00000392709	0	0	0	0	0.32	0.942	0.9	0.548	0.998
NDUFA7	NDUFV2	9606.ENSP00000301457	9606.ENSP00000327268	0	0	0	0	0.424	0.956	0.9	0.519	0.998
NDUFA7	NDUFV1	9606.ENSP00000301457	9606.ENSP00000322450	0	0	0	0	0.441	0.942	0.9	0.503	0.998
NDUFA7	NDUFS5	9606.ENSP00000301457	9606.ENSP00000362060	0	0	0	0	0.67	0.989	0.9	0.579	0.999
NDUFA7	NDUFA8	9606.ENSP00000301457	9606.ENSP00000362873	0	0	0	0	0.89	0.977	0.9	0.595	0.999
NDUFA7	NDUFS8	9606.ENSP00000301457	9606.ENSP00000315774	0	0	0	0	0.878	0.91	0.9	0.652	0.999
NDUFA7	NDUFB6	9606.ENSP00000301457	9606.ENSP00000369176	0	0	0	0	0.635	0.956	0.9	0.45	0.999
NDUFA8	NDUFB4	9606.ENSP00000362873	9606.ENSP00000184266	0	0	0	0	0.372	0.955	0.9	0.472	0.998
NDUFA8	NDUFB7	9606.ENSP00000362873	9606.ENSP00000215565	0	0	0	0	0.966	0.985	0.9	0.511	0.999
NDUFA8	NDUFS7	9606.ENSP00000362873	9606.ENSP00000233627	0	0	0	0	0.941	0.973	0.9	0.68	0.999
NDUFA8	NDUFB3	9606.ENSP00000362873	9606.ENSP00000237889	0	0	0	0	0.645	0.972	0.9	0.594	0.999
NDUFA8	NDUFB5	9606.ENSP00000362873	9606.ENSP00000259037	0	0	0	0	0.92	0.987	0.9	0.556	0.999
NDUFA8	NDUFS3	9606.ENSP00000362873	9606.ENSP00000263774	0	0	0	0	0.96	0.966	0.9	0.495	0.999
NDUFA8	NDUFA9	9606.ENSP00000362873	9606.ENSP00000266544	0	0	0	0	0.89	0.962	0.9	0.707	0.999
NDUFA8	NDUFB10	9606.ENSP00000362873	9606.ENSP00000268668	0	0	0	0	0.959	0.944	0.9	0.597	0.999
NDUFA8	NDUFS6	9606.ENSP00000362873	9606.ENSP00000274137	0	0	0	0	0.903	0.981	0.9	0.6	0.999
NDUFA8	NDUFB11	9606.ENSP00000362873	9606.ENSP00000276062	0	0	0	0	0.923	0.799	0.9	0.287	0.998
NDUFA8	NDUFB9	9606.ENSP00000362873	9606.ENSP00000276689	0	0	0	0	0.955	0.972	0.9	0.462	0.999
NDUFA8	NDUFC2	9606.ENSP00000362873	9606.ENSP00000281031	0	0	0	0	0.863	0.959	0.9	0.645	0.999
NDUFA8	NDUFS4	9606.ENSP00000362873	9606.ENSP00000296684	0	0	0	0	0.909	0.959	0.9	0.656	0.999
NDUFA8	NDUFB8	9606.ENSP00000362873	9606.ENSP00000299166	0	0	0	0	0.952	0.963	0.9	0.326	0.999
NDUFA8	NDUFS8	9606.ENSP00000362873	9606.ENSP00000315774	0	0	0	0	0.918	0.984	0.9	0.543	0.999
NDUFA8	NDUFV1	9606.ENSP00000362873	9606.ENSP00000322450	0	0	0	0	0.755	0.984	0.9	0.554	0.999
NDUFA8	NDUFAF3	9606.ENSP00000362873	9606.ENSP00000323076	0	0	0	0	0.198	0.777	0.9	0.233	0.984
NDUFA8	NDUFV2	9606.ENSP00000362873	9606.ENSP00000327268	0	0	0	0	0.931	0.979	0.9	0.514	0.999
NDUFA8	NDUFB1	9606.ENSP00000362873	9606.ENSP00000330787	0	0	0	0	0.315	0.986	0.9	0.527	0.999
NDUFA8	NDUFV3	9606.ENSP00000362873	9606.ENSP00000346196	0	0	0	0	0.169	0.93	0.9	0.446	0.996
NDUFA8	NDUFS2	9606.ENSP00000362873	9606.ENSP00000356972	0	0	0	0	0.927	0.985	0.9	0.634	0.999
NDUFA8	NDUFS5	9606.ENSP00000362873	9606.ENSP00000362060	0	0	0	0	0.754	0.96	0.9	0.589	0.999
NDUFA8	NDUFS1	9606.ENSP00000362873	9606.ENSP00000392709	0	0	0	0	0.442	0.957	0.9	0.502	0.998
NDUFA8	NDUFB6	9606.ENSP00000362873	9606.ENSP00000369176	0	0	0	0	0.95	0.98	0.9	0.601	0.999
NDUFA9	NDUFB4	9606.ENSP00000266544	9606.ENSP00000184266	0	0	0	0	0.369	0.974	0.9	0.483	0.999
NDUFA9	NDUFB7	9606.ENSP00000266544	9606.ENSP00000215565	0	0	0	0	0.776	0.954	0.9	0.324	0.999
NDUFA9	NDUFS7	9606.ENSP00000266544	9606.ENSP00000233627	0.111	0	0	0	0.886	0.98	0.9	0.745	0.999
NDUFA9	NDUFB3	9606.ENSP00000266544	9606.ENSP00000237889	0	0	0	0	0.483	0.978	0.9	0.451	0.999
NDUFA9	NDUFB5	9606.ENSP00000266544	9606.ENSP00000259037	0	0	0	0	0.374	0.979	0.9	0.429	0.999
NDUFA9	NDUFS3	9606.ENSP00000266544	9606.ENSP00000263774	0.088	0	0	0	0.944	0.984	0.9	0.842	0.999
NDUFA9	NDUFAF3	9606.ENSP00000266544	9606.ENSP00000323076	0	0	0	0	0.099	0	0.9	0.289	0.93
NDUFA9	NDUFB11	9606.ENSP00000266544	9606.ENSP00000276062	0	0	0	0	0.428	0.912	0.9	0.294	0.995
NDUFA9	NDUFB1	9606.ENSP00000266544	9606.ENSP00000330787	0	0	0	0	0.235	0.96	0.9	0.321	0.997
NDUFA9	NDUFV3	9606.ENSP00000266544	9606.ENSP00000346196	0	0	0	0	0.125	0.948	0.9	0.496	0.997
NDUFA9	NDUFC2	9606.ENSP00000266544	9606.ENSP00000281031	0	0	0	0	0.459	0.87	0.9	0.674	0.997
NDUFA9	NDUFS5	9606.ENSP00000266544	9606.ENSP00000362060	0	0	0	0	0.56	0.965	0.9	0.652	0.999
NDUFA9	NDUFS2	9606.ENSP00000266544	9606.ENSP00000356972	0	0	0	0	0.87	0.966	0.9	0.677	0.999
NDUFA9	NDUFV2	9606.ENSP00000266544	9606.ENSP00000327268	0	0	0	0	0.885	0.97	0.9	0.699	0.999
NDUFA9	NDUFB9	9606.ENSP00000266544	9606.ENSP00000276689	0	0	0	0	0.903	0.98	0.9	0.538	0.999
NDUFA9	NDUFS4	9606.ENSP00000266544	9606.ENSP00000296684	0	0	0	0	0.87	0.972	0.9	0.66	0.999
NDUFA9	NDUFB10	9606.ENSP00000266544	9606.ENSP00000268668	0	0	0	0	0.852	0.956	0.9	0.482	0.999
NDUFA9	NDUFS6	9606.ENSP00000266544	9606.ENSP00000274137	0	0	0	0	0.474	0.969	0.9	0.497	0.999
NDUFA9	NDUFS8	9606.ENSP00000266544	9606.ENSP00000315774	0.049	0	0	0	0.76	0.965	0.9	0.597	0.999
NDUFA9	NDUFB6	9606.ENSP00000266544	9606.ENSP00000369176	0	0	0	0	0.807	0.908	0.9	0.597	0.999
NDUFA9	NDUFS1	9606.ENSP00000266544	9606.ENSP00000392709	0	0	0	0	0.888	0.983	0.9	0.623	0.999
NDUFA9	NDUFB8	9606.ENSP00000266544	9606.ENSP00000299166	0	0	0	0	0.774	0.976	0.9	0.763	0.999
NDUFA9	NDUFV1	9606.ENSP00000266544	9606.ENSP00000322450	0	0	0	0	0.927	0.977	0.9	0.7	0.999
NDUFAF3	NDUFB4	9606.ENSP00000323076	9606.ENSP00000184266	0	0	0	0	0.124	0	0.9	0	0.908
NDUFAF3	NDUFB7	9606.ENSP00000323076	9606.ENSP00000215565	0	0	0	0	0.404	0	0.9	0	0.937
NDUFAF3	NDUFS7	9606.ENSP00000323076	9606.ENSP00000233627	0	0	0	0	0.304	0.777	0.9	0.469	0.99
NDUFAF3	NDUFB3	9606.ENSP00000323076	9606.ENSP00000237889	0	0	0	0	0.096	0	0.9	0.332	0.934
NDUFAF3	NDUFB5	9606.ENSP00000323076	9606.ENSP00000259037	0	0	0	0	0.064	0	0.9	0	0.902
NDUFAF3	NDUFS3	9606.ENSP00000323076	9606.ENSP00000263774	0	0	0	0	0.202	0.993	0.9	0.516	0.999
NDUFAF3	NDUFB10	9606.ENSP00000323076	9606.ENSP00000268668	0	0	0	0	0.186	0.902	0.9	0.303	0.993
NDUFAF3	NDUFS6	9606.ENSP00000323076	9606.ENSP00000274137	0	0	0	0	0.115	0	0.9	0.559	0.957
NDUFAF3	NDUFB11	9606.ENSP00000323076	9606.ENSP00000276062	0	0	0	0	0.18	0.387	0.9	0.196	0.954
NDUFAF3	NDUFB9	9606.ENSP00000323076	9606.ENSP00000276689	0	0	0	0	0.147	0	0.9	0.268	0.932
NDUFAF3	NDUFC2	9606.ENSP00000323076	9606.ENSP00000281031	0	0	0	0	0.125	0	0.9	0.166	0.92
NDUFAF3	NDUFS4	9606.ENSP00000323076	9606.ENSP00000296684	0	0	0	0	0.091	0.387	0.9	0.468	0.966
NDUFAF3	NDUFB8	9606.ENSP00000323076	9606.ENSP00000299166	0	0	0	0	0.103	0	0.9	0.35	0.936
NDUFAF3	NDUFS8	9606.ENSP00000323076	9606.ENSP00000315774	0	0	0	0	0.362	0.845	0.9	0.479	0.994
NDUFAF3	NDUFV1	9606.ENSP00000323076	9606.ENSP00000322450	0	0	0	0	0.213	0	0.9	0.411	0.949
NDUFAF3	NDUFB1	9606.ENSP00000323076	9606.ENSP00000330787	0	0	0	0	0.079	0	0.9	0.112	0.911
NDUFAF3	NDUFV3	9606.ENSP00000323076	9606.ENSP00000346196	0	0	0	0	0.065	0	0.9	0.236	0.922
NDUFAF3	NDUFB6	9606.ENSP00000323076	9606.ENSP00000369176	0	0	0	0	0.192	0	0.9	0.194	0.929
NDUFAF3	NDUFS1	9606.ENSP00000323076	9606.ENSP00000392709	0	0	0	0	0.075	0	0.9	0.466	0.946
NDUFAF3	NDUFV2	9606.ENSP00000323076	9606.ENSP00000327268	0	0	0	0	0.101	0	0.9	0.47	0.948
NDUFAF3	NDUFS5	9606.ENSP00000323076	9606.ENSP00000362060	0	0	0	0	0.106	0.777	0.9	0	0.978
NDUFAF3	NDUFS2	9606.ENSP00000323076	9606.ENSP00000356972	0	0	0	0	0.118	0.993	0.9	0.534	0.999
NDUFB1	NDUFB4	9606.ENSP00000330787	9606.ENSP00000184266	0	0	0	0	0.865	0.948	0.9	0.427	0.999
NDUFB1	NDUFB7	9606.ENSP00000330787	9606.ENSP00000215565	0	0	0	0	0.334	0.846	0.9	0.534	0.994
NDUFB1	NDUFS7	9606.ENSP00000330787	9606.ENSP00000233627	0	0	0	0	0.288	0.863	0.9	0.408	0.993
NDUFB1	NDUFB3	9606.ENSP00000330787	9606.ENSP00000237889	0	0	0	0	0.556	0.901	0.9	0.426	0.997
NDUFB1	NDUFB5	9606.ENSP00000330787	9606.ENSP00000259037	0	0	0	0	0.288	0.983	0.9	0.481	0.999
NDUFB1	NDUFS3	9606.ENSP00000330787	9606.ENSP00000263774	0	0	0	0	0.247	0.974	0.9	0.42	0.998
NDUFB1	NDUFB10	9606.ENSP00000330787	9606.ENSP00000268668	0	0	0	0	0.202	0.869	0.9	0.55	0.994
NDUFB1	NDUFS6	9606.ENSP00000330787	9606.ENSP00000274137	0	0	0	0	0.283	0.941	0.9	0.451	0.997
NDUFB1	NDUFB11	9606.ENSP00000330787	9606.ENSP00000276062	0	0	0	0	0.145	0.87	0.9	0.461	0.993
NDUFB1	NDUFB9	9606.ENSP00000330787	9606.ENSP00000276689	0	0	0	0	0.355	0.869	0.9	0.492	0.995
NDUFB1	NDUFC2	9606.ENSP00000330787	9606.ENSP00000281031	0	0	0	0	0.373	0.846	0.9	0.6	0.995
NDUFB1	NDUFS4	9606.ENSP00000330787	9606.ENSP00000296684	0	0	0	0	0.441	0.957	0.9	0.292	0.998
NDUFB1	NDUFB8	9606.ENSP00000330787	9606.ENSP00000299166	0	0	0	0	0.364	0.857	0.9	0.385	0.993
NDUFB1	NDUFS8	9606.ENSP00000330787	9606.ENSP00000315774	0	0	0	0	0.278	0.863	0.9	0.481	0.994
NDUFB1	NDUFV1	9606.ENSP00000330787	9606.ENSP00000322450	0	0	0	0	0.293	0.852	0.9	0.517	0.994
NDUFB1	NDUFV2	9606.ENSP00000330787	9606.ENSP00000327268	0	0	0	0	0.366	0.943	0.9	0.397	0.997
NDUFB1	NDUFV3	9606.ENSP00000330787	9606.ENSP00000346196	0	0	0	0	0.08	0.864	0.9	0.53	0.993
NDUFB1	NDUFS1	9606.ENSP00000330787	9606.ENSP00000392709	0	0	0	0	0.269	0.869	0.9	0.46	0.994
NDUFB1	NDUFS2	9606.ENSP00000330787	9606.ENSP00000356972	0	0	0	0	0.13	0.943	0.9	0.536	0.997
NDUFB1	NDUFS5	9606.ENSP00000330787	9606.ENSP00000362060	0	0	0	0	0.435	0.943	0.9	0.486	0.998
NDUFB1	NDUFB6	9606.ENSP00000330787	9606.ENSP00000369176	0	0	0	0	0.485	0.943	0.9	0.562	0.998
NDUFB10	NDUFB4	9606.ENSP00000268668	9606.ENSP00000184266	0	0	0	0	0.319	0.874	0.9	0.8	0.998
NDUFB10	NDUFB7	9606.ENSP00000268668	9606.ENSP00000215565	0	0	0	0	0.944	0.916	0.9	0.62	0.999
NDUFB10	NDUFS7	9606.ENSP00000268668	9606.ENSP00000233627	0	0	0	0	0.864	0.98	0.9	0.387	0.999
NDUFB10	NDUFB3	9606.ENSP00000268668	9606.ENSP00000237889	0	0	0	0	0.517	0.911	0.9	0.522	0.997
NDUFB10	NDUFB5	9606.ENSP00000268668	9606.ENSP00000259037	0	0	0	0	0.928	0.989	0.9	0.611	0.999
NDUFB10	NDUFS3	9606.ENSP00000268668	9606.ENSP00000263774	0	0	0	0	0.944	0.972	0.9	0.496	0.999
NDUFB10	NDUFV3	9606.ENSP00000268668	9606.ENSP00000346196	0	0	0	0	0.193	0.825	0.9	0.45	0.991
NDUFB10	NDUFS2	9606.ENSP00000268668	9606.ENSP00000356972	0	0	0	0	0.276	0.944	0.9	0.579	0.998
NDUFB10	NDUFV1	9606.ENSP00000268668	9606.ENSP00000322450	0	0	0	0	0.5	0.918	0.9	0.606	0.998
NDUFB10	NDUFS5	9606.ENSP00000268668	9606.ENSP00000362060	0	0	0	0	0.882	0.986	0.9	0.529	0.999
NDUFB10	NDUFV2	9606.ENSP00000268668	9606.ENSP00000327268	0	0	0	0	0.901	0.959	0.9	0.487	0.999
NDUFB10	NDUFB9	9606.ENSP00000268668	9606.ENSP00000276689	0	0	0	0	0.948	0.958	0.9	0.63	0.999
NDUFB10	NDUFS4	9606.ENSP00000268668	9606.ENSP00000296684	0	0	0	0	0.881	0.991	0.9	0.307	0.999
NDUFB10	NDUFS6	9606.ENSP00000268668	9606.ENSP00000274137	0	0	0	0	0.933	0.972	0.9	0.547	0.999
NDUFB10	NDUFS8	9606.ENSP00000268668	9606.ENSP00000315774	0	0	0	0	0.938	0.909	0.9	0.673	0.999
NDUFB10	NDUFB6	9606.ENSP00000268668	9606.ENSP00000369176	0	0	0	0	0.911	0.944	0.9	0.545	0.999
NDUFB10	NDUFS1	9606.ENSP00000268668	9606.ENSP00000392709	0	0	0	0	0.338	0.989	0.9	0.464	0.999
NDUFB10	NDUFB8	9606.ENSP00000268668	9606.ENSP00000299166	0	0	0	0	0.932	0.856	0.9	0.425	0.999
NDUFB10	NDUFB11	9606.ENSP00000268668	9606.ENSP00000276062	0	0	0	0	0.93	0.883	0.9	0.497	0.999
NDUFB10	NDUFC2	9606.ENSP00000268668	9606.ENSP00000281031	0	0	0	0	0.842	0.867	0.9	0.587	0.999
NDUFB11	NDUFB4	9606.ENSP00000276062	9606.ENSP00000184266	0	0	0	0	0.172	0.921	0.9	0.367	0.995
NDUFB11	NDUFB7	9606.ENSP00000276062	9606.ENSP00000215565	0	0	0	0	0.943	0.901	0.9	0.427	0.999
NDUFB11	NDUFS7	9606.ENSP00000276062	9606.ENSP00000233627	0	0	0	0	0.803	0.782	0.9	0.374	0.996
NDUFB11	NDUFB3	9606.ENSP00000276062	9606.ENSP00000237889	0	0	0	0	0.321	0.901	0.9	0.322	0.994
NDUFB11	NDUFB5	9606.ENSP00000276062	9606.ENSP00000259037	0	0	0	0	0.841	0.925	0.9	0.228	0.998
NDUFB11	NDUFS3	9606.ENSP00000276062	9606.ENSP00000263774	0	0	0	0	0.896	0.965	0.9	0.405	0.999
NDUFB11	NDUFS6	9606.ENSP00000276062	9606.ENSP00000274137	0	0	0	0	0.501	0.813	0.9	0.394	0.993
NDUFB11	NDUFV3	9606.ENSP00000276062	9606.ENSP00000346196	0	0	0	0	0.069	0.706	0.9	0.571	0.986
NDUFB11	NDUFS1	9606.ENSP00000276062	9606.ENSP00000392709	0	0	0	0	0.124	0.874	0.9	0.17	0.989
NDUFB11	NDUFS5	9606.ENSP00000276062	9606.ENSP00000362060	0	0	0	0	0.325	0.921	0.9	0.158	0.994
NDUFB11	NDUFS2	9606.ENSP00000276062	9606.ENSP00000356972	0	0	0	0	0.238	0.921	0.9	0.381	0.995
NDUFB11	NDUFV1	9606.ENSP00000276062	9606.ENSP00000322450	0	0	0	0	0.558	0.912	0.9	0.211	0.996
NDUFB11	NDUFS8	9606.ENSP00000276062	9606.ENSP00000315774	0	0	0	0	0.819	0.828	0.9	0.32	0.997
NDUFB11	NDUFV2	9606.ENSP00000276062	9606.ENSP00000327268	0	0	0	0	0.704	0.94	0.9	0.383	0.998
NDUFB11	NDUFB9	9606.ENSP00000276062	9606.ENSP00000276689	0	0	0	0	0.868	0.901	0.9	0.22	0.998
NDUFB11	NDUFB8	9606.ENSP00000276062	9606.ENSP00000299166	0	0	0	0	0.86	0.875	0.9	0.354	0.998
NDUFB11	NDUFC2	9606.ENSP00000276062	9606.ENSP00000281031	0	0	0	0	0.715	0.894	0.9	0.474	0.998
NDUFB11	NDUFS4	9606.ENSP00000276062	9606.ENSP00000296684	0	0	0	0	0.888	0.876	0.9	0.411	0.999
NDUFB11	NDUFB6	9606.ENSP00000276062	9606.ENSP00000369176	0	0	0	0	0.867	0.94	0.9	0.363	0.999
NDUFB3	NDUFB4	9606.ENSP00000237889	9606.ENSP00000184266	0	0	0	0	0.841	0.944	0.9	0.437	0.999
NDUFB3	NDUFB7	9606.ENSP00000237889	9606.ENSP00000215565	0	0	0	0	0.812	0.852	0.9	0.689	0.999
NDUFB3	NDUFS7	9606.ENSP00000237889	9606.ENSP00000233627	0	0	0	0	0.656	0.914	0.9	0.548	0.998
NDUFB3	NDUFV3	9606.ENSP00000237889	9606.ENSP00000346196	0	0	0	0	0.145	0.872	0.9	0.624	0.995
NDUFB3	NDUFS1	9606.ENSP00000237889	9606.ENSP00000392709	0	0	0	0	0.441	0.876	0.9	0.527	0.996
NDUFB3	NDUFV1	9606.ENSP00000237889	9606.ENSP00000322450	0	0	0	0	0.577	0.876	0.9	0.551	0.997
NDUFB3	NDUFS2	9606.ENSP00000237889	9606.ENSP00000356972	0	0	0	0	0.246	0.944	0.9	0.727	0.998
NDUFB3	NDUFB9	9606.ENSP00000237889	9606.ENSP00000276689	0	0	0	0	0.792	0.876	0.9	0.537	0.998
NDUFB3	NDUFB8	9606.ENSP00000237889	9606.ENSP00000299166	0	0	0	0	0.673	0.923	0.9	0.634	0.998
NDUFB3	NDUFC2	9606.ENSP00000237889	9606.ENSP00000281031	0	0	0	0	0.717	0.876	0.9	0.559	0.998
NDUFB3	NDUFS5	9606.ENSP00000237889	9606.ENSP00000362060	0	0	0	0	0.943	0.943	0.9	0.528	0.999
NDUFB3	NDUFS3	9606.ENSP00000237889	9606.ENSP00000263774	0	0	0	0	0.531	0.975	0.9	0.523	0.999
NDUFB3	NDUFS8	9606.ENSP00000237889	9606.ENSP00000315774	0	0	0	0	0.669	0.95	0.9	0.482	0.999
NDUFB3	NDUFB6	9606.ENSP00000237889	9606.ENSP00000369176	0	0	0	0	0.916	0.943	0.9	0.465	0.999
NDUFB3	NDUFV2	9606.ENSP00000237889	9606.ENSP00000327268	0	0	0	0	0.72	0.944	0.9	0.572	0.999
NDUFB3	NDUFS4	9606.ENSP00000237889	9606.ENSP00000296684	0	0	0	0	0.916	0.944	0.9	0.462	0.999
NDUFB3	NDUFB5	9606.ENSP00000237889	9606.ENSP00000259037	0	0	0	0	0.774	0.972	0.9	0.733	0.999
NDUFB3	NDUFS6	9606.ENSP00000237889	9606.ENSP00000274137	0	0	0	0	0.676	0.969	0.9	0.582	0.999
NDUFB4	NDUFS8	9606.ENSP00000184266	9606.ENSP00000315774	0	0	0	0	0.264	0.869	0.9	0.274	0.992
NDUFB4	NDUFV3	9606.ENSP00000184266	9606.ENSP00000346196	0	0	0	0	0.105	0.858	0.9	0.467	0.992
NDUFB4	NDUFB7	9606.ENSP00000184266	9606.ENSP00000215565	0	0	0	0	0.357	0.876	0.9	0.542	0.995
NDUFB4	NDUFS7	9606.ENSP00000184266	9606.ENSP00000233627	0	0	0	0	0.311	0.909	0.9	0.435	0.996
NDUFB4	NDUFS1	9606.ENSP00000184266	9606.ENSP00000392709	0	0	0	0	0.179	0.942	0.9	0.441	0.997
NDUFB4	NDUFB8	9606.ENSP00000184266	9606.ENSP00000299166	0	0	0	0	0.576	0.908	0.9	0.528	0.997
NDUFB4	NDUFB5	9606.ENSP00000184266	9606.ENSP00000259037	0	0	0	0	0.372	0.944	0.9	0.416	0.997
NDUFB4	NDUFS2	9606.ENSP00000184266	9606.ENSP00000356972	0	0	0	0	0.168	0.957	0.9	0.516	0.998
NDUFB4	NDUFV2	9606.ENSP00000184266	9606.ENSP00000327268	0	0	0	0	0.373	0.972	0.9	0.38	0.998
NDUFB4	NDUFB9	9606.ENSP00000184266	9606.ENSP00000276689	0	0	0	0	0.486	0.942	0.9	0.657	0.998
NDUFB4	NDUFC2	9606.ENSP00000184266	9606.ENSP00000281031	0	0	0	0	0.496	0.941	0.9	0.498	0.998
NDUFB4	NDUFS5	9606.ENSP00000184266	9606.ENSP00000362060	0	0	0	0	0.511	0.979	0.9	0.374	0.999
NDUFB4	NDUFS3	9606.ENSP00000184266	9606.ENSP00000263774	0	0	0	0	0.285	0.995	0.9	0.556	0.999
NDUFB4	NDUFB6	9606.ENSP00000184266	9606.ENSP00000369176	0	0	0	0	0.772	0.95	0.9	0.44	0.999
NDUFB4	NDUFS4	9606.ENSP00000184266	9606.ENSP00000296684	0	0	0	0	0.615	0.992	0.9	0.463	0.999
NDUFB4	NDUFS6	9606.ENSP00000184266	9606.ENSP00000274137	0	0	0	0	0.442	0.969	0.9	0.48	0.999
NDUFB4	NDUFV1	9606.ENSP00000184266	9606.ENSP00000322450	0	0	0	0	0.24	0.994	0.9	0.453	0.999
NDUFB5	NDUFB7	9606.ENSP00000259037	9606.ENSP00000215565	0	0	0	0	0.873	0.984	0.9	0.777	0.999
NDUFB5	NDUFS7	9606.ENSP00000259037	9606.ENSP00000233627	0	0	0	0	0.691	0.986	0.9	0.685	0.999
NDUFB5	NDUFV3	9606.ENSP00000259037	9606.ENSP00000346196	0	0	0	0	0.203	0.846	0.9	0.627	0.994
NDUFB5	NDUFV1	9606.ENSP00000259037	9606.ENSP00000322450	0	0	0	0	0.275	0.942	0.9	0.611	0.998
NDUFB5	NDUFS5	9606.ENSP00000259037	9606.ENSP00000362060	0	0	0	0	0.759	0.989	0.9	0.484	0.999
NDUFB5	NDUFS2	9606.ENSP00000259037	9606.ENSP00000356972	0	0	0	0	0.791	0.949	0.9	0.65	0.999
NDUFB5	NDUFS3	9606.ENSP00000259037	9606.ENSP00000263774	0	0	0	0	0.864	0.984	0.9	0.551	0.999
NDUFB5	NDUFS8	9606.ENSP00000259037	9606.ENSP00000315774	0	0	0	0	0.866	0.958	0.9	0.45	0.999
NDUFB5	NDUFB6	9606.ENSP00000259037	9606.ENSP00000369176	0	0	0	0	0.89	0.991	0.9	0.644	0.999
NDUFB5	NDUFS1	9606.ENSP00000259037	9606.ENSP00000392709	0	0	0	0	0.793	0.993	0.9	0.621	0.999
NDUFB5	NDUFV2	9606.ENSP00000259037	9606.ENSP00000327268	0	0	0	0	0.922	0.949	0.9	0.589	0.999
NDUFB5	NDUFB9	9606.ENSP00000259037	9606.ENSP00000276689	0	0	0	0	0.914	0.989	0.9	0.757	0.999
NDUFB5	NDUFS4	9606.ENSP00000259037	9606.ENSP00000296684	0	0	0	0	0.95	0.964	0.9	0.505	0.999
NDUFB5	NDUFB8	9606.ENSP00000259037	9606.ENSP00000299166	0	0	0	0	0.898	0.979	0.9	0.445	0.999
NDUFB5	NDUFC2	9606.ENSP00000259037	9606.ENSP00000281031	0	0	0	0	0.839	0.969	0.9	0.632	0.999
NDUFB5	NDUFS6	9606.ENSP00000259037	9606.ENSP00000274137	0	0	0	0	0.891	0.975	0.9	0.591	0.999
NDUFB6	NDUFB7	9606.ENSP00000369176	9606.ENSP00000215565	0	0	0	0	0.911	0.931	0.9	0.626	0.999
NDUFB6	NDUFS7	9606.ENSP00000369176	9606.ENSP00000233627	0	0	0	0	0.621	0.979	0.9	0.503	0.999
NDUFB6	NDUFS3	9606.ENSP00000369176	9606.ENSP00000263774	0	0	0	0	0.892	0.985	0.9	0.646	0.999
NDUFB6	NDUFS6	9606.ENSP00000369176	9606.ENSP00000274137	0	0	0	0	0.57	0.966	0.9	0.396	0.999
NDUFB6	NDUFB9	9606.ENSP00000369176	9606.ENSP00000276689	0	0	0	0	0.936	0.944	0.9	0.428	0.999
NDUFB6	NDUFC2	9606.ENSP00000369176	9606.ENSP00000281031	0	0	0	0	0.866	0.909	0.9	0.595	0.999
NDUFB6	NDUFS4	9606.ENSP00000369176	9606.ENSP00000296684	0	0	0	0	0.945	0.944	0.9	0.495	0.999
NDUFB6	NDUFB8	9606.ENSP00000369176	9606.ENSP00000299166	0	0	0	0	0.932	0.908	0.9	0.671	0.999
NDUFB6	NDUFS8	9606.ENSP00000369176	9606.ENSP00000315774	0	0	0	0	0.836	0.959	0.9	0.664	0.999
NDUFB6	NDUFV1	9606.ENSP00000369176	9606.ENSP00000322450	0	0	0	0	0.419	0.963	0.9	0.703	0.999
NDUFB6	NDUFV2	9606.ENSP00000369176	9606.ENSP00000327268	0	0	0	0	0.809	0.956	0.9	0.66	0.999
NDUFB6	NDUFV3	9606.ENSP00000369176	9606.ENSP00000346196	0	0	0	0	0.227	0.864	0.9	0.414	0.993
NDUFB6	NDUFS2	9606.ENSP00000369176	9606.ENSP00000356972	0	0	0	0	0.233	0.956	0.9	0.652	0.998
NDUFB6	NDUFS5	9606.ENSP00000369176	9606.ENSP00000362060	0	0	0	0	0.764	0.99	0.9	0.712	0.999
NDUFB6	NDUFS1	9606.ENSP00000369176	9606.ENSP00000392709	0	0	0	0	0.352	0.96	0.9	0.44	0.998
NDUFB7	NDUFV3	9606.ENSP00000215565	9606.ENSP00000346196	0	0	0	0	0.199	0.825	0.9	0.395	0.99
NDUFB7	NDUFS1	9606.ENSP00000215565	9606.ENSP00000392709	0	0	0	0	0.365	0.931	0.9	0.698	0.998
NDUFB7	NDUFS5	9606.ENSP00000215565	9606.ENSP00000362060	0	0	0	0	0.944	0.982	0.9	0.562	0.999
NDUFB7	NDUFS2	9606.ENSP00000215565	9606.ENSP00000356972	0	0	0	0	0.703	0.931	0.9	0.668	0.999
NDUFB7	NDUFS3	9606.ENSP00000215565	9606.ENSP00000263774	0	0	0	0	0.918	0.965	0.9	0.772	0.999
NDUFB7	NDUFV2	9606.ENSP00000215565	9606.ENSP00000327268	0	0	0	0	0.936	0.931	0.9	0.477	0.999
NDUFB7	NDUFB9	9606.ENSP00000215565	9606.ENSP00000276689	0	0	0	0	0.973	0.952	0.9	0.469	0.999
NDUFB7	NDUFS4	9606.ENSP00000215565	9606.ENSP00000296684	0	0	0	0	0.967	0.931	0.9	0.65	0.999
NDUFB7	NDUFS6	9606.ENSP00000215565	9606.ENSP00000274137	0	0	0	0	0.945	0.95	0.9	0.701	0.999
NDUFB7	NDUFS7	9606.ENSP00000215565	9606.ENSP00000233627	0	0	0	0	0.949	0.964	0.9	0.552	0.999
NDUFB7	NDUFS8	9606.ENSP00000215565	9606.ENSP00000315774	0	0	0	0	0.948	0.87	0.9	0.699	0.999
NDUFB7	NDUFB8	9606.ENSP00000215565	9606.ENSP00000299166	0	0	0	0	0.956	0.856	0.9	0.474	0.999
NDUFB7	NDUFC2	9606.ENSP00000215565	9606.ENSP00000281031	0	0	0	0	0.908	0.869	0.9	0.295	0.999
NDUFB7	NDUFV1	9606.ENSP00000215565	9606.ENSP00000322450	0	0	0	0	0.904	0.876	0.9	0.822	0.999
NDUFB8	NDUFS7	9606.ENSP00000299166	9606.ENSP00000233627	0	0	0	0	0.923	0.882	0.9	0.701	0.999
NDUFB8	NDUFS3	9606.ENSP00000299166	9606.ENSP00000263774	0	0	0	0	0.885	0.971	0.9	0.715	0.999
NDUFB8	NDUFS6	9606.ENSP00000299166	9606.ENSP00000274137	0	0	0	0	0.898	0.948	0.9	0.615	0.999
NDUFB8	NDUFB9	9606.ENSP00000299166	9606.ENSP00000276689	0	0	0	0	0.955	0.98	0.9	0.528	0.999
NDUFB8	NDUFC2	9606.ENSP00000299166	9606.ENSP00000281031	0	0	0	0	0.834	0.87	0.9	0.481	0.998
NDUFB8	NDUFS4	9606.ENSP00000299166	9606.ENSP00000296684	0	0	0	0	0.938	0.983	0.9	0.484	0.999
NDUFB8	NDUFV3	9606.ENSP00000299166	9606.ENSP00000346196	0	0	0	0	0.119	0.8	0.9	0.348	0.986
NDUFB8	NDUFS8	9606.ENSP00000299166	9606.ENSP00000315774	0	0	0	0	0.536	0.825	0.9	0.601	0.996
NDUFB8	NDUFS1	9606.ENSP00000299166	9606.ENSP00000392709	0	0	0	0	0.552	0.908	0.9	0.765	0.998
NDUFB8	NDUFV1	9606.ENSP00000299166	9606.ENSP00000322450	0	0	0	0	0.663	0.938	0.9	0.558	0.998
NDUFB8	NDUFS5	9606.ENSP00000299166	9606.ENSP00000362060	0	0	0	0	0.74	0.96	0.9	0.519	0.999
NDUFB8	NDUFS2	9606.ENSP00000299166	9606.ENSP00000356972	0	0	0	0	0.857	0.908	0.9	0.697	0.999
NDUFB8	NDUFV2	9606.ENSP00000299166	9606.ENSP00000327268	0	0	0	0	0.786	0.908	0.9	0.564	0.999
NDUFB9	NDUFS7	9606.ENSP00000276689	9606.ENSP00000233627	0	0	0	0	0.947	0.909	0.9	0.52	0.999
NDUFB9	NDUFS3	9606.ENSP00000276689	9606.ENSP00000263774	0	0	0	0	0.916	0.973	0.9	0.44	0.999
NDUFB9	NDUFS6	9606.ENSP00000276689	9606.ENSP00000274137	0	0	0	0	0.947	0.931	0.9	0.527	0.999
NDUFB9	NDUFV3	9606.ENSP00000276689	9606.ENSP00000346196	0	0	0	0	0.166	0.825	0.9	0.448	0.99
NDUFB9	NDUFS5	9606.ENSP00000276689	9606.ENSP00000362060	0	0	0	0	0.915	0.986	0.9	0.45	0.999
NDUFB9	NDUFS2	9606.ENSP00000276689	9606.ENSP00000356972	0	0	0	0	0.878	0.944	0.9	0.492	0.999
NDUFB9	NDUFV2	9606.ENSP00000276689	9606.ENSP00000327268	0	0	0	0	0.954	0.944	0.9	0.511	0.999
NDUFB9	NDUFS4	9606.ENSP00000276689	9606.ENSP00000296684	0	0	0	0	0.965	0.931	0.9	0.449	0.999
NDUFB9	NDUFS8	9606.ENSP00000276689	9606.ENSP00000315774	0	0	0	0	0.952	0.87	0.9	0.521	0.999
NDUFB9	NDUFS1	9606.ENSP00000276689	9606.ENSP00000392709	0	0	0	0	0.879	0.986	0.9	0.501	0.999
NDUFB9	NDUFC2	9606.ENSP00000276689	9606.ENSP00000281031	0	0	0	0	0.867	0.909	0.9	0.426	0.999
NDUFB9	NDUFV1	9606.ENSP00000276689	9606.ENSP00000322450	0	0	0	0	0.942	0.942	0.9	0.568	0.999
NDUFC2	NDUFS7	9606.ENSP00000281031	9606.ENSP00000233627	0	0	0	0	0.633	0.932	0.9	0.523	0.998
NDUFC2	NDUFS3	9606.ENSP00000281031	9606.ENSP00000263774	0	0	0	0	0.672	0.908	0.9	0.46	0.998
NDUFC2	NDUFS6	9606.ENSP00000281031	9606.ENSP00000274137	0	0	0	0	0.846	0.935	0.9	0.571	0.999
NDUFC2	NDUFV3	9606.ENSP00000281031	9606.ENSP00000346196	0	0	0	0	0.154	0.817	0.9	0.619	0.993
NDUFC2	NDUFS1	9606.ENSP00000281031	9606.ENSP00000392709	0	0	0	0	0.287	0.909	0.9	0.44	0.995
NDUFC2	NDUFS8	9606.ENSP00000281031	9606.ENSP00000315774	0	0	0	0	0.672	0.846	0.9	0.329	0.996
NDUFC2	NDUFV1	9606.ENSP00000281031	9606.ENSP00000322450	0	0	0	0	0.34	0.909	0.9	0.587	0.997
NDUFC2	NDUFS2	9606.ENSP00000281031	9606.ENSP00000356972	0	0	0	0	0.348	0.941	0.9	0.632	0.998
NDUFC2	NDUFV2	9606.ENSP00000281031	9606.ENSP00000327268	0	0	0	0	0.415	0.941	0.9	0.574	0.998
NDUFC2	NDUFS5	9606.ENSP00000281031	9606.ENSP00000362060	0	0	0	0	0.867	0.909	0.9	0.472	0.999
NDUFC2	NDUFS4	9606.ENSP00000281031	9606.ENSP00000296684	0	0	0	0	0.816	0.901	0.9	0.55	0.999
NDUFS1	NDUFS7	9606.ENSP00000392709	9606.ENSP00000233627	0.295	0	0.214	0	0.915	0.989	0.9	0.811	0.999
NDUFS1	NDUFS3	9606.ENSP00000392709	9606.ENSP00000263774	0.295	0	0.391	0	0.783	0.994	0.9	0.874	0.999
NDUFS1	NDUFS6	9606.ENSP00000392709	9606.ENSP00000274137	0	0	0	0	0.3	0.994	0.9	0.851	0.999
NDUFS1	NDUFS4	9606.ENSP00000392709	9606.ENSP00000296684	0	0	0	0	0.876	0.986	0.9	0.748	0.999
NDUFS1	NDUFS8	9606.ENSP00000392709	9606.ENSP00000315774	0.295	0	0.4	0	0.761	0.989	0.9	0.885	0.999
NDUFS1	NDUFV1	9606.ENSP00000392709	9606.ENSP00000322450	0.295	0	0.414	0	0.989	0.994	0.9	0.906	0.999
NDUFS1	NDUFV2	9606.ENSP00000392709	9606.ENSP00000327268	0.295	0	0.401	0	0.864	0.995	0.9	0.836	0.999
NDUFS1	NDUFV3	9606.ENSP00000392709	9606.ENSP00000346196	0	0	0	0	0.091	0.958	0.9	0.68	0.998
NDUFS1	NDUFS2	9606.ENSP00000392709	9606.ENSP00000356972	0.295	0	0.323	0	0.95	0.994	0.9	0.881	0.999
NDUFS1	NDUFS5	9606.ENSP00000392709	9606.ENSP00000362060	0	0	0	0	0.514	0.985	0.9	0.747	0.999
NDUFS2	NDUFS7	9606.ENSP00000356972	9606.ENSP00000233627	0.295	0.889	0.446	0	0.896	0.994	0.9	0.919	0.999
NDUFS2	NDUFS3	9606.ENSP00000356972	9606.ENSP00000263774	0.295	0	0.445	0	0.877	0.998	0.9	0.914	0.999
NDUFS2	NDUFS6	9606.ENSP00000356972	9606.ENSP00000274137	0	0	0	0	0.268	0.98	0.9	0.845	0.999
NDUFS2	NDUFS4	9606.ENSP00000356972	9606.ENSP00000296684	0	0	0	0	0.749	0.984	0.9	0.813	0.999
NDUFS2	NDUFS8	9606.ENSP00000356972	9606.ENSP00000315774	0.295	0	0.435	0	0.777	0.988	0.9	0.891	0.999
NDUFS2	NDUFV1	9606.ENSP00000356972	9606.ENSP00000322450	0.295	0	0.296	0	0.932	0.994	0.9	0.896	0.999
NDUFS2	NDUFV2	9606.ENSP00000356972	9606.ENSP00000327268	0.295	0	0.295	0	0.889	0.995	0.9	0.816	0.999
NDUFS2	NDUFV3	9606.ENSP00000356972	9606.ENSP00000346196	0	0	0	0	0.132	0.825	0.9	0.516	0.991
NDUFS2	NDUFS5	9606.ENSP00000356972	9606.ENSP00000362060	0	0	0	0	0.35	0.986	0.9	0.655	0.999
NDUFS3	NDUFS7	9606.ENSP00000263774	9606.ENSP00000233627	0.295	0	0.435	0	0.906	0.989	0.9	0.915	0.999
NDUFS3	NDUFS5	9606.ENSP00000263774	9606.ENSP00000362060	0	0	0	0	0.605	0.984	0.9	0.595	0.999
NDUFS3	NDUFV2	9606.ENSP00000263774	9606.ENSP00000327268	0.295	0	0.312	0	0.953	0.995	0.9	0.812	0.999
NDUFS3	NDUFS4	9606.ENSP00000263774	9606.ENSP00000296684	0	0	0	0	0.891	0.993	0.9	0.749	0.999
NDUFS3	NDUFV3	9606.ENSP00000263774	9606.ENSP00000346196	0	0	0	0	0.117	0.987	0.9	0.524	0.999
NDUFS3	NDUFS6	9606.ENSP00000263774	9606.ENSP00000274137	0	0	0	0	0.72	0.993	0.9	0.773	0.999
NDUFS3	NDUFS8	9606.ENSP00000263774	9606.ENSP00000315774	0.295	0	0.437	0	0.95	0.994	0.9	0.876	0.999
NDUFS3	NDUFV1	9606.ENSP00000263774	9606.ENSP00000322450	0.295	0	0.319	0	0.821	0.994	0.9	0.86	0.999
NDUFS4	NDUFS7	9606.ENSP00000296684	9606.ENSP00000233627	0	0	0	0	0.782	0.955	0.9	0.898	0.999
NDUFS4	NDUFS6	9606.ENSP00000296684	9606.ENSP00000274137	0	0	0	0	0.918	0.937	0.9	0.81	0.999
NDUFS4	NDUFS5	9606.ENSP00000296684	9606.ENSP00000362060	0	0	0	0	0.825	0.986	0.9	0.629	0.999
NDUFS4	NDUFV2	9606.ENSP00000296684	9606.ENSP00000327268	0	0	0	0	0.92	0.994	0.9	0.764	0.999
NDUFS4	NDUFV3	9606.ENSP00000296684	9606.ENSP00000346196	0	0	0	0	0.102	0.983	0.9	0.622	0.999
NDUFS4	NDUFS8	9606.ENSP00000296684	9606.ENSP00000315774	0	0	0	0	0.903	0.994	0.9	0.694	0.999
NDUFS4	NDUFV1	9606.ENSP00000296684	9606.ENSP00000322450	0	0	0	0	0.627	0.983	0.9	0.788	0.999
NDUFS5	NDUFS7	9606.ENSP00000362060	9606.ENSP00000233627	0	0	0	0	0.797	0.98	0.9	0.475	0.999
NDUFS5	NDUFS6	9606.ENSP00000362060	9606.ENSP00000274137	0	0	0	0	0.748	0.983	0.9	0.649	0.999
NDUFS5	NDUFS8	9606.ENSP00000362060	9606.ENSP00000315774	0	0	0	0	0.766	0.983	0.9	0.44	0.999
NDUFS5	NDUFV1	9606.ENSP00000362060	9606.ENSP00000322450	0	0	0	0	0.62	0.983	0.9	0.535	0.999
NDUFS5	NDUFV2	9606.ENSP00000362060	9606.ENSP00000327268	0	0	0	0	0.73	0.987	0.9	0.683	0.999
NDUFS5	NDUFV3	9606.ENSP00000362060	9606.ENSP00000346196	0	0	0	0	0.149	0.96	0.9	0.56	0.998
NDUFS6	NDUFS7	9606.ENSP00000274137	9606.ENSP00000233627	0	0	0	0	0.78	0.989	0.9	0.763	0.999
NDUFS6	NDUFS8	9606.ENSP00000274137	9606.ENSP00000315774	0	0	0	0	0.886	0.987	0.9	0.731	0.999
NDUFS6	NDUFV2	9606.ENSP00000274137	9606.ENSP00000327268	0	0	0	0	0.888	0.992	0.9	0.771	0.999
NDUFS6	NDUFV3	9606.ENSP00000274137	9606.ENSP00000346196	0	0	0	0	0.173	0.985	0.9	0.643	0.999
NDUFS6	NDUFV1	9606.ENSP00000274137	9606.ENSP00000322450	0	0	0	0	0.74	0.986	0.9	0.726	0.999
NDUFS7	NDUFV3	9606.ENSP00000233627	9606.ENSP00000346196	0	0	0	0	0.186	0.924	0.9	0.503	0.996
NDUFS7	NDUFV2	9606.ENSP00000233627	9606.ENSP00000327268	0.295	0	0.246	0	0.864	0.989	0.9	0.808	0.999
NDUFS7	NDUFS8	9606.ENSP00000233627	9606.ENSP00000315774	0.295	0	0.427	0	0.965	0.993	0.9	0.918	0.999
NDUFS7	NDUFV1	9606.ENSP00000233627	9606.ENSP00000322450	0.295	0	0.245	0	0.948	0.985	0.9	0.859	0.999
NDUFS8	NDUFV3	9606.ENSP00000315774	9606.ENSP00000346196	0	0	0	0	0.204	0.846	0.9	0.584	0.994
NDUFS8	NDUFV2	9606.ENSP00000315774	9606.ENSP00000327268	0.295	0	0.351	0	0.92	0.989	0.9	0.828	0.999
NDUFS8	NDUFV1	9606.ENSP00000315774	9606.ENSP00000322450	0.295	0	0.364	0	0.967	0.992	0.9	0.897	0.999
NDUFV1	NDUFV2	9606.ENSP00000322450	9606.ENSP00000327268	0.295	0.521	0.448	0	0.879	0.995	0.9	0.906	0.999
NDUFV1	NDUFV3	9606.ENSP00000322450	9606.ENSP00000346196	0	0	0	0	0.113	0.981	0.9	0.716	0.999
NDUFV2	NDUFV3	9606.ENSP00000327268	9606.ENSP00000346196	0	0	0	0	0.131	0.988	0.9	0.753	0.999
NEGR1	PRND	9606.ENSP00000350364	9606.ENSP00000306900	0	0	0	0	0	0	0.9	0.23	0.919
NEGR1	RTN4RL1	9606.ENSP00000350364	9606.ENSP00000330631	0	0	0	0	0.082	0.064	0.9	0	0.906
NEK9	PLK1	9606.ENSP00000238616	9606.ENSP00000300093	0	0	0	0.614	0.064	0.472	0.9	0.709	0.96
NOS1	TNNI3	9606.ENSP00000477999	9606.ENSP00000341838	0	0	0	0	0	0	0.9	0.087	0.904
NPAS2	RORA	9606.ENSP00000338283	9606.ENSP00000261523	0	0	0	0	0.063	0.174	0.9	0.752	0.978
NPAS2	PPARGC1A	9606.ENSP00000338283	9606.ENSP00000264867	0	0	0	0	0.061	0	0.9	0.285	0.926
NUF2	PLK1	9606.ENSP00000271452	9606.ENSP00000300093	0	0	0	0	0.874	0	0.9	0.447	0.992
P2RY1	PROK1	9606.ENSP00000304767	9606.ENSP00000271331	0	0	0	0	0	0	0.9	0.048	0.9
P2RY1	PLCB1	9606.ENSP00000304767	9606.ENSP00000338185	0	0	0	0	0	0	0.9	0.231	0.919
PLCB1	PROK1	9606.ENSP00000338185	9606.ENSP00000271331	0	0	0	0	0	0	0.9	0	0.9
PLK1	PSMD8	9606.ENSP00000300093	9606.ENSP00000215071	0	0	0	0	0.061	0	0.9	0.048	0.902
PLK1	TP53	9606.ENSP00000300093	9606.ENSP00000269305	0	0	0	0	0.095	0.379	0	0.873	0.922
PLK1	UBE2C	9606.ENSP00000300093	9606.ENSP00000348838	0	0	0	0	0.888	0.123	0.9	0.543	0.994
PLXNC1	SEMA3F	9606.ENSP00000258526	9606.ENSP00000002829	0	0	0	0	0	0.188	0	0.899	0.915
PLXNC1	SEMA5A	9606.ENSP00000258526	9606.ENSP00000371936	0	0	0	0	0	0.188	0	0.882	0.9
PLXNC1	SEMA6D	9606.ENSP00000258526	9606.ENSP00000324857	0	0	0	0	0	0.188	0	0.896	0.912
PPARG	PPARGC1A	9606.ENSP00000287820	9606.ENSP00000264867	0	0	0	0	0	0.974	0.9	0.8	0.999
PPARG	TP53	9606.ENSP00000287820	9606.ENSP00000269305	0	0	0	0	0	0	0.9	0.751	0.974
PPARG	ZNF467	9606.ENSP00000287820	9606.ENSP00000304769	0	0	0	0	0	0.111	0.9	0.17	0.919
PPARGC1A	RORA	9606.ENSP00000264867	9606.ENSP00000261523	0	0	0	0	0.061	0	0.9	0.23	0.921
PRICKLE1	PSMD8	9606.ENSP00000345064	9606.ENSP00000215071	0	0	0	0	0	0	0.9	0	0.9
PRND	RTN4RL1	9606.ENSP00000306900	9606.ENSP00000330631	0	0	0	0	0	0	0.9	0	0.9
PSMD8	SKP2	9606.ENSP00000215071	9606.ENSP00000274255	0	0	0	0	0	0	0.9	0	0.9
PSMD8	TP53	9606.ENSP00000215071	9606.ENSP00000269305	0	0	0	0	0	0	0.9	0.096	0.905
PSMD8	UBE2C	9606.ENSP00000215071	9606.ENSP00000348838	0	0	0	0	0.086	0	0.9	0.176	0.918
PTPN3	SH3GL2	9606.ENSP00000363667	9606.ENSP00000369981	0	0	0	0	0	0	0.9	0	0.9
SEMA5A	SPON1	9606.ENSP00000371936	9606.ENSP00000460236	0	0	0	0.558	0.08	0	0.9	0.287	0.915
SESN3	TP53	9606.ENSP00000441927	9606.ENSP00000269305	0	0	0	0	0	0	0.9	0.365	0.933
SH3GL2	SNX18	9606.ENSP00000369981	9606.ENSP00000317332	0	0	0	0.569	0.061	0	0.9	0.272	0.912
SH3GL2	SYT11	9606.ENSP00000369981	9606.ENSP00000357307	0	0	0	0	0.176	0	0.9	0.36	0.942
SH3GL2	TPD52L1	9606.ENSP00000369981	9606.ENSP00000434142	0	0	0	0	0.061	0	0.9	0	0.902
SKP2	UBE2S	9606.ENSP00000274255	9606.ENSP00000264552	0	0	0	0	0.077	0	0.9	0.564	0.956
SKP2	TP53	9606.ENSP00000274255	9606.ENSP00000269305	0	0	0	0	0.061	0.255	0.9	0.646	0.971
SKP2	TRIM4	9606.ENSP00000274255	9606.ENSP00000348216	0	0	0	0	0	0	0.9	0	0.9
SKP2	UBE2C	9606.ENSP00000274255	9606.ENSP00000348838	0	0	0	0	0.178	0	0.9	0.416	0.947
SNX18	SYT11	9606.ENSP00000317332	9606.ENSP00000357307	0	0	0	0	0	0	0.9	0	0.9
SST	SSTR2	9606.ENSP00000287641	9606.ENSP00000350198	0	0	0	0	0.097	0.379	0.9	0.961	0.997
TLE2	TLE4	9606.ENSP00000466542	9606.ENSP00000365720	0	0	0	0.969	0	0	0.9	0.714	0.902
TNNC1	TTN	9606.ENSP00000232975	9606.ENSP00000467141	0	0	0	0	0.143	0.269	0.9	0.449	0.96
TNNC1	TNNI3	9606.ENSP00000232975	9606.ENSP00000341838	0	0	0	0	0.177	0.974	0.9	0.657	0.999
TNNI3	TTN	9606.ENSP00000341838	9606.ENSP00000467141	0	0	0	0	0.217	0	0.9	0.696	0.974
TRIM4	UBE2S	9606.ENSP00000348216	9606.ENSP00000264552	0	0	0	0	0	0.084	0.9	0.045	0.904
TRIM4	UBE2C	9606.ENSP00000348216	9606.ENSP00000348838	0	0	0	0	0	0.084	0.9	0	0.904
UBE2C	UBE2S	9606.ENSP00000348838	9606.ENSP00000264552	0	0	0	0.778	0.703	0.369	0.9	0.857	0.983
Table S2. Same as Table S1 but limited to downregulated differentially expressed genes C9 versus C9-GC with 100 additional known interactors enabled. Refers to Fig 4C.
