# Supplementary material for: Concomitant gain and loss of function pathomechanisms in C9ORF72 amyotrophic lateral sclerosis
Source: Life Sci Alliance. 2021 Feb 22;4(4):e202000764. doi: 10.26508/lsa.202000764 (PMC7918691; doi:10.26508/lsa.202000764)
Supplement: Supplementary file 6 [file LSA-2020-00764_TableS4.xlsx]

## Sheet: Sheet1
Supplemental table S4 - protein-protein interaction analysis of C9 vs C9-KO limited to downregulated DEGs, with 100 additional known interactors enabled
Number of nodes =226
Number of edges = 1428
Average node degree = 12.6
Average local clustering coefficient = 0.48
PPI enrichment p-value = < 1.0e-16
#node1	node2	node1_string_id	node2_string_id	neighborhood_on_chromosome	gene_fusion	phylogenetic_cooccurrence	homology	coexpression	experimentally_determined_interaction	database_annotated	automated_textmining	combined_score
ATF3	JUNB	9606.ENSP00000344352	9606.ENSP00000303315	0	0	0	0	0.449	0.678	0	0.603	0.923
ATF3	FOS	9606.ENSP00000344352	9606.ENSP00000306245	0	0	0	0.764	0.854	0.502	0	0.797	0.938
ATF3	JUN	9606.ENSP00000344352	9606.ENSP00000360266	0	0	0	0	0.863	0.67	0.9	0.917	0.999
BCL2L1	HRK	9606.ENSP00000302564	9606.ENSP00000257572	0	0	0	0	0	0.613	0	0.756	0.901
BCL2L1	XIAP	9606.ENSP00000302564	9606.ENSP00000360242	0	0	0	0	0.053	0.083	0	0.894	0.9
BCL2L1	MAPK10	9606.ENSP00000302564	9606.ENSP00000352157	0	0	0	0	0	0.053	0.8	0.554	0.908
BCL2L1	CFLAR	9606.ENSP00000302564	9606.ENSP00000312455	0	0	0	0	0.055	0.387	0	0.877	0.923
BCL2L1	MAPK9	9606.ENSP00000302564	9606.ENSP00000394560	0	0	0	0	0.082	0.356	0.8	0.53	0.937
BCL2L1	CASP3	9606.ENSP00000302564	9606.ENSP00000311032	0	0	0	0	0	0.168	0	0.927	0.937
BCL2L1	MAPK8	9606.ENSP00000302564	9606.ENSP00000378974	0	0	0	0	0	0.519	0.8	0.869	0.986
BCL2L1	CASP8	9606.ENSP00000302564	9606.ENSP00000351273	0	0	0	0	0	0.993	0	0.883	0.999
BCL2L1	BID	9606.ENSP00000302564	9606.ENSP00000318822	0	0	0	0	0	0.98	0.9	0.649	0.999
BID	TNFRSF10A	9606.ENSP00000318822	9606.ENSP00000221132	0	0	0	0	0	0	0.9	0.472	0.944
BID	TNFSF10	9606.ENSP00000318822	9606.ENSP00000241261	0	0	0	0	0	0	0.9	0.491	0.946
BID	RIPK1	9606.ENSP00000318822	9606.ENSP00000259808	0	0	0	0	0	0	0.9	0.288	0.925
BID	TNFRSF10B	9606.ENSP00000318822	9606.ENSP00000276431	0	0	0	0	0	0.48	0.9	0.507	0.972
BID	CASP10	9606.ENSP00000318822	9606.ENSP00000286186	0	0	0	0	0.061	0.489	0.9	0.489	0.972
BID	FADD	9606.ENSP00000318822	9606.ENSP00000301838	0	0	0	0	0.063	0.708	0.9	0.575	0.986
BID	MAPK8	9606.ENSP00000318822	9606.ENSP00000378974	0	0	0	0	0	0.48	0.8	0.31	0.921
BID	TRADD	9606.ENSP00000318822	9606.ENSP00000341268	0	0	0	0	0.063	0	0.9	0.433	0.942
BID	FASLG	9606.ENSP00000318822	9606.ENSP00000356694	0	0	0	0	0	0.708	0.9	0.474	0.983
BID	FAS	9606.ENSP00000318822	9606.ENSP00000347979	0	0	0	0	0	0.708	0.9	0.474	0.983
BID	CASP8	9606.ENSP00000318822	9606.ENSP00000351273	0	0	0	0	0.061	0.993	0.9	0.698	0.999
CASP10	TNFRSF10A	9606.ENSP00000286186	9606.ENSP00000221132	0	0	0	0	0	0.993	0.9	0.724	0.999
CASP10	TNFSF10	9606.ENSP00000286186	9606.ENSP00000241261	0	0	0	0	0.095	0.305	0.9	0.622	0.973
CASP10	RIPK1	9606.ENSP00000286186	9606.ENSP00000259808	0	0	0	0	0.063	0.382	0.9	0.606	0.974
CASP10	TNFRSF10B	9606.ENSP00000286186	9606.ENSP00000276431	0	0	0	0	0	0.993	0.9	0.686	0.999
CASP10	TRADD	9606.ENSP00000286186	9606.ENSP00000341268	0	0	0	0	0.061	0	0.9	0.729	0.972
CASP10	FASLG	9606.ENSP00000286186	9606.ENSP00000356694	0	0	0	0	0	0.48	0.9	0.669	0.981
CASP10	CASP7	9606.ENSP00000286186	9606.ENSP00000358327	0	0	0	0.761	0.063	0.86	0.9	0.771	0.988
CASP10	CASP3	9606.ENSP00000286186	9606.ENSP00000311032	0	0	0	0.791	0.061	0.86	0.9	0.835	0.988
CASP10	CFLAR	9606.ENSP00000286186	9606.ENSP00000312455	0	0	0	0.618	0.118	0.86	0.9	0.704	0.99
CASP10	FADD	9606.ENSP00000286186	9606.ENSP00000301838	0	0	0	0	0.061	0.533	0.9	0.844	0.992
CASP10	CASP8	9606.ENSP00000286186	9606.ENSP00000351273	0	0	0	0.838	0.088	0.993	0.9	0.844	0.999
CASP10	FAS	9606.ENSP00000286186	9606.ENSP00000347979	0	0	0	0	0.062	0.993	0.9	0.708	0.999
CASP3	TNFRSF10A	9606.ENSP00000311032	9606.ENSP00000221132	0	0	0	0	0	0.053	0.9	0.767	0.976
CASP3	TNFSF10	9606.ENSP00000311032	9606.ENSP00000241261	0	0	0	0	0	0.379	0.9	0.674	0.978
CASP3	RIPK1	9606.ENSP00000311032	9606.ENSP00000259808	0	0	0	0	0	0.064	0.9	0.648	0.964
CASP3	CASP6	9606.ENSP00000311032	9606.ENSP00000265164	0	0	0	0.89	0.062	0.687	0.9	0.812	0.97
CASP3	TNFRSF10B	9606.ENSP00000311032	9606.ENSP00000276431	0	0	0	0	0	0.053	0.9	0.771	0.976
CASP3	FADD	9606.ENSP00000311032	9606.ENSP00000301838	0	0	0	0	0	0.076	0.9	0.819	0.981
CASP3	MAPK8	9606.ENSP00000311032	9606.ENSP00000378974	0	0	0	0	0.055	0.294	0	0.863	0.901
CASP3	CASP7	9606.ENSP00000311032	9606.ENSP00000358327	0	0	0	0.942	0.062	0.332	0.9	0.897	0.935
CASP3	TRADD	9606.ENSP00000311032	9606.ENSP00000341268	0	0	0	0	0	0	0.9	0.696	0.968
CASP3	CASP8	9606.ENSP00000311032	9606.ENSP00000351273	0	0	0	0.835	0.061	0.993	0.9	0.978	0.999
CASP3	XIAP	9606.ENSP00000311032	9606.ENSP00000360242	0	0	0	0	0.061	0.947	0.9	0.937	0.999
CASP6	CASP8	9606.ENSP00000265164	9606.ENSP00000351273	0	0	0	0.764	0.061	0.993	0.9	0.823	0.999
CASP7	FADD	9606.ENSP00000358327	9606.ENSP00000301838	0	0	0	0	0.045	0.076	0.9	0.64	0.964
CASP7	FAS	9606.ENSP00000358327	9606.ENSP00000347979	0	0	0	0	0.072	0.053	0.9	0.52	0.952
CASP7	CASP8	9606.ENSP00000358327	9606.ENSP00000351273	0	0	0	0.753	0.063	0.993	0.9	0.874	0.999
CASP7	FASLG	9606.ENSP00000358327	9606.ENSP00000356694	0	0	0	0	0	0	0.9	0.57	0.955
CASP7	XIAP	9606.ENSP00000358327	9606.ENSP00000360242	0	0	0	0	0.061	0.888	0.9	0.729	0.996
CASP8	TNFRSF10A	9606.ENSP00000351273	9606.ENSP00000221132	0	0	0	0	0.067	0.993	0.9	0.864	0.999
CASP8	TNFSF10	9606.ENSP00000351273	9606.ENSP00000241261	0	0	0	0	0.083	0.681	0.9	0.815	0.993
CASP8	RIPK1	9606.ENSP00000351273	9606.ENSP00000259808	0	0	0	0	0.063	0.866	0.9	0.914	0.998
CASP8	TNFRSF10B	9606.ENSP00000351273	9606.ENSP00000276431	0	0	0	0	0	0.993	0.9	0.883	0.999
CASP8	FADD	9606.ENSP00000351273	9606.ENSP00000301838	0	0	0	0	0.061	0.876	0.9	0.975	0.999
CASP8	CFLAR	9606.ENSP00000351273	9606.ENSP00000312455	0	0	0	0.656	0.097	0.97	0.9	0.963	0.998
CASP8	TRADD	9606.ENSP00000351273	9606.ENSP00000341268	0	0	0	0	0.061	0.86	0.9	0.917	0.998
CASP8	FAS	9606.ENSP00000351273	9606.ENSP00000347979	0	0	0	0	0.063	0.993	0.9	0.867	0.999
CASP8	FASLG	9606.ENSP00000351273	9606.ENSP00000356694	0	0	0	0	0	0.86	0.9	0.912	0.998
CASP8	XIAP	9606.ENSP00000351273	9606.ENSP00000360242	0	0	0	0	0.061	0.994	0	0.846	0.999
CAT	SOD2	9606.ENSP00000241052	9606.ENSP00000446252	0.069	0	0	0	0.08	0.419	0.9	0.968	0.998
CBFB	RUNX1	9606.ENSP00000415151	9606.ENSP00000300305	0	0	0	0	0.061	0.974	0.9	0.611	0.998
CD47	SNAP23	9606.ENSP00000355361	9606.ENSP00000249647	0	0	0	0	0.042	0	0.9	0	0.9
CD47	SNAP25	9606.ENSP00000355361	9606.ENSP00000254976	0	0	0	0	0.061	0	0.9	0.059	0.903
CD47	SIRPA	9606.ENSP00000355361	9606.ENSP00000382941	0	0	0	0	0.061	0.885	0.9	0.943	0.999
CFLAR	TNFRSF10A	9606.ENSP00000312455	9606.ENSP00000221132	0	0	0	0	0	0.993	0.9	0.823	0.999
CFLAR	TNFSF10	9606.ENSP00000312455	9606.ENSP00000241261	0	0	0	0	0.138	0.328	0.9	0.73	0.982
CFLAR	RIPK1	9606.ENSP00000312455	9606.ENSP00000259808	0	0	0	0	0.061	0.369	0.9	0.7	0.979
CFLAR	TNFRSF10B	9606.ENSP00000312455	9606.ENSP00000276431	0	0	0	0	0	0.993	0.9	0.897	0.999
CFLAR	FADD	9606.ENSP00000312455	9606.ENSP00000301838	0	0	0	0	0	0.457	0.9	0.936	0.996
CFLAR	TRADD	9606.ENSP00000312455	9606.ENSP00000341268	0	0	0	0	0	0	0.9	0.701	0.968
CFLAR	FASLG	9606.ENSP00000312455	9606.ENSP00000356694	0	0	0	0	0.065	0.354	0.9	0.737	0.981
CFLAR	FAS	9606.ENSP00000312455	9606.ENSP00000347979	0	0	0	0	0.063	0.993	0.9	0.839	0.999
CHRM2	MCHR1	9606.ENSP00000399745	9606.ENSP00000249016	0	0	0	0.568	0.061	0	0.9	0.106	0.904
CHRM2	SYT1	9606.ENSP00000399745	9606.ENSP00000261205	0	0	0	0	0.085	0	0.9	0.104	0.91
CHRM2	GAL	9606.ENSP00000399745	9606.ENSP00000265643	0	0	0	0	0	0	0.9	0.097	0.905
CHRM2	GALR1	9606.ENSP00000399745	9606.ENSP00000299727	0	0	0	0.57	0.062	0	0.9	0.358	0.916
CHRM2	VAMP2	9606.ENSP00000399745	9606.ENSP00000314214	0	0	0	0	0.063	0	0.9	0.087	0.907
CHRM2	GALR2	9606.ENSP00000399745	9606.ENSP00000329684	0	0	0	0.568	0	0	0.9	0.129	0.903
CPLX1	STX1A	9606.ENSP00000305613	9606.ENSP00000222812	0	0	0	0	0.171	0.842	0.9	0.791	0.996
CPLX1	SNAP23	9606.ENSP00000305613	9606.ENSP00000249647	0	0	0	0	0.064	0.732	0.72	0.352	0.948
CPLX1	SNAP25	9606.ENSP00000305613	9606.ENSP00000254976	0	0	0	0	0.408	0.873	0.9	0.834	0.998
CPLX1	SYT1	9606.ENSP00000305613	9606.ENSP00000261205	0	0	0	0	0.493	0.775	0.9	0.851	0.998
CPLX1	STX4	9606.ENSP00000305613	9606.ENSP00000317714	0	0	0	0	0.061	0.704	0.72	0.412	0.948
CPLX1	VAMP2	9606.ENSP00000305613	9606.ENSP00000314214	0	0	0	0	0.197	0.524	0.9	0.74	0.988
EGR1	IFIT3	9606.ENSP00000239938	9606.ENSP00000360883	0	0	0	0	0	0.063	0.9	0.143	0.912
EGR1	IFIT1	9606.ENSP00000239938	9606.ENSP00000360869	0	0	0	0	0	0.063	0.9	0.166	0.915
EGR1	MX1	9606.ENSP00000239938	9606.ENSP00000381601	0	0	0	0	0.063	0.056	0.9	0.19	0.918
EGR1	OASL	9606.ENSP00000239938	9606.ENSP00000257570	0	0	0	0	0.061	0.13	0.9	0.116	0.918
EGR1	ISG15	9606.ENSP00000239938	9606.ENSP00000368699	0	0	0	0	0.061	0.13	0.9	0.138	0.92
EGR1	JUNB	9606.ENSP00000239938	9606.ENSP00000303315	0	0	0	0	0.723	0.572	0	0.484	0.933
EGR1	FOSB	9606.ENSP00000239938	9606.ENSP00000245919	0	0	0	0	0.754	0.073	0	0.758	0.94
EGR1	JUN	9606.ENSP00000239938	9606.ENSP00000360266	0	0	0	0	0.309	0.413	0.9	0.859	0.993
EGR1	FOS	9606.ENSP00000239938	9606.ENSP00000306245	0	0	0	0	0.961	0.073	0	0.913	0.996
EMC10	EMC3	9606.ENSP00000334037	9606.ENSP00000245046	0	0	0	0	0.106	0.867	0.9	0.821	0.997
EMC10	EMC8	9606.ENSP00000334037	9606.ENSP00000253457	0	0	0	0	0.101	0.86	0.9	0.839	0.997
EMC10	EMC7	9606.ENSP00000334037	9606.ENSP00000256545	0	0	0	0	0.104	0.86	0.9	0.806	0.997
EMC10	EMC9	9606.ENSP00000334037	9606.ENSP00000403210	0	0	0	0	0.063	0.859	0.9	0.87	0.998
EMC3	EMC7	9606.ENSP00000245046	9606.ENSP00000256545	0	0	0	0	0.176	0.86	0.9	0.72	0.996
EMC3	EMC9	9606.ENSP00000245046	9606.ENSP00000403210	0	0	0	0	0.066	0.961	0.9	0.827	0.999
EMC3	EMC8	9606.ENSP00000245046	9606.ENSP00000253457	0	0	0	0	0.177	0.961	0.9	0.832	0.999
EMC7	EMC8	9606.ENSP00000256545	9606.ENSP00000253457	0	0	0	0	0.082	0.86	0.9	0.789	0.996
EMC7	EMC9	9606.ENSP00000256545	9606.ENSP00000403210	0	0	0	0	0.061	0.874	0.9	0.763	0.996
EMC8	EMC9	9606.ENSP00000253457	9606.ENSP00000403210	0	0	0	0.907	0	0	0.9	0.702	0.906
FADD	TNFRSF10A	9606.ENSP00000301838	9606.ENSP00000221132	0	0	0	0	0	0.696	0.9	0.821	0.994
FADD	TNFSF10	9606.ENSP00000301838	9606.ENSP00000241261	0	0	0	0	0	0.522	0.9	0.704	0.984
FADD	RIPK1	9606.ENSP00000301838	9606.ENSP00000259808	0	0	0	0	0	0.472	0.9	0.896	0.994
FADD	TNFRSF10B	9606.ENSP00000301838	9606.ENSP00000276431	0	0	0	0	0.068	0.696	0.9	0.873	0.995
FADD	TRADD	9606.ENSP00000301838	9606.ENSP00000341268	0	0	0	0	0.138	0.379	0.9	0.935	0.996
FADD	FASLG	9606.ENSP00000301838	9606.ENSP00000356694	0	0	0	0	0	0.86	0.9	0.873	0.998
FADD	FAS	9606.ENSP00000301838	9606.ENSP00000347979	0	0	0	0	0	0.998	0.9	0.802	0.999
FAS	TNFRSF10A	9606.ENSP00000347979	9606.ENSP00000221132	0	0	0	0.589	0	0	0.9	0.77	0.931
FAS	TNFSF10	9606.ENSP00000347979	9606.ENSP00000241261	0	0	0	0	0.074	0	0.9	0.709	0.97
FAS	RIPK1	9606.ENSP00000347979	9606.ENSP00000259808	0	0	0	0	0.061	0.379	0.9	0.518	0.968
FAS	TNFRSF10B	9606.ENSP00000347979	9606.ENSP00000276431	0	0	0	0.58	0.065	0.48	0.9	0.766	0.963
FAS	TRADD	9606.ENSP00000347979	9606.ENSP00000341268	0	0	0	0	0.065	0.379	0.9	0.626	0.975
FAS	FASLG	9606.ENSP00000347979	9606.ENSP00000356694	0	0	0	0	0	0.86	0.9	0.905	0.998
FASLG	TNFRSF10A	9606.ENSP00000356694	9606.ENSP00000221132	0	0	0	0	0	0	0.9	0.732	0.972
FASLG	TNFSF10	9606.ENSP00000356694	9606.ENSP00000241261	0	0	0	0.617	0.071	0	0.9	0.788	0.932
FASLG	RIPK1	9606.ENSP00000356694	9606.ENSP00000259808	0	0	0	0	0	0	0.9	0.556	0.953
FASLG	TNFRSF10B	9606.ENSP00000356694	9606.ENSP00000276431	0	0	0	0	0	0.48	0.9	0.732	0.984
FASLG	TRADD	9606.ENSP00000356694	9606.ENSP00000341268	0	0	0	0	0	0	0.9	0.634	0.961
FOS	FOSB	9606.ENSP00000306245	9606.ENSP00000245919	0	0	0	0.866	0.899	0.139	0.8	0.947	0.983
FOS	JUND	9606.ENSP00000306245	9606.ENSP00000252818	0	0	0	0	0.093	0.885	0.9	0.92	0.999
FOS	FOSL2	9606.ENSP00000306245	9606.ENSP00000264716	0	0	0	0.899	0.064	0	0.9	0.804	0.91
FOS	JUNB	9606.ENSP00000306245	9606.ENSP00000303315	0	0	0	0	0.824	0.884	0.9	0.852	0.999
FOS	MAPK10	9606.ENSP00000306245	9606.ENSP00000352157	0	0	0	0	0	0.26	0.9	0.56	0.964
FOS	MAPK9	9606.ENSP00000306245	9606.ENSP00000394560	0	0	0	0	0	0.331	0.9	0.612	0.971
FOS	MAPK8	9606.ENSP00000306245	9606.ENSP00000378974	0	0	0	0	0	0.26	0.9	0.885	0.99
FOS	JUN	9606.ENSP00000306245	9606.ENSP00000360266	0	0	0	0	0.656	0.879	0.9	0.975	0.999
FOSB	JUNB	9606.ENSP00000245919	9606.ENSP00000303315	0	0	0	0	0.346	0.588	0.9	0.766	0.992
FOSB	JUND	9606.ENSP00000245919	9606.ENSP00000252818	0	0	0	0	0.131	0.588	0.9	0.882	0.995
FOSB	JUN	9606.ENSP00000245919	9606.ENSP00000360266	0	0	0	0	0.551	0.539	0.9	0.906	0.997
FOSL2	JUND	9606.ENSP00000264716	9606.ENSP00000252818	0	0	0	0	0.064	0.829	0.9	0.903	0.998
FOSL2	JUN	9606.ENSP00000264716	9606.ENSP00000360266	0	0	0	0	0.098	0.695	0.9	0.88	0.996
FOSL2	JUNB	9606.ENSP00000264716	9606.ENSP00000303315	0	0	0	0	0.291	0.868	0.9	0.81	0.997
GAL	MCHR1	9606.ENSP00000265643	9606.ENSP00000249016	0	0	0	0	0	0	0.9	0.202	0.916
GAL	GALR1	9606.ENSP00000265643	9606.ENSP00000299727	0	0	0	0	0	0.667	0.9	0.922	0.997
GAL	GALR2	9606.ENSP00000265643	9606.ENSP00000329684	0	0	0	0	0	0.667	0.9	0.95	0.998
GALR1	MCHR1	9606.ENSP00000299727	9606.ENSP00000249016	0	0	0	0.703	0.064	0	0.9	0.291	0.909
GALR1	GALR2	9606.ENSP00000299727	9606.ENSP00000329684	0	0	0	0.883	0	0	0.9	0.939	0.91
GALR2	MCHR1	9606.ENSP00000329684	9606.ENSP00000249016	0	0	0	0.685	0.063	0	0.9	0.408	0.914
HOXA5	HOXC5	9606.ENSP00000222726	9606.ENSP00000309336	0	0	0	0.908	0.166	0.96	0	0.688	0.967
HOXA5	HOXB6	9606.ENSP00000222726	9606.ENSP00000420009	0	0	0	0.859	0.239	0.96	0	0.68	0.971
HOXB6	HOXC5	9606.ENSP00000420009	9606.ENSP00000309336	0	0	0	0.83	0.158	0.96	0	0.63	0.968
HTR2A	UTS2	9606.ENSP00000437737	9606.ENSP00000054668	0	0	0	0	0	0	0.9	0	0.9
HTR2A	MCHR1	9606.ENSP00000437737	9606.ENSP00000249016	0	0	0	0.576	0.095	0	0.9	0.139	0.909
IFIT1	OASL	9606.ENSP00000360869	9606.ENSP00000257570	0	0	0	0	0.896	0.163	0.9	0.774	0.997
IFIT1	ISG15	9606.ENSP00000360869	9606.ENSP00000368699	0	0	0	0	0.874	0.163	0.9	0.851	0.998
IFIT1	MX1	9606.ENSP00000360869	9606.ENSP00000381601	0	0	0	0	0.914	0	0.9	0.857	0.998
IFIT1	IFIT3	9606.ENSP00000360869	9606.ENSP00000360883	0	0	0	0.898	0.999	0.938	0.9	0.915	0.999
IFIT3	OASL	9606.ENSP00000360883	9606.ENSP00000257570	0	0	0	0	0.847	0.163	0.9	0.687	0.995
IFIT3	MX1	9606.ENSP00000360883	9606.ENSP00000381601	0	0	0	0	0.837	0	0.9	0.713	0.994
IFIT3	ISG15	9606.ENSP00000360883	9606.ENSP00000368699	0	0	0	0	0.84	0.163	0.9	0.758	0.996
ISG15	OASL	9606.ENSP00000368699	9606.ENSP00000257570	0	0	0	0	0.834	0	0.9	0.68	0.994
ISG15	MX1	9606.ENSP00000368699	9606.ENSP00000381601	0	0	0	0	0.882	0.13	0.9	0.865	0.998
JUN	JUND	9606.ENSP00000360266	9606.ENSP00000252818	0	0	0	0.927	0.152	0.127	0.9	0.943	0.925
JUN	JUNB	9606.ENSP00000360266	9606.ENSP00000303315	0	0	0	0.901	0.336	0.728	0.9	0.894	0.982
JUN	MAPK10	9606.ENSP00000360266	9606.ENSP00000352157	0	0	0	0	0	0.788	0.9	0.919	0.998
JUN	MAPK9	9606.ENSP00000360266	9606.ENSP00000394560	0	0	0	0	0	0.711	0.9	0.982	0.999
JUN	MAPK8	9606.ENSP00000360266	9606.ENSP00000378974	0	0	0	0	0	0.788	0.9	0.985	0.999
JUNB	JUND	9606.ENSP00000303315	9606.ENSP00000252818	0	0	0	0.883	0.152	0.816	0.9	0.931	0.984
JUNB	MAPK9	9606.ENSP00000303315	9606.ENSP00000394560	0	0	0	0	0	0.579	0.6	0.612	0.929
JUNB	MAPK8	9606.ENSP00000303315	9606.ENSP00000378974	0	0	0	0	0.045	0.579	0.6	0.76	0.956
JUND	MAPK10	9606.ENSP00000252818	9606.ENSP00000352157	0	0	0	0	0	0.539	0.9	0.466	0.973
JUND	MAPK9	9606.ENSP00000252818	9606.ENSP00000394560	0	0	0	0	0	0.579	0.9	0.562	0.98
JUND	MAPK8	9606.ENSP00000252818	9606.ENSP00000378974	0	0	0	0	0	0.579	0.9	0.815	0.991
MAPK10	MAPK8	9606.ENSP00000352157	9606.ENSP00000378974	0	0	0.445	0.984	0.061	0	0.9	0.741	0.903
MAPK10	MAPK9	9606.ENSP00000352157	9606.ENSP00000394560	0	0	0.438	0.981	0.059	0.193	0.9	0.852	0.919
MAPK8	MAPK9	9606.ENSP00000378974	9606.ENSP00000394560	0	0	0.446	0.981	0.069	0.667	0.9	0.956	0.967
MCCC1	MCCC2	9606.ENSP00000265594	9606.ENSP00000343657	0.167	0.134	0	0	0.499	0.823	0.9	0.924	0.999
MCHR1	UTS2	9606.ENSP00000249016	9606.ENSP00000054668	0	0	0	0	0.064	0	0.9	0.049	0.903
MT-ATP6	MT-CYB	9606.ENSP00000354632	9606.ENSP00000354554	0	0	0	0	0.969	0.084	0	0.968	0.999
MT-ATP6	MT-ND6	9606.ENSP00000354632	9606.ENSP00000354665	0	0	0	0	0.687	0	0	0.953	0.984
MT-ATP6	MT-ND5	9606.ENSP00000354632	9606.ENSP00000354813	0.178	0	0	0	0.828	0	0	0.948	0.992
MT-ATP6	MT-ND4L	9606.ENSP00000354632	9606.ENSP00000354728	0	0	0	0	0.795	0	0	0.968	0.993
MT-ATP6	MT-ND3	9606.ENSP00000354632	9606.ENSP00000355206	0.268	0	0	0	0.824	0	0	0.968	0.995
MT-ATP6	MT-ND2	9606.ENSP00000354632	9606.ENSP00000355046	0.178	0	0	0	0.887	0	0	0.968	0.996
MT-ATP6	MT-ND1	9606.ENSP00000354632	9606.ENSP00000354687	0.254	0	0	0	0.971	0	0	0.968	0.999
MT-ATP6	MT-CO3	9606.ENSP00000354632	9606.ENSP00000354982	0	0	0.218	0	0.97	0.692	0	0.945	0.999
MT-ATP6	MT-ND4	9606.ENSP00000354632	9606.ENSP00000354961	0.216	0	0	0	0.97	0	0	0.968	0.999
MT-CO3	UQCRC1	9606.ENSP00000354982	9606.ENSP00000203407	0.167	0	0	0	0.122	0.731	0.54	0.13	0.907
MT-CO3	UQCRC2	9606.ENSP00000354982	9606.ENSP00000268379	0.167	0	0	0	0.068	0.737	0.9	0.324	0.983
MT-CO3	UQCRFS1	9606.ENSP00000354982	9606.ENSP00000306397	0.295	0	0	0	0.116	0.737	0.9	0.429	0.988
MT-CO3	NDUFA4	9606.ENSP00000354982	9606.ENSP00000339720	0	0	0	0	0.105	0	0.9	0.099	0.912
MT-CO3	MT-CYB	9606.ENSP00000354982	9606.ENSP00000354554	0.295	0	0.408	0	0.976	0.782	0.9	0.936	0.999
MT-CO3	MT-ND6	9606.ENSP00000354982	9606.ENSP00000354665	0	0	0	0	0.433	0	0	0.834	0.902
MT-CO3	MT-ND1	9606.ENSP00000354982	9606.ENSP00000354687	0	0	0	0	0.962	0	0	0.903	0.996
MT-CO3	MT-ND4L	9606.ENSP00000354982	9606.ENSP00000354728	0	0	0	0	0.547	0	0	0.919	0.961
MT-CO3	MT-ND5	9606.ENSP00000354982	9606.ENSP00000354813	0	0	0	0	0.625	0	0	0.869	0.949
MT-CO3	MT-ND4	9606.ENSP00000354982	9606.ENSP00000354961	0	0	0	0	0.972	0	0	0.936	0.998
MT-CO3	MT-ND3	9606.ENSP00000354982	9606.ENSP00000355206	0	0	0	0	0.613	0	0	0.936	0.974
MT-CO3	MT-ND2	9606.ENSP00000354982	9606.ENSP00000355046	0	0	0	0	0.668	0	0	0.935	0.977
MT-CYB	UQCRC1	9606.ENSP00000354554	9606.ENSP00000203407	0	0	0	0	0.055	0.944	0.9	0.69	0.998
MT-CYB	NDUFS3	9606.ENSP00000354554	9606.ENSP00000263774	0	0	0	0	0.109	0.829	0	0.553	0.926
MT-CYB	NDUFA9	9606.ENSP00000354554	9606.ENSP00000266544	0	0	0	0	0	0.96	0	0.42	0.976
MT-CYB	UQCRC2	9606.ENSP00000354554	9606.ENSP00000268379	0	0	0	0	0	0.954	0.9	0.745	0.998
MT-CYB	NDUFB8	9606.ENSP00000354554	9606.ENSP00000299166	0	0	0	0	0	0.829	0	0.446	0.901
MT-CYB	UQCRFS1	9606.ENSP00000354554	9606.ENSP00000306397	0.295	0	0.403	0	0.431	0.993	0.9	0.9	0.999
MT-CYB	NDUFS8	9606.ENSP00000354554	9606.ENSP00000315774	0.246	0	0	0	0.13	0.824	0	0.564	0.943
MT-CYB	NDUFV1	9606.ENSP00000354554	9606.ENSP00000322450	0	0	0	0	0.061	0.829	0	0.563	0.924
MT-CYB	NDUFV2	9606.ENSP00000354554	9606.ENSP00000327268	0	0	0	0	0.061	0.829	0	0.515	0.915
MT-CYB	NDUFA4	9606.ENSP00000354554	9606.ENSP00000339720	0	0	0	0	0	0	0.9	0.255	0.922
MT-CYB	NDUFA1	9606.ENSP00000354554	9606.ENSP00000360492	0	0	0	0	0.062	0.829	0	0.491	0.911
MT-CYB	NDUFS1	9606.ENSP00000354554	9606.ENSP00000392709	0	0	0	0	0.062	0.829	0	0.54	0.92
MT-CYB	NDUFS2	9606.ENSP00000354554	9606.ENSP00000356972	0	0	0	0	0.16	0.829	0	0.67	0.948
MT-CYB	MT-ND6	9606.ENSP00000354554	9606.ENSP00000354665	0	0	0	0	0.573	0.829	0	0.948	0.995
MT-CYB	MT-ND3	9606.ENSP00000354554	9606.ENSP00000355206	0	0	0	0	0.746	0.829	0	0.957	0.997
MT-CYB	MT-ND4L	9606.ENSP00000354554	9606.ENSP00000354728	0	0	0	0	0.806	0.829	0	0.947	0.998
MT-CYB	MT-ND1	9606.ENSP00000354554	9606.ENSP00000354687	0	0	0	0	0.978	0.829	0	0.957	0.999
MT-CYB	MT-ND4	9606.ENSP00000354554	9606.ENSP00000354961	0	0	0	0	0.979	0.829	0	0.968	0.999
MT-CYB	MT-ND2	9606.ENSP00000354554	9606.ENSP00000355046	0	0	0	0	0.917	0.829	0	0.968	0.999
MT-CYB	MT-ND5	9606.ENSP00000354554	9606.ENSP00000354813	0	0.542	0	0	0.934	0.829	0	0.919	0.999
MT-CYB	UQCRQ	9606.ENSP00000354554	9606.ENSP00000367939	0	0	0	0	0	0.991	0.9	0.724	0.999
MT-ND1	NDUFB4	9606.ENSP00000354687	9606.ENSP00000184266	0	0	0	0	0.157	0.942	0.9	0.17	0.995
MT-ND1	NDUFB7	9606.ENSP00000354687	9606.ENSP00000215565	0	0	0	0	0.504	0.876	0.9	0.293	0.995
MT-ND1	NDUFS7	9606.ENSP00000354687	9606.ENSP00000233627	0.295	0	0.435	0	0.473	0.951	0.9	0.761	0.999
MT-ND1	NDUFB3	9606.ENSP00000354687	9606.ENSP00000237889	0	0	0	0	0.343	0.876	0.9	0.23	0.992
MT-ND1	NDUFA2	9606.ENSP00000354687	9606.ENSP00000252102	0	0	0	0	0.328	0.998	0.9	0.423	0.999
MT-ND1	NDUFA10	9606.ENSP00000354687	9606.ENSP00000252711	0	0	0	0	0.065	0.908	0.9	0.444	0.994
MT-ND1	NDUFB5	9606.ENSP00000354687	9606.ENSP00000259037	0	0	0	0	0.107	0.942	0.9	0.265	0.995
MT-ND1	NDUFS3	9606.ENSP00000354687	9606.ENSP00000263774	0.295	0	0.396	0	0.692	0.991	0.9	0.695	0.999
MT-ND1	NDUFA9	9606.ENSP00000354687	9606.ENSP00000266544	0.044	0	0	0	0.202	0.908	0.9	0.532	0.996
MT-ND1	UQCRC2	9606.ENSP00000354687	9606.ENSP00000268379	0.042	0	0	0	0.062	0.829	0	0.458	0.906
MT-ND1	NDUFB10	9606.ENSP00000354687	9606.ENSP00000268668	0	0	0	0	0.18	0.874	0.9	0.295	0.991
MT-ND1	NDUFS6	9606.ENSP00000354687	9606.ENSP00000274137	0	0	0	0	0.182	0.894	0.9	0.349	0.993
MT-ND1	NDUFB11	9606.ENSP00000354687	9606.ENSP00000276062	0	0	0	0	0.105	0.824	0.9	0.751	0.995
MT-ND1	NDUFB9	9606.ENSP00000354687	9606.ENSP00000276689	0	0	0	0	0.247	0.942	0.9	0.419	0.997
MT-ND1	NDUFC2	9606.ENSP00000354687	9606.ENSP00000281031	0	0	0	0	0.329	0.909	0.9	0.355	0.995
MT-ND1	NDUFS4	9606.ENSP00000354687	9606.ENSP00000296684	0	0	0	0	0.303	0.985	0.9	0.404	0.999
MT-ND1	NDUFB8	9606.ENSP00000354687	9606.ENSP00000299166	0	0	0	0	0.302	0.908	0.9	0.553	0.996
MT-ND1	NDUFA7	9606.ENSP00000354687	9606.ENSP00000301457	0	0	0	0	0.114	0.942	0.9	0.23	0.995
MT-ND1	NDUFS8	9606.ENSP00000354687	9606.ENSP00000315774	0.295	0.01	0.351	0	0.704	0.927	0.9	0.666	0.999
MT-ND1	NDUFV1	9606.ENSP00000354687	9606.ENSP00000322450	0.295	0	0.223	0	0.681	0.994	0.9	0.714	0.999
MT-ND1	NDUFAF3	9606.ENSP00000354687	9606.ENSP00000323076	0	0	0	0	0.087	0	0.9	0.397	0.94
MT-ND1	NDUFV2	9606.ENSP00000354687	9606.ENSP00000327268	0.295	0	0.232	0	0.599	0.99	0.9	0.694	0.999
MT-ND1	NDUFA12	9606.ENSP00000354687	9606.ENSP00000330737	0	0	0	0	0.289	0.959	0.9	0.399	0.998
MT-ND1	NDUFB1	9606.ENSP00000354687	9606.ENSP00000330787	0	0	0	0	0.154	0.852	0.9	0.172	0.988
MT-ND1	NDUFA4	9606.ENSP00000354687	9606.ENSP00000339720	0	0	0	0	0.062	0	0.9	0.331	0.931
MT-ND1	NDUFV3	9606.ENSP00000354687	9606.ENSP00000346196	0	0	0	0	0.06	0.8	0.9	0.369	0.986
MT-ND1	MT-ND6	9606.ENSP00000354687	9606.ENSP00000354665	0	0	0	0	0.578	0.942	0.9	0.927	0.999
MT-ND1	NDUFC1	9606.ENSP00000354687	9606.ENSP00000441126	0	0	0	0	0	0.874	0.9	0.257	0.989
MT-ND1	NDUFA5	9606.ENSP00000354687	9606.ENSP00000417142	0	0	0	0	0.23	0.8	0.9	0.528	0.991
MT-ND1	NDUFB2	9606.ENSP00000354687	9606.ENSP00000419087	0	0	0	0	0	0.908	0.9	0.344	0.993
MT-ND1	NDUFA13	9606.ENSP00000354687	9606.ENSP00000423673	0	0	0	0	0.422	0.859	0.9	0.398	0.994
MT-ND1	NDUFA11	9606.ENSP00000354687	9606.ENSP00000389160	0	0	0	0	0.422	0.736	0.9	0.763	0.995
MT-ND1	NDUFA1	9606.ENSP00000354687	9606.ENSP00000360492	0	0	0	0	0.079	0.874	0.9	0.757	0.996
MT-ND1	NDUFA3	9606.ENSP00000354687	9606.ENSP00000418438	0	0	0	0	0.322	0.942	0.9	0.187	0.996
MT-ND1	NDUFA8	9606.ENSP00000354687	9606.ENSP00000362873	0	0	0	0	0.288	0.952	0.9	0.291	0.997
MT-ND1	NDUFB6	9606.ENSP00000354687	9606.ENSP00000369176	0	0	0	0	0.425	0.942	0.9	0.44	0.997
MT-ND1	NDUFAB1	9606.ENSP00000354687	9606.ENSP00000458770	0.052	0	0	0	0.072	0.96	0.9	0.383	0.997
MT-ND1	NDUFS5	9606.ENSP00000354687	9606.ENSP00000362060	0	0	0	0	0.379	0.986	0.9	0.292	0.999
MT-ND1	NDUFS2	9606.ENSP00000354687	9606.ENSP00000356972	0.295	0.215	0.435	0	0.69	0.944	0.9	0.727	0.999
MT-ND1	MT-ND4L	9606.ENSP00000354687	9606.ENSP00000354728	0	0	0	0	0.755	0.942	0.54	0.968	0.999
MT-ND1	MT-ND4	9606.ENSP00000354687	9606.ENSP00000354961	0.295	0	0.444	0	0.988	0.943	0.9	0.968	0.999
MT-ND1	MT-ND2	9606.ENSP00000354687	9606.ENSP00000355046	0.219	0	0.436	0	0.927	0.942	0.9	0.966	0.999
MT-ND1	NDUFS1	9606.ENSP00000354687	9606.ENSP00000392709	0.295	0	0	0	0.717	0.99	0.9	0.662	0.999
MT-ND1	MT-ND5	9606.ENSP00000354687	9606.ENSP00000354813	0.219	0	0.444	0	0.947	0.942	0.9	0.96	0.999
MT-ND1	NDUFA6	9606.ENSP00000354687	9606.ENSP00000418842	0	0	0	0	0.154	0.998	0.9	0.256	0.999
MT-ND1	MT-ND3	9606.ENSP00000354687	9606.ENSP00000355206	0.295	0	0.433	0	0.824	0.944	0.9	0.968	0.999
MT-ND2	NDUFB4	9606.ENSP00000355046	9606.ENSP00000184266	0	0	0	0	0.082	0.942	0.9	0.072	0.994
MT-ND2	NDUFB7	9606.ENSP00000355046	9606.ENSP00000215565	0	0	0	0	0.183	0.876	0.9	0.288	0.991
MT-ND2	NDUFS7	9606.ENSP00000355046	9606.ENSP00000233627	0.219	0	0.254	0	0.231	0.879	0.9	0.661	0.997
MT-ND2	NDUFB3	9606.ENSP00000355046	9606.ENSP00000237889	0	0	0	0	0.161	0.876	0.9	0.18	0.99
MT-ND2	NDUFA2	9606.ENSP00000355046	9606.ENSP00000252102	0	0	0	0	0.181	0.942	0.9	0.415	0.996
MT-ND2	NDUFA10	9606.ENSP00000355046	9606.ENSP00000252711	0	0	0	0	0.055	0.908	0.9	0.357	0.993
MT-ND2	NDUFB5	9606.ENSP00000355046	9606.ENSP00000259037	0	0	0	0	0.069	0.942	0.9	0.199	0.995
MT-ND2	NDUFS3	9606.ENSP00000355046	9606.ENSP00000263774	0.219	0	0	0	0.247	0.977	0.9	0.578	0.999
MT-ND2	NDUFA9	9606.ENSP00000355046	9606.ENSP00000266544	0.044	0	0	0	0.104	0.908	0.9	0.435	0.994
MT-ND2	NDUFB10	9606.ENSP00000355046	9606.ENSP00000268668	0	0	0	0	0.11	0.874	0.9	0.216	0.99
MT-ND2	NDUFS6	9606.ENSP00000355046	9606.ENSP00000274137	0	0	0	0	0.099	0.884	0.9	0.312	0.991
MT-ND2	NDUFB11	9606.ENSP00000355046	9606.ENSP00000276062	0	0	0	0	0.082	0.793	0.9	0.265	0.984
MT-ND2	NDUFB9	9606.ENSP00000355046	9606.ENSP00000276689	0	0	0	0	0.132	0.942	0.9	0.286	0.995
MT-ND2	NDUFC2	9606.ENSP00000355046	9606.ENSP00000281031	0	0	0	0	0.129	0.909	0.9	0.328	0.993
MT-ND2	NDUFS4	9606.ENSP00000355046	9606.ENSP00000296684	0	0	0	0	0.18	0.876	0.9	0.47	0.993
MT-ND2	NDUFB8	9606.ENSP00000355046	9606.ENSP00000299166	0	0	0	0	0.111	0.908	0.9	0.46	0.994
MT-ND2	NDUFA7	9606.ENSP00000355046	9606.ENSP00000301457	0	0	0	0	0.083	0.942	0.9	0.26	0.995
MT-ND2	NDUFS8	9606.ENSP00000355046	9606.ENSP00000315774	0.219	0	0	0	0.281	0.879	0.9	0.616	0.996
MT-ND2	NDUFV1	9606.ENSP00000355046	9606.ENSP00000322450	0.219	0	0	0	0.305	0.942	0.9	0.587	0.998
MT-ND2	NDUFAF3	9606.ENSP00000355046	9606.ENSP00000323076	0	0	0	0	0.124	0	0.9	0.367	0.939
MT-ND2	NDUFV2	9606.ENSP00000355046	9606.ENSP00000327268	0.219	0	0	0	0.221	0.942	0.9	0.534	0.998
MT-ND2	NDUFA12	9606.ENSP00000355046	9606.ENSP00000330737	0	0	0	0	0.145	0.868	0.9	0.36	0.991
MT-ND2	NDUFB1	9606.ENSP00000355046	9606.ENSP00000330787	0	0	0	0	0.086	0.852	0.9	0.235	0.988
MT-ND2	NDUFA4	9606.ENSP00000355046	9606.ENSP00000339720	0	0	0	0	0	0	0.9	0.277	0.924
MT-ND2	NDUFV3	9606.ENSP00000355046	9606.ENSP00000346196	0	0	0	0	0.046	0.8	0.9	0.218	0.983
MT-ND2	MT-ND6	9606.ENSP00000355046	9606.ENSP00000354665	0	0	0	0	0.744	0.942	0.9	0.957	0.999
MT-ND2	MT-ND4L	9606.ENSP00000355046	9606.ENSP00000354728	0	0	0	0	0.885	0.942	0.54	0.968	0.999
MT-ND2	MT-ND5	9606.ENSP00000355046	9606.ENSP00000354813	0	0	0.447	0.578	0.894	0.942	0.9	0.955	0.999
MT-ND2	MT-ND4	9606.ENSP00000355046	9606.ENSP00000354961	0.219	0	0.448	0	0.922	0.944	0.9	0.969	0.999
MT-ND2	NDUFC1	9606.ENSP00000355046	9606.ENSP00000441126	0	0	0	0	0	0.874	0.9	0.221	0.989
MT-ND2	NDUFA13	9606.ENSP00000355046	9606.ENSP00000423673	0	0	0	0	0.171	0.856	0.9	0.388	0.991
MT-ND2	NDUFA5	9606.ENSP00000355046	9606.ENSP00000417142	0	0	0	0	0.172	0.8	0.9	0.528	0.991
MT-ND2	NDUFA11	9606.ENSP00000355046	9606.ENSP00000389160	0	0	0	0	0.114	0.856	0.9	0.421	0.991
MT-ND2	NDUFB2	9606.ENSP00000355046	9606.ENSP00000419087	0	0	0	0	0	0.908	0.9	0.238	0.992
MT-ND2	NDUFA8	9606.ENSP00000355046	9606.ENSP00000362873	0	0	0	0	0.145	0.942	0.9	0.118	0.995
MT-ND2	NDUFA3	9606.ENSP00000355046	9606.ENSP00000418438	0	0	0	0	0.148	0.942	0.9	0.208	0.995
MT-ND2	NDUFS5	9606.ENSP00000355046	9606.ENSP00000362060	0	0	0	0	0.182	0.942	0.9	0.248	0.996
MT-ND2	NDUFB6	9606.ENSP00000355046	9606.ENSP00000369176	0	0	0	0	0.183	0.942	0.9	0.394	0.996
MT-ND2	NDUFA1	9606.ENSP00000355046	9606.ENSP00000360492	0	0	0	0	0.062	0.874	0.9	0.838	0.997
MT-ND2	NDUFAB1	9606.ENSP00000355046	9606.ENSP00000458770	0	0	0	0	0.074	0.96	0.9	0.298	0.997
MT-ND2	NDUFS2	9606.ENSP00000355046	9606.ENSP00000356972	0.219	0	0.243	0	0.26	0.942	0.9	0.638	0.998
MT-ND2	NDUFS1	9606.ENSP00000355046	9606.ENSP00000392709	0.219	0	0	0	0.485	0.942	0.9	0.594	0.998
MT-ND2	NDUFA6	9606.ENSP00000355046	9606.ENSP00000418842	0	0	0	0	0.1	0.998	0.9	0.188	0.999
MT-ND2	MT-ND3	9606.ENSP00000355046	9606.ENSP00000355206	0.219	0	0.408	0	0.601	0.944	0.9	0.969	0.999
MT-ND3	NDUFB4	9606.ENSP00000355206	9606.ENSP00000184266	0	0	0	0	0.061	0.942	0.9	0.073	0.994
MT-ND3	NDUFB7	9606.ENSP00000355206	9606.ENSP00000215565	0	0	0	0	0.14	0.876	0.9	0.185	0.99
MT-ND3	NDUFS7	9606.ENSP00000355206	9606.ENSP00000233627	0.295	0	0.363	0	0.725	0.94	0.9	0.754	0.999
MT-ND3	NDUFB3	9606.ENSP00000355206	9606.ENSP00000237889	0	0	0	0	0.056	0.876	0.9	0.15	0.988
MT-ND3	NDUFA2	9606.ENSP00000355206	9606.ENSP00000252102	0	0	0	0	0.061	0.942	0.9	0.468	0.996
MT-ND3	NDUFA10	9606.ENSP00000355206	9606.ENSP00000252711	0	0	0	0	0.061	0.908	0.9	0.386	0.993
MT-ND3	NDUFB5	9606.ENSP00000355206	9606.ENSP00000259037	0	0	0	0	0.061	0.942	0.9	0.139	0.994
MT-ND3	NDUFS3	9606.ENSP00000355206	9606.ENSP00000263774	0.295	0	0.317	0	0.639	0.944	0.9	0.743	0.999
MT-ND3	NDUFA9	9606.ENSP00000355206	9606.ENSP00000266544	0.111	0	0	0	0.078	0.957	0.9	0.571	0.998
MT-ND3	NDUFB10	9606.ENSP00000355206	9606.ENSP00000268668	0	0	0	0	0.061	0.874	0.9	0.216	0.989
MT-ND3	NDUFS6	9606.ENSP00000355206	9606.ENSP00000274137	0	0	0	0	0.055	0.856	0.9	0.349	0.99
MT-ND3	NDUFB11	9606.ENSP00000355206	9606.ENSP00000276062	0	0	0	0	0.061	0.793	0.9	0.164	0.981
MT-ND3	NDUFB9	9606.ENSP00000355206	9606.ENSP00000276689	0	0	0	0	0.113	0.942	0.9	0.172	0.995
MT-ND3	NDUFC2	9606.ENSP00000355206	9606.ENSP00000281031	0	0	0	0	0.061	0.909	0.9	0.208	0.992
MT-ND3	NDUFS4	9606.ENSP00000355206	9606.ENSP00000296684	0	0	0	0	0.061	0.876	0.9	0.504	0.993
MT-ND3	NDUFB8	9606.ENSP00000355206	9606.ENSP00000299166	0	0	0	0	0.062	0.908	0.9	0.435	0.994
MT-ND3	NDUFA7	9606.ENSP00000355206	9606.ENSP00000301457	0	0	0	0	0.061	0.942	0.9	0.189	0.995
MT-ND3	NDUFS8	9606.ENSP00000355206	9606.ENSP00000315774	0.295	0	0.272	0	0.135	0.94	0.9	0.679	0.998
MT-ND3	NDUFV1	9606.ENSP00000355206	9606.ENSP00000322450	0.295	0	0	0	0.411	0.943	0.9	0.662	0.999
MT-ND3	NDUFAF3	9606.ENSP00000355206	9606.ENSP00000323076	0	0	0	0	0	0	0.9	0.382	0.935
MT-ND3	NDUFV2	9606.ENSP00000355206	9606.ENSP00000327268	0.295	0	0	0	0.518	0.943	0.9	0.584	0.999
MT-ND3	NDUFA12	9606.ENSP00000355206	9606.ENSP00000330737	0	0	0	0	0.086	0.868	0.9	0.189	0.988
MT-ND3	NDUFB1	9606.ENSP00000355206	9606.ENSP00000330787	0	0	0	0	0	0.852	0.9	0.125	0.985
MT-ND3	NDUFA4	9606.ENSP00000355206	9606.ENSP00000339720	0	0	0	0	0.062	0	0.9	0.269	0.925
MT-ND3	NDUFV3	9606.ENSP00000355206	9606.ENSP00000346196	0	0	0	0	0	0.8	0.9	0.092	0.98
MT-ND3	MT-ND6	9606.ENSP00000355206	9606.ENSP00000354665	0	0	0	0	0.582	0.942	0.9	0.952	0.999
MT-ND3	MT-ND4L	9606.ENSP00000355206	9606.ENSP00000354728	0	0	0	0	0.593	0.942	0.54	0.968	0.999
MT-ND3	MT-ND5	9606.ENSP00000355206	9606.ENSP00000354813	0.219	0	0.423	0	0.504	0.944	0.9	0.948	0.999
MT-ND3	MT-ND4	9606.ENSP00000355206	9606.ENSP00000354961	0.295	0	0.428	0	0.731	0.953	0.9	0.969	0.999
MT-ND3	NDUFA11	9606.ENSP00000355206	9606.ENSP00000389160	0	0	0	0	0.061	0.736	0.9	0.5	0.985
MT-ND3	NDUFA5	9606.ENSP00000355206	9606.ENSP00000417142	0	0	0	0	0.062	0.8	0.9	0.356	0.986
MT-ND3	NDUFC1	9606.ENSP00000355206	9606.ENSP00000441126	0	0	0	0	0.061	0.874	0.9	0.143	0.988
MT-ND3	NDUFA13	9606.ENSP00000355206	9606.ENSP00000423673	0	0	0	0	0.061	0.859	0.9	0.288	0.989
MT-ND3	NDUFB2	9606.ENSP00000355206	9606.ENSP00000419087	0	0	0	0	0.061	0.908	0.9	0.067	0.99
MT-ND3	NDUFS5	9606.ENSP00000355206	9606.ENSP00000362060	0	0	0	0	0	0.942	0.9	0.059	0.994
MT-ND3	NDUFA8	9606.ENSP00000355206	9606.ENSP00000362873	0	0	0	0	0.061	0.942	0.9	0.177	0.994
MT-ND3	NDUFA3	9606.ENSP00000355206	9606.ENSP00000418438	0	0	0	0	0	0.942	0.9	0.33	0.995
MT-ND3	NDUFA1	9606.ENSP00000355206	9606.ENSP00000360492	0	0	0	0	0	0.874	0.9	0.756	0.996
MT-ND3	NDUFB6	9606.ENSP00000355206	9606.ENSP00000369176	0	0	0	0	0.061	0.942	0.9	0.363	0.996
MT-ND3	NDUFAB1	9606.ENSP00000355206	9606.ENSP00000458770	0	0	0	0	0.061	0.96	0.9	0.526	0.997
MT-ND3	NDUFS1	9606.ENSP00000355206	9606.ENSP00000392709	0.295	0	0	0	0.179	0.943	0.9	0.659	0.998
MT-ND3	NDUFS2	9606.ENSP00000355206	9606.ENSP00000356972	0.295	0	0.378	0	0.643	0.944	0.9	0.659	0.999
MT-ND3	NDUFA6	9606.ENSP00000355206	9606.ENSP00000418842	0	0	0	0	0.062	0.998	0.9	0.186	0.999
MT-ND4	NDUFB4	9606.ENSP00000354961	9606.ENSP00000184266	0	0	0	0	0.125	0.942	0.9	0.208	0.995
MT-ND4	NDUFB7	9606.ENSP00000354961	9606.ENSP00000215565	0	0	0	0	0.327	0.876	0.9	0.47	0.995
MT-ND4	NDUFS7	9606.ENSP00000354961	9606.ENSP00000233627	0.295	0	0.352	0	0.328	0.976	0.9	0.652	0.999
MT-ND4	NDUFB3	9606.ENSP00000354961	9606.ENSP00000237889	0	0	0	0	0.303	0.876	0.9	0.118	0.991
MT-ND4	NDUFA2	9606.ENSP00000354961	9606.ENSP00000252102	0	0	0	0	0.286	0.998	0.9	0.292	0.999
MT-ND4	NDUFA10	9606.ENSP00000354961	9606.ENSP00000252711	0	0	0	0	0.073	0.908	0.9	0.411	0.994
MT-ND4	NDUFB5	9606.ENSP00000354961	9606.ENSP00000259037	0	0	0	0	0.101	0.988	0.9	0.179	0.999
MT-ND4	NDUFS3	9606.ENSP00000354961	9606.ENSP00000263774	0.295	0	0.274	0	0.35	0.987	0.9	0.687	0.999
MT-ND4	NDUFA9	9606.ENSP00000354961	9606.ENSP00000266544	0.048	0	0	0	0.198	0.908	0.9	0.461	0.995
MT-ND4	NDUFB10	9606.ENSP00000354961	9606.ENSP00000268668	0	0	0	0	0.148	0.874	0.9	0.184	0.99
MT-ND4	NDUFS6	9606.ENSP00000354961	9606.ENSP00000274137	0	0	0	0	0.183	0.982	0.9	0.345	0.998
MT-ND4	NDUFB11	9606.ENSP00000354961	9606.ENSP00000276062	0	0	0	0	0.085	0.901	0.9	0.187	0.991
MT-ND4	NDUFB9	9606.ENSP00000354961	9606.ENSP00000276689	0	0	0	0	0.229	0.942	0.9	0.221	0.996
MT-ND4	NDUFC2	9606.ENSP00000354961	9606.ENSP00000281031	0	0	0	0	0.271	0.909	0.9	0.314	0.994
MT-ND4	NDUFS4	9606.ENSP00000354961	9606.ENSP00000296684	0	0	0	0	0.289	0.97	0.9	0.445	0.998
MT-ND4	NDUFB8	9606.ENSP00000354961	9606.ENSP00000299166	0	0	0	0	0.236	0.908	0.9	0.438	0.995
MT-ND4	NDUFA7	9606.ENSP00000354961	9606.ENSP00000301457	0	0	0	0	0.155	0.942	0.9	0.138	0.995
MT-ND4	NDUFS8	9606.ENSP00000354961	9606.ENSP00000315774	0.295	0	0	0	0.385	0.934	0.9	0.626	0.998
MT-ND4	NDUFV1	9606.ENSP00000354961	9606.ENSP00000322450	0.295	0	0	0	0.269	0.943	0.9	0.631	0.998
MT-ND4	NDUFAF3	9606.ENSP00000354961	9606.ENSP00000323076	0	0	0	0	0.075	0	0.9	0.378	0.937
MT-ND4	NDUFV2	9606.ENSP00000354961	9606.ENSP00000327268	0.295	0	0	0	0.348	0.943	0.9	0.615	0.998
MT-ND4	NDUFA12	9606.ENSP00000354961	9606.ENSP00000330737	0	0	0	0	0.284	0.868	0.9	0.284	0.992
MT-ND4	NDUFB1	9606.ENSP00000354961	9606.ENSP00000330787	0	0	0	0	0.146	0.852	0.9	0.148	0.987
MT-ND4	NDUFA4	9606.ENSP00000354961	9606.ENSP00000339720	0	0	0	0	0	0	0.9	0.245	0.921
MT-ND4	NDUFV3	9606.ENSP00000354961	9606.ENSP00000346196	0	0	0	0	0.058	0.8	0.9	0.161	0.982
MT-ND4	MT-ND6	9606.ENSP00000354961	9606.ENSP00000354665	0	0	0	0	0.758	0.942	0.9	0.96	0.999
MT-ND4	MT-ND4L	9606.ENSP00000354961	9606.ENSP00000354728	0	0	0	0	0.93	0.942	0.54	0.969	0.999
MT-ND4	MT-ND5	9606.ENSP00000354961	9606.ENSP00000354813	0.219	0	0.447	0	0.95	0.954	0.9	0.968	0.999
MT-ND4	NDUFC1	9606.ENSP00000354961	9606.ENSP00000441126	0	0	0	0	0	0.874	0.9	0.173	0.988
MT-ND4	NDUFA5	9606.ENSP00000354961	9606.ENSP00000417142	0	0	0	0	0.184	0.8	0.9	0.421	0.989
MT-ND4	NDUFB2	9606.ENSP00000354961	9606.ENSP00000419087	0	0	0	0	0	0.908	0.9	0.083	0.99
MT-ND4	NDUFA11	9606.ENSP00000354961	9606.ENSP00000389160	0	0	0	0	0.302	0.856	0.9	0.431	0.993
MT-ND4	NDUFA1	9606.ENSP00000354961	9606.ENSP00000360492	0	0	0	0	0	0.874	0.9	0.755	0.996
MT-ND4	NDUFA3	9606.ENSP00000354961	9606.ENSP00000418438	0	0	0	0	0.27	0.942	0.9	0.209	0.996
MT-ND4	NDUFA13	9606.ENSP00000354961	9606.ENSP00000423673	0	0	0	0	0.305	0.958	0.9	0.268	0.997
MT-ND4	NDUFB6	9606.ENSP00000354961	9606.ENSP00000369176	0	0	0	0	0.302	0.942	0.9	0.347	0.997
MT-ND4	NDUFAB1	9606.ENSP00000354961	9606.ENSP00000458770	0	0	0	0	0.072	0.96	0.9	0.306	0.997
MT-ND4	NDUFA8	9606.ENSP00000354961	9606.ENSP00000362873	0	0	0	0	0.231	0.98	0.9	0.151	0.998
MT-ND4	NDUFS5	9606.ENSP00000354961	9606.ENSP00000362060	0	0	0	0	0.327	0.986	0.9	0.142	0.999
MT-ND4	NDUFS2	9606.ENSP00000354961	9606.ENSP00000356972	0.295	0	0.347	0	0.237	0.944	0.9	0.708	0.999
MT-ND4	NDUFS1	9606.ENSP00000354961	9606.ENSP00000392709	0.295	0	0	0	0.517	0.943	0.9	0.615	0.999
MT-ND4	NDUFA6	9606.ENSP00000354961	9606.ENSP00000418842	0	0	0	0	0.159	0.998	0.9	0.235	0.999
MT-ND4L	NDUFB4	9606.ENSP00000354728	9606.ENSP00000184266	0	0	0	0	0	0.944	0.54	0.07	0.974
MT-ND4L	NDUFB7	9606.ENSP00000354728	9606.ENSP00000215565	0	0	0	0	0	0.876	0.54	0.136	0.946
MT-ND4L	NDUFS7	9606.ENSP00000354728	9606.ENSP00000233627	0	0	0	0	0.158	0.85	0.54	0.554	0.97
MT-ND4L	NDUFB3	9606.ENSP00000354728	9606.ENSP00000237889	0	0	0	0	0	0.927	0.54	0.096	0.967
MT-ND4L	NDUFA2	9606.ENSP00000354728	9606.ENSP00000252102	0	0	0	0	0	0.942	0.54	0.147	0.975
MT-ND4L	NDUFA10	9606.ENSP00000354728	9606.ENSP00000252711	0	0	0	0	0	0.908	0.54	0.329	0.969
MT-ND4L	NDUFB5	9606.ENSP00000354728	9606.ENSP00000259037	0	0	0	0	0	0.944	0.54	0.064	0.974
MT-ND4L	NDUFS3	9606.ENSP00000354728	9606.ENSP00000263774	0	0	0	0	0.117	0.943	0.54	0.677	0.991
MT-ND4L	NDUFA9	9606.ENSP00000354728	9606.ENSP00000266544	0	0	0	0	0	0.908	0.54	0.375	0.971
MT-ND4L	NDUFB10	9606.ENSP00000354728	9606.ENSP00000268668	0	0	0	0	0	0.874	0.54	0.309	0.956
MT-ND4L	NDUFS6	9606.ENSP00000354728	9606.ENSP00000274137	0	0	0	0	0.044	0.856	0.54	0.196	0.942
MT-ND4L	NDUFB11	9606.ENSP00000354728	9606.ENSP00000276062	0	0	0	0	0.061	0.799	0.54	0.201	0.921
MT-ND4L	NDUFB9	9606.ENSP00000354728	9606.ENSP00000276689	0	0	0	0	0	0.942	0.54	0.201	0.977
MT-ND4L	NDUFC2	9606.ENSP00000354728	9606.ENSP00000281031	0	0	0	0	0	0.909	0.54	0.211	0.964
MT-ND4L	NDUFS4	9606.ENSP00000354728	9606.ENSP00000296684	0	0	0	0	0	0.938	0.54	0.338	0.979
MT-ND4L	NDUFB8	9606.ENSP00000354728	9606.ENSP00000299166	0	0	0	0	0.061	0.908	0.54	0.385	0.972
MT-ND4L	NDUFA7	9606.ENSP00000354728	9606.ENSP00000301457	0	0	0	0	0	0.944	0.54	0.143	0.976
MT-ND4L	NDUFS8	9606.ENSP00000354728	9606.ENSP00000315774	0	0	0	0	0.13	0.85	0.54	0.625	0.974
MT-ND4L	NDUFV1	9606.ENSP00000354728	9606.ENSP00000322450	0	0	0	0	0	0.942	0.54	0.509	0.985
MT-ND4L	NDUFV2	9606.ENSP00000354728	9606.ENSP00000327268	0	0	0	0	0	0.944	0.54	0.435	0.984
MT-ND4L	NDUFA12	9606.ENSP00000354728	9606.ENSP00000330737	0	0	0	0	0	0.887	0.54	0.327	0.962
MT-ND4L	NDUFB1	9606.ENSP00000354728	9606.ENSP00000330787	0	0	0	0	0	0.87	0.54	0.162	0.945
MT-ND4L	NDUFV3	9606.ENSP00000354728	9606.ENSP00000346196	0	0	0	0	0	0.818	0.54	0.24	0.931
MT-ND4L	MT-ND6	9606.ENSP00000354728	9606.ENSP00000354665	0	0	0	0	0.845	0.942	0	0.961	0.999
MT-ND4L	NDUFA11	9606.ENSP00000354728	9606.ENSP00000389160	0	0	0	0	0	0.736	0.54	0.3	0.907
MT-ND4L	NDUFA13	9606.ENSP00000354728	9606.ENSP00000423673	0	0	0	0	0	0.859	0.54	0.168	0.941
MT-ND4L	NDUFC1	9606.ENSP00000354728	9606.ENSP00000441126	0	0	0	0	0	0.874	0.54	0.213	0.95
MT-ND4L	NDUFA5	9606.ENSP00000354728	9606.ENSP00000417142	0	0	0	0	0.061	0.807	0.54	0.571	0.959
MT-ND4L	NDUFB2	9606.ENSP00000354728	9606.ENSP00000419087	0	0	0	0	0	0.943	0.54	0.06	0.973
MT-ND4L	NDUFA8	9606.ENSP00000354728	9606.ENSP00000362873	0	0	0	0	0	0.944	0.54	0.199	0.977
MT-ND4L	NDUFA3	9606.ENSP00000354728	9606.ENSP00000418438	0	0	0	0	0	0.944	0.54	0.203	0.977
MT-ND4L	NDUFS5	9606.ENSP00000354728	9606.ENSP00000362060	0	0	0	0	0	0.944	0.54	0.205	0.978
MT-ND4L	NDUFA6	9606.ENSP00000354728	9606.ENSP00000418842	0	0	0	0	0	0.944	0.54	0.275	0.979
MT-ND4L	NDUFAB1	9606.ENSP00000354728	9606.ENSP00000458770	0	0	0	0	0	0.944	0.54	0.296	0.98
MT-ND4L	NDUFS1	9606.ENSP00000354728	9606.ENSP00000392709	0	0	0	0	0.061	0.942	0.54	0.375	0.982
MT-ND4L	NDUFB6	9606.ENSP00000354728	9606.ENSP00000369176	0	0	0	0	0	0.944	0.54	0.51	0.986
MT-ND4L	NDUFA1	9606.ENSP00000354728	9606.ENSP00000360492	0	0	0	0	0	0.874	0.54	0.801	0.987
MT-ND4L	NDUFS2	9606.ENSP00000354728	9606.ENSP00000356972	0	0	0	0	0.148	0.944	0.54	0.654	0.991
MT-ND4L	MT-ND5	9606.ENSP00000354728	9606.ENSP00000354813	0	0	0	0	0.902	0.942	0.54	0.94	0.999
MT-ND5	NDUFB4	9606.ENSP00000354813	9606.ENSP00000184266	0	0	0	0	0.153	0.942	0.9	0.084	0.994
MT-ND5	NDUFB7	9606.ENSP00000354813	9606.ENSP00000215565	0	0	0	0	0.328	0.876	0.9	0.256	0.993
MT-ND5	NDUFS7	9606.ENSP00000354813	9606.ENSP00000233627	0.219	0	0.362	0	0.334	0.916	0.9	0.674	0.998
MT-ND5	NDUFB3	9606.ENSP00000354813	9606.ENSP00000237889	0	0	0	0	0.272	0.876	0.9	0.194	0.991
MT-ND5	NDUFA2	9606.ENSP00000354813	9606.ENSP00000252102	0	0	0	0	0.271	0.942	0.9	0.468	0.997
MT-ND5	NDUFA10	9606.ENSP00000354813	9606.ENSP00000252711	0	0	0	0	0.065	0.908	0.9	0.347	0.993
MT-ND5	NDUFB5	9606.ENSP00000354813	9606.ENSP00000259037	0	0	0	0	0.097	0.989	0.9	0.204	0.999
MT-ND5	NDUFS3	9606.ENSP00000354813	9606.ENSP00000263774	0.219	0	0.272	0	0.288	0.993	0.9	0.616	0.999
MT-ND5	NDUFA9	9606.ENSP00000354813	9606.ENSP00000266544	0.044	0	0	0	0.182	0.974	0.9	0.393	0.998
MT-ND5	NDUFB10	9606.ENSP00000354813	9606.ENSP00000268668	0	0	0	0	0.153	0.874	0.9	0.14	0.989
MT-ND5	NDUFS6	9606.ENSP00000354813	9606.ENSP00000274137	0	0	0	0	0.145	0.927	0.9	0.349	0.995
MT-ND5	NDUFB11	9606.ENSP00000354813	9606.ENSP00000276062	0	0	0	0	0.089	0.901	0.9	0.125	0.991
MT-ND5	NDUFB9	9606.ENSP00000354813	9606.ENSP00000276689	0	0	0	0	0.183	0.942	0.9	0.094	0.995
MT-ND5	NDUFC2	9606.ENSP00000354813	9606.ENSP00000281031	0	0	0	0	0.286	0.909	0.9	0.2	0.994
MT-ND5	NDUFS4	9606.ENSP00000354813	9606.ENSP00000296684	0	0	0	0	0.247	0.988	0.9	0.501	0.999
MT-ND5	NDUFB8	9606.ENSP00000354813	9606.ENSP00000299166	0	0	0	0	0.273	0.908	0.9	0.19	0.993
MT-ND5	NDUFA7	9606.ENSP00000354813	9606.ENSP00000301457	0	0	0	0	0.113	0.942	0.9	0.112	0.994
MT-ND5	NDUFS8	9606.ENSP00000354813	9606.ENSP00000315774	0.219	0	0	0	0.343	0.879	0.9	0.639	0.997
MT-ND5	NDUFV1	9606.ENSP00000354813	9606.ENSP00000322450	0.219	0	0	0	0.325	0.994	0.9	0.616	0.999
MT-ND5	NDUFAF3	9606.ENSP00000354813	9606.ENSP00000323076	0	0	0	0	0.068	0	0.9	0.38	0.937
MT-ND5	NDUFV2	9606.ENSP00000354813	9606.ENSP00000327268	0.219	0	0	0	0.275	0.994	0.9	0.531	0.999
MT-ND5	NDUFA12	9606.ENSP00000354813	9606.ENSP00000330737	0	0	0	0	0.188	0.979	0.9	0.326	0.998
MT-ND5	NDUFB1	9606.ENSP00000354813	9606.ENSP00000330787	0	0	0	0	0.115	0.852	0.9	0.05	0.985
MT-ND5	NDUFA4	9606.ENSP00000354813	9606.ENSP00000339720	0	0	0	0	0.061	0	0.9	0.177	0.915
MT-ND5	NDUFV3	9606.ENSP00000354813	9606.ENSP00000346196	0	0	0	0	0.061	0.8	0.9	0.326	0.985
MT-ND5	MT-ND6	9606.ENSP00000354813	9606.ENSP00000354665	0	0	0	0	0.896	0.942	0.9	0.902	0.999
MT-ND5	NDUFC1	9606.ENSP00000354813	9606.ENSP00000441126	0	0	0	0	0	0.874	0.9	0.123	0.988
MT-ND5	NDUFB2	9606.ENSP00000354813	9606.ENSP00000419087	0	0	0	0	0	0.908	0.9	0.086	0.99
MT-ND5	NDUFA13	9606.ENSP00000354813	9606.ENSP00000423673	0	0	0	0	0.303	0.856	0.9	0.262	0.991
MT-ND5	NDUFA5	9606.ENSP00000354813	9606.ENSP00000417142	0	0	0	0	0.184	0.8	0.9	0.587	0.992
MT-ND5	NDUFA11	9606.ENSP00000354813	9606.ENSP00000389160	0	0	0	0	0.307	0.864	0.9	0.404	0.993
MT-ND5	NDUFA3	9606.ENSP00000354813	9606.ENSP00000418438	0	0	0	0	0.288	0.942	0.9	0.059	0.995
MT-ND5	NDUFB6	9606.ENSP00000354813	9606.ENSP00000369176	0	0	0	0	0.305	0.942	0.9	0.063	0.995
MT-ND5	NDUFA1	9606.ENSP00000354813	9606.ENSP00000360492	0	0	0	0	0.061	0.874	0.9	0.756	0.996
MT-ND5	NDUFAB1	9606.ENSP00000354813	9606.ENSP00000458770	0	0	0	0	0.061	0.96	0.9	0.237	0.996
MT-ND5	NDUFA8	9606.ENSP00000354813	9606.ENSP00000362873	0	0	0	0	0.23	0.971	0.9	0	0.997
MT-ND5	NDUFS5	9606.ENSP00000354813	9606.ENSP00000362060	0	0	0	0	0.289	0.976	0.9	0.086	0.998
MT-ND5	NDUFS2	9606.ENSP00000354813	9606.ENSP00000356972	0.219	0	0.353	0	0.271	0.942	0.9	0.597	0.998
MT-ND5	NDUFS1	9606.ENSP00000354813	9606.ENSP00000392709	0.219	0	0	0	0.5	0.942	0.9	0.616	0.998
MT-ND5	NDUFA6	9606.ENSP00000354813	9606.ENSP00000418842	0	0	0	0	0.113	0.998	0.9	0.061	0.999
MT-ND6	NDUFB4	9606.ENSP00000354665	9606.ENSP00000184266	0	0	0	0	0.061	0.942	0.9	0.133	0.994
MT-ND6	NDUFB7	9606.ENSP00000354665	9606.ENSP00000215565	0	0	0	0	0	0.876	0.9	0.154	0.988
MT-ND6	NDUFS7	9606.ENSP00000354665	9606.ENSP00000233627	0	0	0	0	0	0.85	0.9	0.504	0.991
MT-ND6	NDUFB3	9606.ENSP00000354665	9606.ENSP00000237889	0	0	0	0	0	0.876	0.9	0.114	0.988
MT-ND6	NDUFA2	9606.ENSP00000354665	9606.ENSP00000252102	0	0	0	0	0	0.942	0.9	0.447	0.996
MT-ND6	NDUFA10	9606.ENSP00000354665	9606.ENSP00000252711	0	0	0	0	0	0.908	0.9	0.267	0.992
MT-ND6	NDUFB5	9606.ENSP00000354665	9606.ENSP00000259037	0	0	0	0	0	0.942	0.9	0.111	0.994
MT-ND6	NDUFS3	9606.ENSP00000354665	9606.ENSP00000263774	0	0	0	0	0.061	0.971	0.9	0.499	0.998
MT-ND6	NDUFA9	9606.ENSP00000354665	9606.ENSP00000266544	0	0	0	0	0	0.908	0.9	0.471	0.994
MT-ND6	NDUFB10	9606.ENSP00000354665	9606.ENSP00000268668	0	0	0	0	0.061	0.874	0.9	0.237	0.989
MT-ND6	NDUFS6	9606.ENSP00000354665	9606.ENSP00000274137	0	0	0	0	0.052	0.856	0.9	0.347	0.989
MT-ND6	NDUFB11	9606.ENSP00000354665	9606.ENSP00000276062	0	0	0	0	0.061	0.793	0.9	0.293	0.984
MT-ND6	NDUFB9	9606.ENSP00000354665	9606.ENSP00000276689	0	0	0	0	0.061	0.942	0.9	0.088	0.994
MT-ND6	NDUFC2	9606.ENSP00000354665	9606.ENSP00000281031	0	0	0	0	0	0.909	0.9	0.336	0.993
MT-ND6	NDUFS4	9606.ENSP00000354665	9606.ENSP00000296684	0	0	0	0	0	0.876	0.9	0.5	0.993
MT-ND6	NDUFB8	9606.ENSP00000354665	9606.ENSP00000299166	0	0	0	0	0.061	0.908	0.9	0.526	0.995
MT-ND6	NDUFA7	9606.ENSP00000354665	9606.ENSP00000301457	0	0	0	0	0	0.942	0.9	0.228	0.995
MT-ND6	NDUFS8	9606.ENSP00000354665	9606.ENSP00000315774	0	0	0	0	0	0.85	0.9	0.488	0.991
MT-ND6	NDUFV1	9606.ENSP00000354665	9606.ENSP00000322450	0	0	0	0	0	0.942	0.9	0.563	0.997
MT-ND6	NDUFAF3	9606.ENSP00000354665	9606.ENSP00000323076	0	0	0	0	0	0.909	0.9	0.355	0.993
MT-ND6	NDUFV2	9606.ENSP00000354665	9606.ENSP00000327268	0	0	0	0	0.061	0.942	0.9	0.507	0.997
MT-ND6	NDUFA12	9606.ENSP00000354665	9606.ENSP00000330737	0	0	0	0	0.061	0.868	0.9	0.269	0.989
MT-ND6	NDUFB1	9606.ENSP00000354665	9606.ENSP00000330787	0	0	0	0	0	0.852	0.9	0.295	0.988
MT-ND6	NDUFV3	9606.ENSP00000354665	9606.ENSP00000346196	0	0	0	0	0	0.8	0.9	0.363	0.986
MT-ND6	NDUFA11	9606.ENSP00000354665	9606.ENSP00000389160	0	0	0	0	0	0.736	0.9	0.424	0.983
MT-ND6	NDUFA5	9606.ENSP00000354665	9606.ENSP00000417142	0	0	0	0	0.061	0.8	0.9	0.494	0.989
MT-ND6	NDUFA13	9606.ENSP00000354665	9606.ENSP00000423673	0	0	0	0	0.061	0.859	0.9	0.324	0.989
MT-ND6	NDUFC1	9606.ENSP00000354665	9606.ENSP00000441126	0	0	0	0	0	0.874	0.9	0.199	0.989
MT-ND6	NDUFB2	9606.ENSP00000354665	9606.ENSP00000419087	0	0	0	0	0.061	0.908	0.9	0.07	0.99
MT-ND6	NDUFAB1	9606.ENSP00000354665	9606.ENSP00000458770	0	0	0	0	0.062	0.942	0.9	0.155	0.994
MT-ND6	NDUFA8	9606.ENSP00000354665	9606.ENSP00000362873	0	0	0	0	0.061	0.942	0.9	0.208	0.995
MT-ND6	NDUFA3	9606.ENSP00000354665	9606.ENSP00000418438	0	0	0	0	0	0.942	0.9	0.32	0.995
MT-ND6	NDUFA6	9606.ENSP00000354665	9606.ENSP00000418842	0	0	0	0	0.061	0.942	0.9	0.198	0.995
MT-ND6	NDUFA1	9606.ENSP00000354665	9606.ENSP00000360492	0	0	0	0	0	0.874	0.9	0.758	0.996
MT-ND6	NDUFS2	9606.ENSP00000354665	9606.ENSP00000356972	0	0	0	0	0	0.942	0.9	0.405	0.996
MT-ND6	NDUFB6	9606.ENSP00000354665	9606.ENSP00000369176	0	0	0	0	0	0.942	0.9	0.416	0.996
MT-ND6	NDUFS1	9606.ENSP00000354665	9606.ENSP00000392709	0	0	0	0	0	0.942	0.9	0.468	0.996
MT-ND6	NDUFS5	9606.ENSP00000354665	9606.ENSP00000362060	0	0	0	0	0	0.986	0.9	0.124	0.998
MX1	OASL	9606.ENSP00000381601	9606.ENSP00000257570	0	0	0	0	0.965	0.13	0.9	0.758	0.999
NDUFA1	NDUFB4	9606.ENSP00000360492	9606.ENSP00000184266	0	0	0	0	0.703	0.874	0.9	0.62	0.998
NDUFA1	NDUFB7	9606.ENSP00000360492	9606.ENSP00000215565	0	0	0	0	0.302	0.85	0.9	0.647	0.995
NDUFA1	NDUFS7	9606.ENSP00000360492	9606.ENSP00000233627	0	0	0	0	0.141	0.869	0.9	0.677	0.995
NDUFA1	NDUFB3	9606.ENSP00000360492	9606.ENSP00000237889	0	0	0	0	0.867	0.871	0.9	0.527	0.999
NDUFA1	NDUFA2	9606.ENSP00000360492	9606.ENSP00000252102	0	0	0	0	0.85	0.874	0.9	0.901	0.999
NDUFA1	NDUFA10	9606.ENSP00000360492	9606.ENSP00000252711	0	0	0	0	0.062	0.856	0.9	0.711	0.995
NDUFA1	NDUFB5	9606.ENSP00000360492	9606.ENSP00000259037	0	0	0	0	0.415	0.933	0.9	0.641	0.998
NDUFA1	NDUFS3	9606.ENSP00000360492	9606.ENSP00000263774	0	0	0	0	0.143	0.856	0.9	0.624	0.994
NDUFA1	NDUFA9	9606.ENSP00000360492	9606.ENSP00000266544	0	0	0	0	0.123	0.856	0.9	0.647	0.994
NDUFA1	NDUFB10	9606.ENSP00000360492	9606.ENSP00000268668	0	0	0	0	0.173	0.929	0.9	0.696	0.998
NDUFA1	NDUFS6	9606.ENSP00000360492	9606.ENSP00000274137	0	0	0	0	0.3	0.919	0.9	0.71	0.998
NDUFA1	NDUFB11	9606.ENSP00000360492	9606.ENSP00000276062	0	0	0	0	0.463	0.76	0.9	0.737	0.996
NDUFA1	NDUFB9	9606.ENSP00000360492	9606.ENSP00000276689	0	0	0	0	0.561	0.874	0.9	0.474	0.996
NDUFA1	NDUFC2	9606.ENSP00000360492	9606.ENSP00000281031	0	0	0	0	0.494	0.867	0.9	0.698	0.997
NDUFA1	NDUFS4	9606.ENSP00000360492	9606.ENSP00000296684	0	0	0	0	0.364	0.871	0.9	0.67	0.996
NDUFA1	NDUFB8	9606.ENSP00000360492	9606.ENSP00000299166	0	0	0	0	0.711	0.884	0.9	0.726	0.998
NDUFA1	NDUFA7	9606.ENSP00000360492	9606.ENSP00000301457	0	0	0	0	0.653	0.874	0.9	0.564	0.997
NDUFA1	UQCRFS1	9606.ENSP00000360492	9606.ENSP00000306397	0	0	0	0	0.13	0.829	0	0.448	0.911
NDUFA1	NDUFS8	9606.ENSP00000360492	9606.ENSP00000315774	0	0	0	0	0.106	0.869	0.9	0.669	0.995
NDUFA1	NDUFV1	9606.ENSP00000360492	9606.ENSP00000322450	0	0	0	0	0.064	0.874	0.9	0.711	0.996
NDUFA1	NDUFAF3	9606.ENSP00000360492	9606.ENSP00000323076	0	0	0	0	0.089	0	0.9	0.351	0.935
NDUFA1	NDUFV2	9606.ENSP00000360492	9606.ENSP00000327268	0	0	0	0	0.199	0.874	0.9	0.711	0.996
NDUFA1	NDUFA12	9606.ENSP00000360492	9606.ENSP00000330737	0	0	0	0	0.697	0.907	0.9	0.652	0.998
NDUFA1	NDUFB1	9606.ENSP00000360492	9606.ENSP00000330787	0	0	0	0	0.402	0.871	0.9	0.643	0.996
NDUFA1	NDUFA4	9606.ENSP00000360492	9606.ENSP00000339720	0	0	0	0	0.569	0	0.9	0.646	0.983
NDUFA1	NDUFV3	9606.ENSP00000360492	9606.ENSP00000346196	0	0	0	0	0.231	0.8	0.9	0.64	0.993
NDUFA1	NDUFS2	9606.ENSP00000360492	9606.ENSP00000356972	0	0	0	0	0.064	0.874	0.9	0.662	0.995
NDUFA1	UQCRQ	9606.ENSP00000360492	9606.ENSP00000367939	0	0	0	0	0.807	0.829	0	0.617	0.986
NDUFA1	NDUFA5	9606.ENSP00000360492	9606.ENSP00000417142	0	0	0	0	0.304	0.801	0.9	0.641	0.994
NDUFA1	NDUFA11	9606.ENSP00000360492	9606.ENSP00000389160	0	0	0	0	0.467	0.736	0.9	0.657	0.994
NDUFA1	NDUFA13	9606.ENSP00000360492	9606.ENSP00000423673	0	0	0	0	0.363	0.859	0.9	0.606	0.995
NDUFA1	NDUFA3	9606.ENSP00000360492	9606.ENSP00000418438	0	0	0	0	0.215	0.933	0.9	0.647	0.997
NDUFA1	NDUFS1	9606.ENSP00000360492	9606.ENSP00000392709	0	0	0	0	0.062	0.933	0.9	0.749	0.998
NDUFA1	NDUFC1	9606.ENSP00000360492	9606.ENSP00000441126	0	0	0	0	0.551	0.937	0.9	0.641	0.998
NDUFA1	NDUFB2	9606.ENSP00000360492	9606.ENSP00000419087	0	0	0	0	0.796	0.856	0.9	0.641	0.998
NDUFA1	NDUFAB1	9606.ENSP00000360492	9606.ENSP00000458770	0	0	0	0	0.275	0.96	0.9	0.64	0.998
NDUFA1	NDUFA8	9606.ENSP00000360492	9606.ENSP00000362873	0	0	0	0	0.207	0.967	0.9	0.745	0.999
NDUFA1	NDUFB6	9606.ENSP00000360492	9606.ENSP00000369176	0	0	0	0	0.458	0.933	0.9	0.764	0.999
NDUFA1	NDUFS5	9606.ENSP00000360492	9606.ENSP00000362060	0	0	0	0	0.764	0.933	0.9	0.671	0.999
NDUFA1	NDUFA6	9606.ENSP00000360492	9606.ENSP00000418842	0	0	0	0	0.532	0.998	0.9	0.422	0.999
NDUFA10	NDUFB4	9606.ENSP00000252711	9606.ENSP00000184266	0	0	0	0	0.106	0.908	0.9	0.902	0.999
NDUFA10	UQCRC1	9606.ENSP00000252711	9606.ENSP00000203407	0	0	0	0	0.746	0.831	0	0.454	0.974
NDUFA10	NDUFB7	9606.ENSP00000252711	9606.ENSP00000215565	0	0	0	0	0.666	0.974	0.9	0.498	0.999
NDUFA10	NDUFS7	9606.ENSP00000252711	9606.ENSP00000233627	0	0	0	0	0.701	0.853	0.9	0.671	0.998
NDUFA10	NDUFB3	9606.ENSP00000252711	9606.ENSP00000237889	0	0	0	0	0.162	0.876	0.9	0.522	0.994
NDUFA10	NDUFA2	9606.ENSP00000252711	9606.ENSP00000252102	0	0	0	0	0.203	0.998	0.9	0.8	0.999
NDUFA10	NDUFAF3	9606.ENSP00000252711	9606.ENSP00000323076	0	0	0	0	0.063	0	0.9	0.446	0.943
NDUFA10	UQCRQ	9606.ENSP00000252711	9606.ENSP00000367939	0	0	0	0	0.493	0.895	0	0.296	0.959
NDUFA10	NDUFA4	9606.ENSP00000252711	9606.ENSP00000339720	0	0	0	0	0.064	0.187	0.9	0.558	0.961
NDUFA10	UQCRFS1	9606.ENSP00000252711	9606.ENSP00000306397	0	0	0	0	0.849	0.83	0	0.268	0.979
NDUFA10	UQCRC2	9606.ENSP00000252711	9606.ENSP00000268379	0	0	0	0	0.749	0.829	0	0.583	0.98
NDUFA10	NDUFB11	9606.ENSP00000252711	9606.ENSP00000276062	0	0	0	0	0.225	0.786	0.9	0.437	0.989
NDUFA10	NDUFB1	9606.ENSP00000252711	9606.ENSP00000330787	0	0	0	0	0.107	0.855	0.9	0.512	0.992
NDUFA10	NDUFC1	9606.ENSP00000252711	9606.ENSP00000441126	0	0	0	0	0.063	0.877	0.9	0.416	0.992
NDUFA10	NDUFA13	9606.ENSP00000252711	9606.ENSP00000423673	0	0	0	0	0.285	0.861	0.9	0.4	0.993
NDUFA10	NDUFV3	9606.ENSP00000252711	9606.ENSP00000346196	0	0	0	0	0.107	0.83	0.9	0.603	0.993
NDUFA10	NDUFA3	9606.ENSP00000252711	9606.ENSP00000418438	0	0	0	0	0.11	0.908	0.9	0.398	0.994
NDUFA10	NDUFA5	9606.ENSP00000252711	9606.ENSP00000417142	0	0	0	0	0.325	0.802	0.9	0.677	0.995
NDUFA10	NDUFA12	9606.ENSP00000252711	9606.ENSP00000330737	0	0	0	0	0.215	0.903	0.9	0.445	0.995
NDUFA10	NDUFS4	9606.ENSP00000252711	9606.ENSP00000296684	0	0	0	0	0.508	0.873	0.9	0.549	0.996
NDUFA10	NDUFS5	9606.ENSP00000252711	9606.ENSP00000362060	0	0	0	0	0.45	0.942	0.9	0.375	0.997
NDUFA10	NDUFS6	9606.ENSP00000252711	9606.ENSP00000274137	0	0	0	0	0.488	0.856	0.9	0.69	0.997
NDUFA10	NDUFB6	9606.ENSP00000252711	9606.ENSP00000369176	0	0	0	0	0.201	0.942	0.9	0.461	0.997
NDUFA10	NDUFA11	9606.ENSP00000252711	9606.ENSP00000389160	0	0	0	0	0.679	0.858	0.9	0.611	0.997
NDUFA10	NDUFS8	9606.ENSP00000252711	9606.ENSP00000315774	0	0	0	0	0.63	0.853	0.9	0.798	0.998
NDUFA10	NDUFB2	9606.ENSP00000252711	9606.ENSP00000419087	0	0	0	0	0.252	0.908	0.9	0.802	0.998
NDUFA10	NDUFC2	9606.ENSP00000252711	9606.ENSP00000281031	0	0	0	0	0.656	0.87	0.9	0.614	0.998
NDUFA10	NDUFAB1	9606.ENSP00000252711	9606.ENSP00000458770	0	0	0	0	0.381	0.96	0.9	0.459	0.998
NDUFA10	NDUFS2	9606.ENSP00000252711	9606.ENSP00000356972	0	0	0	0	0.816	0.973	0.9	0.678	0.999
NDUFA10	NDUFS3	9606.ENSP00000252711	9606.ENSP00000263774	0	0	0	0	0.549	0.95	0.9	0.733	0.999
NDUFA10	NDUFV2	9606.ENSP00000252711	9606.ENSP00000327268	0	0	0	0	0.572	0.987	0.9	0.554	0.999
NDUFA10	NDUFB9	9606.ENSP00000252711	9606.ENSP00000276689	0	0	0	0	0.752	0.942	0.9	0.487	0.999
NDUFA10	NDUFA9	9606.ENSP00000252711	9606.ENSP00000266544	0	0	0	0	0.755	0.974	0.9	0.574	0.999
NDUFA10	NDUFB5	9606.ENSP00000252711	9606.ENSP00000259037	0	0	0	0	0.831	0.942	0.9	0.546	0.999
NDUFA10	NDUFB10	9606.ENSP00000252711	9606.ENSP00000268668	0	0	0	0	0.853	0.877	0.9	0.915	0.999
NDUFA10	NDUFA7	9606.ENSP00000252711	9606.ENSP00000301457	0	0	0	0	0.23	0.942	0.9	0.825	0.999
NDUFA10	NDUFA8	9606.ENSP00000252711	9606.ENSP00000362873	0	0	0	0	0.766	0.942	0.9	0.591	0.999
NDUFA10	NDUFS1	9606.ENSP00000252711	9606.ENSP00000392709	0	0	0	0	0.885	0.942	0.9	0.828	0.999
NDUFA10	NDUFB8	9606.ENSP00000252711	9606.ENSP00000299166	0	0	0	0	0.853	0.908	0.9	0.538	0.999
NDUFA10	NDUFA6	9606.ENSP00000252711	9606.ENSP00000418842	0	0	0	0	0.548	0.998	0.9	0.665	0.999
NDUFA10	NDUFV1	9606.ENSP00000252711	9606.ENSP00000322450	0	0	0	0	0.768	0.933	0.9	0.65	0.999
NDUFA11	NDUFB4	9606.ENSP00000389160	9606.ENSP00000184266	0	0	0	0	0.447	0.912	0.9	0.557	0.997
NDUFA11	UQCRC1	9606.ENSP00000389160	9606.ENSP00000203407	0	0	0	0	0.764	0.671	0	0.557	0.962
NDUFA11	NDUFB7	9606.ENSP00000389160	9606.ENSP00000215565	0	0	0	0	0.934	0.735	0.9	0.606	0.999
NDUFA11	NDUFS7	9606.ENSP00000389160	9606.ENSP00000233627	0	0	0	0	0.894	0.903	0.9	0.541	0.999
NDUFA11	NDUFB3	9606.ENSP00000389160	9606.ENSP00000237889	0	0	0	0	0.692	0.853	0.9	0.599	0.997
NDUFA11	NDUFA2	9606.ENSP00000389160	9606.ENSP00000252102	0	0	0	0	0.925	0.998	0.9	0.61	0.999
NDUFA11	NDUFB5	9606.ENSP00000389160	9606.ENSP00000259037	0	0	0	0	0.864	0.9	0.9	0.564	0.999
NDUFA11	NDUFS3	9606.ENSP00000389160	9606.ENSP00000263774	0	0	0	0	0.762	0.875	0.9	0.482	0.998
NDUFA11	NDUFA9	9606.ENSP00000389160	9606.ENSP00000266544	0	0	0	0	0.795	0.84	0.9	0.516	0.998
NDUFA11	NDUFB10	9606.ENSP00000389160	9606.ENSP00000268668	0	0	0	0	0.844	0.753	0.9	0.587	0.998
NDUFA11	NDUFS6	9606.ENSP00000389160	9606.ENSP00000274137	0	0	0	0	0.898	0.857	0.9	0.586	0.999
NDUFA11	NDUFB11	9606.ENSP00000389160	9606.ENSP00000276062	0	0	0	0	0.804	0.853	0.9	0.492	0.998
NDUFA11	NDUFB9	9606.ENSP00000389160	9606.ENSP00000276689	0	0	0	0	0.881	0.753	0.9	0.613	0.998
NDUFA11	NDUFC2	9606.ENSP00000389160	9606.ENSP00000281031	0	0	0	0	0.861	0.733	0.9	0.528	0.998
NDUFA11	NDUFS4	9606.ENSP00000389160	9606.ENSP00000296684	0	0	0	0	0.932	0.896	0.9	0.503	0.999
NDUFA11	NDUFB8	9606.ENSP00000389160	9606.ENSP00000299166	0	0	0	0	0.952	0.84	0.9	0.503	0.999
NDUFA11	NDUFA7	9606.ENSP00000389160	9606.ENSP00000301457	0	0	0	0	0.86	0.753	0.9	0.58	0.998
NDUFA11	UQCRFS1	9606.ENSP00000389160	9606.ENSP00000306397	0	0	0	0	0.762	0.836	0	0.303	0.97
NDUFA11	NDUFS8	9606.ENSP00000389160	9606.ENSP00000315774	0	0	0	0	0.831	0.84	0.9	0.615	0.998
NDUFA11	NDUFV1	9606.ENSP00000389160	9606.ENSP00000322450	0	0	0	0	0.746	0.859	0.9	0.617	0.998
NDUFA11	NDUFAF3	9606.ENSP00000389160	9606.ENSP00000323076	0	0	0	0	0.246	0	0.9	0.655	0.971
NDUFA11	NDUFV2	9606.ENSP00000389160	9606.ENSP00000327268	0	0	0	0	0.868	0.917	0.9	0.543	0.999
NDUFA11	NDUFA12	9606.ENSP00000389160	9606.ENSP00000330737	0	0	0	0	0.885	0.85	0.9	0.648	0.999
NDUFA11	NDUFB1	9606.ENSP00000389160	9606.ENSP00000330787	0	0	0	0	0.32	0.735	0.9	0.527	0.99
NDUFA11	NDUFA4	9606.ENSP00000389160	9606.ENSP00000339720	0	0	0	0	0.14	0	0.9	0.549	0.957
NDUFA11	NDUFV3	9606.ENSP00000389160	9606.ENSP00000346196	0	0	0	0	0.17	0.922	0.9	0.497	0.996
NDUFA11	NDUFS2	9606.ENSP00000389160	9606.ENSP00000356972	0	0	0	0	0.508	0.915	0.9	0.597	0.998
NDUFA11	NDUFS5	9606.ENSP00000389160	9606.ENSP00000362060	0	0	0	0	0.817	0.9	0.9	0.561	0.999
NDUFA11	NDUFA8	9606.ENSP00000389160	9606.ENSP00000362873	0	0	0	0	0.878	0.9	0.9	0.593	0.999
NDUFA11	UQCRQ	9606.ENSP00000389160	9606.ENSP00000367939	0	0	0	0	0.909	0.733	0	0.526	0.987
NDUFA11	NDUFB6	9606.ENSP00000389160	9606.ENSP00000369176	0	0	0	0	0.882	0.9	0.9	0.578	0.999
NDUFA11	NDUFC1	9606.ENSP00000389160	9606.ENSP00000441126	0	0	0	0	0.378	0.753	0.9	0.574	0.992
NDUFA11	NDUFS1	9606.ENSP00000389160	9606.ENSP00000392709	0	0	0	0	0.269	0.909	0.9	0.557	0.996
NDUFA11	NDUFB2	9606.ENSP00000389160	9606.ENSP00000419087	0	0	0	0	0.817	0.733	0.9	0.445	0.996
NDUFA11	NDUFA13	9606.ENSP00000389160	9606.ENSP00000423673	0	0	0	0	0.855	0.733	0.9	0.556	0.998
NDUFA11	NDUFA3	9606.ENSP00000389160	9606.ENSP00000418438	0	0	0	0	0.872	0.736	0.9	0.624	0.998
NDUFA11	NDUFA5	9606.ENSP00000389160	9606.ENSP00000417142	0	0	0	0	0.876	0.936	0.9	0.563	0.999
NDUFA11	NDUFA6	9606.ENSP00000389160	9606.ENSP00000418842	0	0	0	0	0.829	0.997	0.9	0.477	0.999
NDUFA11	NDUFAB1	9606.ENSP00000389160	9606.ENSP00000458770	0	0	0	0	0.716	0.953	0.9	0.503	0.999
NDUFA12	NDUFB4	9606.ENSP00000330737	9606.ENSP00000184266	0	0	0	0	0.879	0.99	0.9	0.445	0.999
NDUFA12	UQCRC1	9606.ENSP00000330737	9606.ENSP00000203407	0	0	0	0	0.262	0.963	0	0.305	0.98
NDUFA12	NDUFB7	9606.ENSP00000330737	9606.ENSP00000215565	0	0	0	0	0.876	0.943	0.9	0.477	0.999
NDUFA12	NDUFS7	9606.ENSP00000330737	9606.ENSP00000233627	0	0	0	0	0.732	0.988	0.9	0.611	0.999
NDUFA12	NDUFB3	9606.ENSP00000330737	9606.ENSP00000237889	0	0	0	0	0.931	0.981	0.9	0.609	0.999
NDUFA12	NDUFA2	9606.ENSP00000330737	9606.ENSP00000252102	0	0	0	0	0.819	0.998	0.9	0.546	0.999
NDUFA12	NDUFB5	9606.ENSP00000330737	9606.ENSP00000259037	0	0	0	0	0.903	0.981	0.9	0.39	0.999
NDUFA12	NDUFS3	9606.ENSP00000330737	9606.ENSP00000263774	0	0	0	0	0.828	0.98	0.9	0.474	0.999
NDUFA12	NDUFA9	9606.ENSP00000330737	9606.ENSP00000266544	0	0	0	0	0.825	0.989	0.9	0.532	0.999
NDUFA12	UQCRC2	9606.ENSP00000330737	9606.ENSP00000268379	0	0	0	0	0.286	0.885	0	0.079	0.918
NDUFA12	NDUFB10	9606.ENSP00000330737	9606.ENSP00000268668	0	0	0	0	0.884	0.957	0.9	0.66	0.999
NDUFA12	NDUFS6	9606.ENSP00000330737	9606.ENSP00000274137	0	0	0	0	0.921	0.97	0.9	0.667	0.999
NDUFA12	NDUFB11	9606.ENSP00000330737	9606.ENSP00000276062	0	0	0	0	0.747	0.913	0.9	0.335	0.998
NDUFA12	NDUFB9	9606.ENSP00000330737	9606.ENSP00000276689	0	0	0	0	0.939	0.979	0.9	0.512	0.999
NDUFA12	NDUFC2	9606.ENSP00000330737	9606.ENSP00000281031	0	0	0	0	0.844	0.859	0.9	0.618	0.999
NDUFA12	NDUFS4	9606.ENSP00000330737	9606.ENSP00000296684	0	0	0.216	0	0.96	0.982	0.9	0.777	0.999
NDUFA12	NDUFB8	9606.ENSP00000330737	9606.ENSP00000299166	0	0	0	0	0.932	0.981	0.9	0.575	0.999
NDUFA12	NDUFA7	9606.ENSP00000330737	9606.ENSP00000301457	0	0	0	0	0.577	0.98	0.9	0.599	0.999
NDUFA12	UQCRFS1	9606.ENSP00000330737	9606.ENSP00000306397	0	0	0	0	0.892	0.948	0	0.313	0.995
NDUFA12	NDUFS8	9606.ENSP00000330737	9606.ENSP00000315774	0	0	0	0	0.819	0.979	0.9	0.473	0.999
NDUFA12	NDUFV1	9606.ENSP00000330737	9606.ENSP00000322450	0	0	0	0	0.5	0.977	0.9	0.659	0.999
NDUFA12	NDUFAF3	9606.ENSP00000330737	9606.ENSP00000323076	0	0	0	0	0.093	0	0.9	0.563	0.957
NDUFA12	NDUFV2	9606.ENSP00000330737	9606.ENSP00000327268	0	0	0	0	0.906	0.988	0.9	0.649	0.999
NDUFA12	UQCRQ	9606.ENSP00000330737	9606.ENSP00000367939	0	0	0	0	0.906	0.861	0	0.26	0.989
NDUFA12	NDUFA4	9606.ENSP00000330737	9606.ENSP00000339720	0	0	0	0	0.697	0.777	0.9	0.568	0.996
NDUFA12	NDUFB2	9606.ENSP00000330737	9606.ENSP00000419087	0	0	0	0	0.38	0.937	0.9	0.438	0.997
NDUFA12	NDUFS2	9606.ENSP00000330737	9606.ENSP00000356972	0	0	0	0	0.312	0.951	0.9	0.668	0.998
NDUFA12	NDUFA3	9606.ENSP00000330737	9606.ENSP00000418438	0	0	0	0	0.536	0.937	0.9	0.473	0.998
NDUFA12	NDUFB1	9606.ENSP00000330737	9606.ENSP00000330787	0	0	0	0	0.732	0.926	0.9	0.473	0.998
NDUFA12	NDUFV3	9606.ENSP00000330737	9606.ENSP00000346196	0	0	0	0	0.126	0.972	0.9	0.57	0.998
NDUFA12	NDUFS5	9606.ENSP00000330737	9606.ENSP00000362060	0	0	0	0	0.817	0.979	0.9	0.618	0.999
NDUFA12	NDUFA5	9606.ENSP00000330737	9606.ENSP00000417142	0	0	0	0	0.917	0.961	0.9	0.766	0.999
NDUFA12	NDUFA8	9606.ENSP00000330737	9606.ENSP00000362873	0	0	0	0	0.88	0.948	0.9	0.577	0.999
NDUFA12	NDUFA13	9606.ENSP00000330737	9606.ENSP00000423673	0	0	0	0	0.904	0.947	0.9	0.476	0.999
NDUFA12	NDUFB6	9606.ENSP00000330737	9606.ENSP00000369176	0	0	0	0	0.932	0.98	0.9	0.575	0.999
NDUFA12	NDUFS1	9606.ENSP00000330737	9606.ENSP00000392709	0	0	0	0	0.345	0.978	0.9	0.572	0.999
NDUFA12	NDUFC1	9606.ENSP00000330737	9606.ENSP00000441126	0	0	0	0	0.841	0.937	0.9	0.534	0.999
NDUFA12	NDUFA6	9606.ENSP00000330737	9606.ENSP00000418842	0	0	0	0	0.945	0.998	0.9	0.676	0.999
NDUFA12	NDUFAB1	9606.ENSP00000330737	9606.ENSP00000458770	0	0	0	0	0.912	0.96	0.9	0.388	0.999
NDUFA13	NDUFB4	9606.ENSP00000423673	9606.ENSP00000184266	0	0	0	0	0.448	0.859	0.9	0.4	0.994
NDUFA13	UQCRC1	9606.ENSP00000423673	9606.ENSP00000203407	0	0	0	0	0.482	0.831	0	0.296	0.933
NDUFA13	NDUFB7	9606.ENSP00000423673	9606.ENSP00000215565	0	0	0	0	0.985	0.854	0.9	0.636	0.999
NDUFA13	NDUFS7	9606.ENSP00000423673	9606.ENSP00000233627	0	0	0	0	0.923	0.95	0.9	0.455	0.999
NDUFA13	NDUFB3	9606.ENSP00000423673	9606.ENSP00000237889	0	0	0	0	0.926	0.964	0.9	0.221	0.999
NDUFA13	NDUFA2	9606.ENSP00000423673	9606.ENSP00000252102	0	0	0	0	0.79	0.999	0.9	0.463	0.999
NDUFA13	NDUFB5	9606.ENSP00000423673	9606.ENSP00000259037	0	0	0	0	0.535	0.933	0.9	0.44	0.998
NDUFA13	NDUFS3	9606.ENSP00000423673	9606.ENSP00000263774	0	0	0	0	0.841	0.977	0.9	0.703	0.999
NDUFA13	NDUFA9	9606.ENSP00000423673	9606.ENSP00000266544	0	0	0	0	0.837	0.959	0.9	0.556	0.999
NDUFA13	UQCRC2	9606.ENSP00000423673	9606.ENSP00000268379	0	0	0	0	0.211	0.829	0	0.402	0.912
NDUFA13	NDUFB10	9606.ENSP00000423673	9606.ENSP00000268668	0	0	0	0	0.829	0.87	0.9	0.425	0.998
NDUFA13	NDUFS6	9606.ENSP00000423673	9606.ENSP00000274137	0	0	0	0	0.802	0.954	0.9	0.51	0.999
NDUFA13	NDUFB11	9606.ENSP00000423673	9606.ENSP00000276062	0	0	0	0	0.867	0.735	0.9	0.426	0.997
NDUFA13	NDUFB9	9606.ENSP00000423673	9606.ENSP00000276689	0	0	0	0	0.97	0.87	0.9	0.401	0.999
NDUFA13	NDUFC2	9606.ENSP00000423673	9606.ENSP00000281031	0	0	0	0	0.811	0.963	0.9	0.492	0.999
NDUFA13	NDUFS4	9606.ENSP00000423673	9606.ENSP00000296684	0	0	0	0	0.847	0.95	0.9	0.517	0.999
NDUFA13	NDUFB8	9606.ENSP00000423673	9606.ENSP00000299166	0	0	0	0	0.85	0.856	0.9	0.452	0.998
NDUFA13	NDUFA7	9606.ENSP00000423673	9606.ENSP00000301457	0	0	0	0	0.764	0.953	0.9	0.531	0.999
NDUFA13	UQCRFS1	9606.ENSP00000423673	9606.ENSP00000306397	0	0	0	0	0.641	0.96	0	0.402	0.99
NDUFA13	NDUFS8	9606.ENSP00000423673	9606.ENSP00000315774	0	0	0	0	0.956	0.97	0.9	0.538	0.999
NDUFA13	NDUFV1	9606.ENSP00000423673	9606.ENSP00000322450	0	0	0	0	0.846	0.955	0.9	0.671	0.999
NDUFA13	NDUFAF3	9606.ENSP00000423673	9606.ENSP00000323076	0	0	0	0	0.274	0.777	0.9	0.166	0.984
NDUFA13	NDUFV2	9606.ENSP00000423673	9606.ENSP00000327268	0	0	0	0	0.763	0.957	0.9	0.353	0.999
NDUFA13	NDUFB1	9606.ENSP00000423673	9606.ENSP00000330787	0	0	0	0	0.436	0.854	0.9	0.506	0.995
NDUFA13	NDUFA4	9606.ENSP00000423673	9606.ENSP00000339720	0	0	0	0	0.239	0.187	0.9	0.448	0.961
NDUFA13	NDUFV3	9606.ENSP00000423673	9606.ENSP00000346196	0	0	0	0	0.173	0.938	0.9	0.253	0.995
NDUFA13	NDUFS2	9606.ENSP00000423673	9606.ENSP00000356972	0	0	0	0	0.428	0.967	0.9	0.523	0.998
NDUFA13	NDUFS5	9606.ENSP00000423673	9606.ENSP00000362060	0	0	0	0	0.952	0.95	0.9	0.383	0.999
NDUFA13	NDUFA8	9606.ENSP00000423673	9606.ENSP00000362873	0	0	0	0	0.875	0.87	0.9	0.384	0.998
NDUFA13	UQCRQ	9606.ENSP00000423673	9606.ENSP00000367939	0	0	0	0	0.88	0.83	0	0.138	0.98
NDUFA13	NDUFB6	9606.ENSP00000423673	9606.ENSP00000369176	0	0	0	0	0.888	0.91	0.9	0.512	0.999
NDUFA13	NDUFS1	9606.ENSP00000423673	9606.ENSP00000392709	0	0	0	0	0.627	0.971	0.9	0.624	0.999
NDUFA13	NDUFA5	9606.ENSP00000423673	9606.ENSP00000417142	0	0	0	0	0.67	0.936	0.9	0.441	0.998
NDUFA13	NDUFA3	9606.ENSP00000423673	9606.ENSP00000418438	0	0	0	0	0.753	0.942	0.9	0.477	0.999
NDUFA13	NDUFA6	9606.ENSP00000423673	9606.ENSP00000418842	0	0	0	0	0.865	0.998	0.9	0.267	0.999
NDUFA13	NDUFB2	9606.ENSP00000423673	9606.ENSP00000419087	0	0	0	0	0.316	0.87	0.9	0.23	0.992
NDUFA13	NDUFC1	9606.ENSP00000423673	9606.ENSP00000441126	0	0	0	0	0.226	0.87	0.9	0.358	0.992
NDUFA13	NDUFAB1	9606.ENSP00000423673	9606.ENSP00000458770	0	0	0	0	0.622	0.946	0.9	0.408	0.998
NDUFA2	NDUFB4	9606.ENSP00000252102	9606.ENSP00000184266	0	0	0	0	0.513	0.942	0.9	0.643	0.998
NDUFA2	NDUFB7	9606.ENSP00000252102	9606.ENSP00000215565	0	0	0	0	0.948	0.998	0.9	0.718	0.999
NDUFA2	NDUFS7	9606.ENSP00000252102	9606.ENSP00000233627	0	0	0	0	0.757	0.998	0.9	0.585	0.999
NDUFA2	NDUFB3	9606.ENSP00000252102	9606.ENSP00000237889	0	0	0	0	0.884	0.998	0.9	0.649	0.999
NDUFA2	UQCRFS1	9606.ENSP00000252102	9606.ENSP00000306397	0	0	0	0	0.527	0.829	0	0.313	0.939
NDUFA2	NDUFAF3	9606.ENSP00000252102	9606.ENSP00000323076	0	0	0	0	0.105	0	0.9	0.402	0.941
NDUFA2	UQCRQ	9606.ENSP00000252102	9606.ENSP00000367939	0	0	0	0	0.97	0.891	0	0.42	0.997
NDUFA2	NDUFB1	9606.ENSP00000252102	9606.ENSP00000330787	0	0	0	0	0.679	0.869	0.9	0.711	0.998
NDUFA2	NDUFA7	9606.ENSP00000252102	9606.ENSP00000301457	0	0	0	0	0.619	0.998	0.9	0.742	0.999
NDUFA2	NDUFS5	9606.ENSP00000252102	9606.ENSP00000362060	0	0	0	0	0.912	0.998	0.9	0.483	0.999
NDUFA2	NDUFA5	9606.ENSP00000252102	9606.ENSP00000417142	0	0	0	0	0.952	0.998	0.9	0.606	0.999
NDUFA2	NDUFS2	9606.ENSP00000252102	9606.ENSP00000356972	0	0	0	0	0.376	0.998	0.9	0.699	0.999
NDUFA2	NDUFS3	9606.ENSP00000252102	9606.ENSP00000263774	0	0	0	0	0.49	0.998	0.9	0.525	0.999
NDUFA2	NDUFA8	9606.ENSP00000252102	9606.ENSP00000362873	0	0	0	0	0.801	0.998	0.9	0.784	0.999
NDUFA2	NDUFA3	9606.ENSP00000252102	9606.ENSP00000418438	0	0	0	0	0.641	0.942	0.9	0.718	0.999
NDUFA2	NDUFS8	9606.ENSP00000252102	9606.ENSP00000315774	0	0	0	0	0.545	0.998	0.9	0.733	0.999
NDUFA2	NDUFB6	9606.ENSP00000252102	9606.ENSP00000369176	0	0	0	0	0.743	0.944	0.9	0.562	0.999
NDUFA2	NDUFS1	9606.ENSP00000252102	9606.ENSP00000392709	0	0	0	0	0.335	0.998	0.9	0.64	0.999
NDUFA2	NDUFV2	9606.ENSP00000252102	9606.ENSP00000327268	0	0	0	0	0.914	0.998	0.9	0.574	0.999
NDUFA2	NDUFB9	9606.ENSP00000252102	9606.ENSP00000276689	0	0	0	0	0.929	0.998	0.9	0.421	0.999
NDUFA2	NDUFC1	9606.ENSP00000252102	9606.ENSP00000441126	0	0	0	0	0.713	0.937	0.9	0.712	0.999
NDUFA2	NDUFS4	9606.ENSP00000252102	9606.ENSP00000296684	0	0	0	0	0.696	0.998	0.9	0.621	0.999
NDUFA2	NDUFA9	9606.ENSP00000252102	9606.ENSP00000266544	0	0	0	0	0.381	0.998	0.9	0.718	0.999
NDUFA2	NDUFB2	9606.ENSP00000252102	9606.ENSP00000419087	0	0	0	0	0.861	0.944	0.9	0.674	0.999
NDUFA2	NDUFV3	9606.ENSP00000252102	9606.ENSP00000346196	0	0	0	0	0.258	0.998	0.9	0.481	0.999
NDUFA2	NDUFB8	9606.ENSP00000252102	9606.ENSP00000299166	0	0	0	0	0.951	0.998	0.9	0.711	0.999
NDUFA2	NDUFB11	9606.ENSP00000252102	9606.ENSP00000276062	0	0	0	0	0.398	0.997	0.9	0.271	0.999
NDUFA2	NDUFB5	9606.ENSP00000252102	9606.ENSP00000259037	0	0	0	0	0.899	0.998	0.9	0.827	0.999
NDUFA2	NDUFB10	9606.ENSP00000252102	9606.ENSP00000268668	0	0	0	0	0.651	0.998	0.9	0.662	0.999
NDUFA2	NDUFA6	9606.ENSP00000252102	9606.ENSP00000418842	0	0	0	0	0.951	0.998	0.9	0.576	0.999
NDUFA2	NDUFC2	9606.ENSP00000252102	9606.ENSP00000281031	0	0	0	0	0.72	0.998	0.9	0.718	0.999
NDUFA2	NDUFS6	9606.ENSP00000252102	9606.ENSP00000274137	0	0	0	0	0.913	0.998	0.9	0.609	0.999
NDUFA2	NDUFAB1	9606.ENSP00000252102	9606.ENSP00000458770	0	0	0	0	0.415	0.96	0.9	0.736	0.999
NDUFA2	NDUFV1	9606.ENSP00000252102	9606.ENSP00000322450	0	0	0	0	0.386	0.998	0.9	0.629	0.999
NDUFA2	NDUFA4	9606.ENSP00000252102	9606.ENSP00000339720	0	0	0	0	0.356	0.993	0.9	0.71	0.999
NDUFA3	NDUFB4	9606.ENSP00000418438	9606.ENSP00000184266	0	0	0	0	0.34	0.95	0.9	0.379	0.997
NDUFA3	UQCRC1	9606.ENSP00000418438	9606.ENSP00000203407	0	0	0	0	0.153	0.853	0	0.583	0.943
NDUFA3	NDUFB7	9606.ENSP00000418438	9606.ENSP00000215565	0	0	0	0	0.906	0.876	0.9	0.581	0.999
NDUFA3	NDUFS7	9606.ENSP00000418438	9606.ENSP00000233627	0	0	0	0	0.459	0.908	0.9	0.58	0.997
NDUFA3	NDUFB3	9606.ENSP00000418438	9606.ENSP00000237889	0	0	0	0	0.538	0.943	0.9	0.436	0.998
NDUFA3	NDUFB5	9606.ENSP00000418438	9606.ENSP00000259037	0	0	0	0	0.278	0.947	0.9	0.614	0.998
NDUFA3	NDUFS3	9606.ENSP00000418438	9606.ENSP00000263774	0	0	0	0	0.228	0.977	0.9	0.428	0.998
NDUFA3	NDUFA9	9606.ENSP00000418438	9606.ENSP00000266544	0	0	0	0	0.393	0.908	0.9	0.412	0.996
NDUFA3	UQCRC2	9606.ENSP00000418438	9606.ENSP00000268379	0	0	0	0	0.105	0.846	0	0.599	0.94
NDUFA3	NDUFB10	9606.ENSP00000418438	9606.ENSP00000268668	0	0	0	0	0.362	0.929	0.9	0.511	0.997
NDUFA3	NDUFS6	9606.ENSP00000418438	9606.ENSP00000274137	0	0	0	0	0.404	0.965	0.9	0.423	0.998
NDUFA3	NDUFB11	9606.ENSP00000418438	9606.ENSP00000276062	0	0	0	0	0.246	0.893	0.9	0.396	0.994
NDUFA3	NDUFB9	9606.ENSP00000418438	9606.ENSP00000276689	0	0	0	0	0.467	0.942	0.9	0.384	0.997
NDUFA3	NDUFC2	9606.ENSP00000418438	9606.ENSP00000281031	0	0	0	0	0.531	0.909	0.9	0.479	0.997
NDUFA3	NDUFS4	9606.ENSP00000418438	9606.ENSP00000296684	0	0	0	0	0.579	0.938	0.9	0.407	0.998
NDUFA3	NDUFB8	9606.ENSP00000418438	9606.ENSP00000299166	0	0	0	0	0.744	0.908	0.9	0.381	0.998
NDUFA3	NDUFA7	9606.ENSP00000418438	9606.ENSP00000301457	0	0	0	0	0.727	0.95	0.9	0.573	0.999
NDUFA3	UQCRFS1	9606.ENSP00000418438	9606.ENSP00000306397	0	0	0	0	0.286	0.829	0	0.413	0.922
NDUFA3	NDUFS8	9606.ENSP00000418438	9606.ENSP00000315774	0	0	0	0	0.447	0.908	0.9	0.541	0.997
NDUFA3	NDUFV1	9606.ENSP00000418438	9606.ENSP00000322450	0	0	0	0	0.306	0.942	0.9	0.542	0.997
NDUFA3	NDUFAF3	9606.ENSP00000418438	9606.ENSP00000323076	0	0	0	0	0.148	0	0.9	0.393	0.943
NDUFA3	NDUFV2	9606.ENSP00000418438	9606.ENSP00000327268	0	0	0	0	0.288	0.95	0.9	0.39	0.997
NDUFA3	NDUFB1	9606.ENSP00000418438	9606.ENSP00000330787	0	0	0	0	0.288	0.911	0.9	0.483	0.996
NDUFA3	NDUFA4	9606.ENSP00000418438	9606.ENSP00000339720	0	0	0	0	0.14	0	0.9	0.581	0.96
NDUFA3	NDUFV3	9606.ENSP00000418438	9606.ENSP00000346196	0	0	0	0	0.141	0.845	0.9	0.54	0.993
NDUFA3	NDUFS2	9606.ENSP00000418438	9606.ENSP00000356972	0	0	0	0	0.157	0.95	0.9	0.503	0.997
NDUFA3	NDUFS5	9606.ENSP00000418438	9606.ENSP00000362060	0	0	0	0	0.571	0.956	0.9	0.578	0.999
NDUFA3	NDUFA8	9606.ENSP00000418438	9606.ENSP00000362873	0	0	0	0	0.441	0.97	0.9	0.629	0.999
NDUFA3	UQCRQ	9606.ENSP00000418438	9606.ENSP00000367939	0	0	0	0	0.488	0.868	0	0.417	0.957
NDUFA3	NDUFB6	9606.ENSP00000418438	9606.ENSP00000369176	0	0	0	0	0.642	0.956	0.9	0.472	0.999
NDUFA3	NDUFS1	9606.ENSP00000418438	9606.ENSP00000392709	0	0	0	0	0.201	0.944	0.9	0.394	0.996
NDUFA3	NDUFA5	9606.ENSP00000418438	9606.ENSP00000417142	0	0	0	0	0.454	0.809	0.9	0.57	0.994
NDUFA3	NDUFC1	9606.ENSP00000418438	9606.ENSP00000441126	0	0	0	0	0.179	0.934	0.9	0.471	0.996
NDUFA3	NDUFB2	9606.ENSP00000418438	9606.ENSP00000419087	0	0	0	0	0.226	0.944	0.9	0.477	0.997
NDUFA3	NDUFAB1	9606.ENSP00000418438	9606.ENSP00000458770	0	0	0	0	0.099	0.96	0.9	0.482	0.997
NDUFA3	NDUFA6	9606.ENSP00000418438	9606.ENSP00000418842	0	0	0	0	0.614	0.998	0.9	0.401	0.999
NDUFA4	NDUFB4	9606.ENSP00000339720	9606.ENSP00000184266	0	0	0	0	0.742	0.187	0.9	0.354	0.984
NDUFA4	NDUFB7	9606.ENSP00000339720	9606.ENSP00000215565	0	0	0	0	0.168	0.187	0.9	0.421	0.955
NDUFA4	NDUFS7	9606.ENSP00000339720	9606.ENSP00000233627	0	0	0	0	0.09	0.187	0.9	0.572	0.964
NDUFA4	NDUFB3	9606.ENSP00000339720	9606.ENSP00000237889	0	0	0	0	0.634	0.187	0.9	0.501	0.983
NDUFA4	NDUFB5	9606.ENSP00000339720	9606.ENSP00000259037	0	0	0	0	0.458	0.187	0.9	0.593	0.979
NDUFA4	NDUFS3	9606.ENSP00000339720	9606.ENSP00000263774	0	0	0	0	0.474	0.187	0.9	0.352	0.968
NDUFA4	NDUFA9	9606.ENSP00000339720	9606.ENSP00000266544	0	0	0	0	0.114	0.187	0.9	0.448	0.954
NDUFA4	UQCRC2	9606.ENSP00000339720	9606.ENSP00000268379	0	0	0	0	0.191	0.187	0.9	0.655	0.974
NDUFA4	NDUFB10	9606.ENSP00000339720	9606.ENSP00000268668	0	0	0	0	0.373	0.187	0.9	0.567	0.975
NDUFA4	NDUFS6	9606.ENSP00000339720	9606.ENSP00000274137	0	0	0	0	0.207	0.187	0.9	0.303	0.949
NDUFA4	NDUFB11	9606.ENSP00000339720	9606.ENSP00000276062	0	0	0	0	0.151	0.187	0.9	0.341	0.948
NDUFA4	NDUFB9	9606.ENSP00000339720	9606.ENSP00000276689	0	0	0	0	0.377	0.187	0.9	0.398	0.965
NDUFA4	NDUFC2	9606.ENSP00000339720	9606.ENSP00000281031	0	0	0	0	0.278	0	0.9	0.622	0.97
NDUFA4	NDUFS4	9606.ENSP00000339720	9606.ENSP00000296684	0	0	0	0	0.41	0.187	0.9	0.332	0.963
NDUFA4	NDUFB8	9606.ENSP00000339720	9606.ENSP00000299166	0	0	0	0	0.658	0.187	0.9	0.281	0.977
NDUFA4	NDUFA7	9606.ENSP00000339720	9606.ENSP00000301457	0	0	0	0	0.216	0.187	0.9	0.547	0.967
NDUFA4	UQCRFS1	9606.ENSP00000339720	9606.ENSP00000306397	0	0	0	0	0.557	0.187	0.9	0.439	0.977
NDUFA4	NDUFS8	9606.ENSP00000339720	9606.ENSP00000315774	0	0	0	0	0.109	0.187	0.9	0.478	0.957
NDUFA4	NDUFV1	9606.ENSP00000339720	9606.ENSP00000322450	0	0	0	0	0.088	0.187	0.9	0.61	0.967
NDUFA4	NDUFV2	9606.ENSP00000339720	9606.ENSP00000327268	0	0	0	0	0.284	0.187	0.9	0.326	0.955
NDUFA4	NDUFB1	9606.ENSP00000339720	9606.ENSP00000330787	0	0	0	0	0.307	0.187	0.9	0.466	0.965
NDUFA4	NDUFS1	9606.ENSP00000339720	9606.ENSP00000392709	0	0	0	0	0.063	0.187	0.9	0.348	0.943
NDUFA4	UQCRQ	9606.ENSP00000339720	9606.ENSP00000367939	0	0	0	0	0.802	0.187	0.54	0.353	0.945
NDUFA4	NDUFV3	9606.ENSP00000339720	9606.ENSP00000346196	0	0	0	0	0.081	0	0.9	0.556	0.955
NDUFA4	NDUFS2	9606.ENSP00000339720	9606.ENSP00000356972	0	0	0	0	0.11	0.187	0.9	0.539	0.962
NDUFA4	NDUFA8	9606.ENSP00000339720	9606.ENSP00000362873	0	0	0	0	0.261	0.187	0.9	0.534	0.968
NDUFA4	NDUFA5	9606.ENSP00000339720	9606.ENSP00000417142	0	0	0	0	0.333	0.187	0.9	0.585	0.974
NDUFA4	NDUFB2	9606.ENSP00000339720	9606.ENSP00000419087	0	0	0	0	0.591	0	0.9	0.445	0.975
NDUFA4	NDUFB6	9606.ENSP00000339720	9606.ENSP00000369176	0	0	0	0	0.542	0	0.9	0.618	0.981
NDUFA4	NDUFAB1	9606.ENSP00000339720	9606.ENSP00000458770	0	0	0	0	0.613	0	0.9	0.548	0.981
NDUFA4	NDUFC1	9606.ENSP00000339720	9606.ENSP00000441126	0	0	0	0	0.678	0	0.9	0.542	0.984
NDUFA4	NDUFS5	9606.ENSP00000339720	9606.ENSP00000362060	0	0	0	0	0.765	0.187	0.9	0.516	0.989
NDUFA4	NDUFA6	9606.ENSP00000339720	9606.ENSP00000418842	0	0	0	0	0.63	0.993	0.9	0.451	0.999
NDUFA5	NDUFB4	9606.ENSP00000417142	9606.ENSP00000184266	0	0	0	0	0.692	0.809	0.9	0.562	0.997
NDUFA5	UQCRC1	9606.ENSP00000417142	9606.ENSP00000203407	0	0	0	0	0.209	0.756	0	0.575	0.911
NDUFA5	NDUFB7	9606.ENSP00000417142	9606.ENSP00000215565	0	0	0	0	0.953	0.799	0.9	0.648	0.999
NDUFA5	NDUFS7	9606.ENSP00000417142	9606.ENSP00000233627	0	0	0	0	0.881	0.974	0.9	0.755	0.999
NDUFA5	NDUFB3	9606.ENSP00000417142	9606.ENSP00000237889	0	0	0	0	0.904	0.799	0.9	0.652	0.999
NDUFA5	NDUFB5	9606.ENSP00000417142	9606.ENSP00000259037	0	0	0	0	0.929	0.809	0.9	0.714	0.999
NDUFA5	NDUFS3	9606.ENSP00000417142	9606.ENSP00000263774	0	0	0	0	0.946	0.978	0.9	0.776	0.999
NDUFA5	NDUFA9	9606.ENSP00000417142	9606.ENSP00000266544	0	0	0	0	0.414	0.902	0.9	0.525	0.996
NDUFA5	UQCRC2	9606.ENSP00000417142	9606.ENSP00000268379	0	0	0	0	0.482	0.731	0	0.613	0.941
NDUFA5	NDUFB10	9606.ENSP00000417142	9606.ENSP00000268668	0	0	0	0	0.92	0.941	0.9	0.692	0.999
NDUFA5	NDUFS6	9606.ENSP00000417142	9606.ENSP00000274137	0	0	0	0	0.94	0.809	0.9	0.877	0.999
NDUFA5	NDUFB11	9606.ENSP00000417142	9606.ENSP00000276062	0	0	0	0	0.724	0.798	0.9	0.452	0.996
NDUFA5	NDUFB9	9606.ENSP00000417142	9606.ENSP00000276689	0	0	0	0	0.963	0.944	0.9	0.543	0.999
NDUFA5	NDUFC2	9606.ENSP00000417142	9606.ENSP00000281031	0	0	0	0	0.742	0.781	0.9	0.674	0.997
NDUFA5	NDUFS4	9606.ENSP00000417142	9606.ENSP00000296684	0	0	0	0	0.917	0.809	0.9	0.646	0.999
NDUFA5	NDUFB8	9606.ENSP00000417142	9606.ENSP00000299166	0	0	0	0	0.937	0.802	0.9	0.388	0.999
NDUFA5	NDUFA7	9606.ENSP00000417142	9606.ENSP00000301457	0	0	0	0	0.715	0.809	0.9	0.717	0.998
NDUFA5	UQCRFS1	9606.ENSP00000417142	9606.ENSP00000306397	0	0	0	0	0.761	0.759	0	0.644	0.977
NDUFA5	NDUFS8	9606.ENSP00000417142	9606.ENSP00000315774	0	0	0	0	0.828	0.8	0.9	0.761	0.999
NDUFA5	NDUFV1	9606.ENSP00000417142	9606.ENSP00000322450	0	0	0	0	0.47	0.8	0.9	0.623	0.995
NDUFA5	NDUFAF3	9606.ENSP00000417142	9606.ENSP00000323076	0	0	0	0	0.106	0	0.9	0.47	0.948
NDUFA5	NDUFV2	9606.ENSP00000417142	9606.ENSP00000327268	0	0	0	0	0.977	0.809	0.9	0.786	0.999
NDUFA5	NDUFB1	9606.ENSP00000417142	9606.ENSP00000330787	0	0	0	0	0.43	0.839	0.9	0.463	0.994
NDUFA5	NDUFV3	9606.ENSP00000417142	9606.ENSP00000346196	0	0	0	0	0.166	0.809	0.9	0.501	0.99
NDUFA5	NDUFS2	9606.ENSP00000417142	9606.ENSP00000356972	0	0	0	0	0.496	0.805	0.9	0.781	0.997
NDUFA5	NDUFS5	9606.ENSP00000417142	9606.ENSP00000362060	0	0	0	0	0.96	0.927	0.9	0.644	0.999
NDUFA5	NDUFA8	9606.ENSP00000417142	9606.ENSP00000362873	0	0	0	0	0.945	0.809	0.9	0.517	0.999
NDUFA5	UQCRQ	9606.ENSP00000417142	9606.ENSP00000367939	0	0	0	0	0.939	0.802	0	0.459	0.992
NDUFA5	NDUFB6	9606.ENSP00000417142	9606.ENSP00000369176	0	0	0	0	0.852	0.809	0.9	0.549	0.998
NDUFA5	NDUFS1	9606.ENSP00000417142	9606.ENSP00000392709	0	0	0	0	0.368	0.805	0.9	0.881	0.998
NDUFA5	NDUFB2	9606.ENSP00000417142	9606.ENSP00000419087	0	0	0	0	0.523	0.808	0.9	0.485	0.994
NDUFA5	NDUFC1	9606.ENSP00000417142	9606.ENSP00000441126	0	0	0	0	0.832	0.809	0.9	0.624	0.998
NDUFA5	NDUFA6	9606.ENSP00000417142	9606.ENSP00000418842	0	0	0	0	0.952	0.998	0.9	0.532	0.999
NDUFA5	NDUFAB1	9606.ENSP00000417142	9606.ENSP00000458770	0	0	0	0	0.895	0.809	0.9	0.704	0.999
NDUFA6	NDUFB4	9606.ENSP00000418842	9606.ENSP00000184266	0	0	0	0	0.7	0.998	0.9	0.683	0.999
NDUFA6	UQCRC1	9606.ENSP00000418842	9606.ENSP00000203407	0	0	0	0	0.224	0.853	0	0.398	0.925
NDUFA6	NDUFB7	9606.ENSP00000418842	9606.ENSP00000215565	0	0	0	0	0.942	0.998	0.9	0.491	0.999
NDUFA6	NDUFS7	9606.ENSP00000418842	9606.ENSP00000233627	0	0	0	0	0.77	0.998	0.9	0.56	0.999
NDUFA6	NDUFB3	9606.ENSP00000418842	9606.ENSP00000237889	0	0	0	0	0.875	0.998	0.9	0.627	0.999
NDUFA6	NDUFB5	9606.ENSP00000418842	9606.ENSP00000259037	0	0	0	0	0.936	0.998	0.9	0.63	0.999
NDUFA6	NDUFS3	9606.ENSP00000418842	9606.ENSP00000263774	0	0	0	0	0.896	0.998	0.9	0.672	0.999
NDUFA6	NDUFA9	9606.ENSP00000418842	9606.ENSP00000266544	0	0	0	0	0.503	0.998	0.9	0.551	0.999
NDUFA6	UQCRC2	9606.ENSP00000418842	9606.ENSP00000268379	0	0	0	0	0.229	0.846	0	0.354	0.916
NDUFA6	NDUFB10	9606.ENSP00000418842	9606.ENSP00000268668	0	0	0	0	0.9	0.998	0.9	0.731	0.999
NDUFA6	NDUFS6	9606.ENSP00000418842	9606.ENSP00000274137	0	0	0	0	0.938	0.998	0.9	0.532	0.999
NDUFA6	NDUFB11	9606.ENSP00000418842	9606.ENSP00000276062	0	0	0	0	0.926	0.998	0.9	0.223	0.999
NDUFA6	NDUFB9	9606.ENSP00000418842	9606.ENSP00000276689	0	0	0	0	0.969	0.998	0.9	0.741	0.999
NDUFA6	NDUFC2	9606.ENSP00000418842	9606.ENSP00000281031	0	0	0	0	0.849	0.998	0.9	0.398	0.999
NDUFA6	NDUFS4	9606.ENSP00000418842	9606.ENSP00000296684	0	0	0	0	0.905	0.998	0.9	0.663	0.999
NDUFA6	NDUFB8	9606.ENSP00000418842	9606.ENSP00000299166	0	0	0	0	0.941	0.998	0.9	0.689	0.999
NDUFA6	NDUFA7	9606.ENSP00000418842	9606.ENSP00000301457	0	0	0	0	0.861	0.998	0.9	0.676	0.999
NDUFA6	UQCRFS1	9606.ENSP00000418842	9606.ENSP00000306397	0	0	0	0	0.463	0.847	0	0.438	0.95
NDUFA6	NDUFS8	9606.ENSP00000418842	9606.ENSP00000315774	0	0	0	0	0.895	0.998	0.9	0.573	0.999
NDUFA6	NDUFV1	9606.ENSP00000418842	9606.ENSP00000322450	0	0	0	0	0.54	0.998	0.9	0.568	0.999
NDUFA6	NDUFAF3	9606.ENSP00000418842	9606.ENSP00000323076	0	0	0	0	0.086	0	0.9	0.272	0.927
NDUFA6	NDUFV2	9606.ENSP00000418842	9606.ENSP00000327268	0	0	0	0	0.918	0.998	0.9	0.499	0.999
NDUFA6	NDUFB1	9606.ENSP00000418842	9606.ENSP00000330787	0	0	0	0	0.49	0.998	0.9	0.352	0.999
NDUFA6	NDUFV3	9606.ENSP00000418842	9606.ENSP00000346196	0	0	0	0	0.181	0.998	0.9	0.471	0.999
NDUFA6	NDUFS2	9606.ENSP00000418842	9606.ENSP00000356972	0	0	0	0	0.291	0.998	0.9	0.656	0.999
NDUFA6	NDUFS5	9606.ENSP00000418842	9606.ENSP00000362060	0	0	0	0	0.784	0.998	0.9	0.441	0.999
NDUFA6	NDUFA8	9606.ENSP00000418842	9606.ENSP00000362873	0	0	0	0	0.903	0.998	0.9	0.628	0.999
NDUFA6	UQCRQ	9606.ENSP00000418842	9606.ENSP00000367939	0	0	0	0	0.97	0.908	0	0.422	0.998
NDUFA6	NDUFB6	9606.ENSP00000418842	9606.ENSP00000369176	0	0	0	0	0.92	0.998	0.9	0.47	0.999
NDUFA6	NDUFS1	9606.ENSP00000418842	9606.ENSP00000392709	0	0	0	0	0.384	0.998	0.9	0.643	0.999
NDUFA6	NDUFC1	9606.ENSP00000418842	9606.ENSP00000441126	0	0	0	0	0.703	0.945	0.9	0.629	0.999
NDUFA6	NDUFB2	9606.ENSP00000418842	9606.ENSP00000419087	0	0	0	0	0.854	0.998	0.9	0.355	0.999
NDUFA6	NDUFAB1	9606.ENSP00000418842	9606.ENSP00000458770	0	0	0	0	0.886	0.998	0.9	0.525	0.999
NDUFA7	NDUFB4	9606.ENSP00000301457	9606.ENSP00000184266	0	0	0	0	0.403	0.95	0.9	0.756	0.999
NDUFA7	UQCRC1	9606.ENSP00000301457	9606.ENSP00000203407	0	0	0	0	0.295	0.853	0	0.518	0.945
NDUFA7	NDUFB7	9606.ENSP00000301457	9606.ENSP00000215565	0	0	0	0	0.928	0.931	0.9	0.628	0.999
NDUFA7	NDUFS7	9606.ENSP00000301457	9606.ENSP00000233627	0	0	0	0	0.866	0.935	0.9	0.652	0.999
NDUFA7	NDUFB3	9606.ENSP00000301457	9606.ENSP00000237889	0	0	0	0	0.546	0.943	0.9	0.562	0.998
NDUFA7	NDUFB5	9606.ENSP00000301457	9606.ENSP00000259037	0	0	0	0	0.341	0.949	0.9	0.622	0.998
NDUFA7	NDUFS3	9606.ENSP00000301457	9606.ENSP00000263774	0	0	0	0	0.844	0.994	0.9	0.425	0.999
NDUFA7	NDUFA9	9606.ENSP00000301457	9606.ENSP00000266544	0	0	0	0	0.489	0.979	0.9	0.368	0.999
NDUFA7	UQCRC2	9606.ENSP00000301457	9606.ENSP00000268379	0	0	0	0	0.256	0.846	0	0.46	0.932
NDUFA7	NDUFB10	9606.ENSP00000301457	9606.ENSP00000268668	0	0	0	0	0.927	0.937	0.9	0.757	0.999
NDUFA7	NDUFS6	9606.ENSP00000301457	9606.ENSP00000274137	0	0	0	0	0.839	0.987	0.9	0.474	0.999
NDUFA7	NDUFB11	9606.ENSP00000301457	9606.ENSP00000276062	0	0	0	0	0.862	0.902	0.9	0.397	0.999
NDUFA7	NDUFB9	9606.ENSP00000301457	9606.ENSP00000276689	0	0	0	0	0.796	0.944	0.9	0.531	0.999
NDUFA7	NDUFC2	9606.ENSP00000301457	9606.ENSP00000281031	0	0	0	0	0.648	0.909	0.9	0.648	0.998
NDUFA7	NDUFS4	9606.ENSP00000301457	9606.ENSP00000296684	0	0	0	0	0.824	0.993	0.9	0.546	0.999
NDUFA7	NDUFB8	9606.ENSP00000301457	9606.ENSP00000299166	0	0	0	0	0.874	0.908	0.9	0.72	0.999
NDUFA7	NDUFAF3	9606.ENSP00000301457	9606.ENSP00000323076	0	0	0	0	0.251	0	0.9	0.077	0.924
NDUFA7	UQCRQ	9606.ENSP00000301457	9606.ENSP00000367939	0	0	0	0	0.738	0.868	0	0.543	0.982
NDUFA7	NDUFV3	9606.ENSP00000301457	9606.ENSP00000346196	0	0	0	0	0.178	0.864	0.9	0.506	0.993
NDUFA7	NDUFS2	9606.ENSP00000301457	9606.ENSP00000356972	0	0	0	0	0.287	0.944	0.9	0.538	0.997
NDUFA7	NDUFB1	9606.ENSP00000301457	9606.ENSP00000330787	0	0	0	0	0.278	0.943	0.9	0.517	0.997
NDUFA7	NDUFS1	9606.ENSP00000301457	9606.ENSP00000392709	0	0	0	0	0.32	0.942	0.9	0.548	0.998
NDUFA7	NDUFV2	9606.ENSP00000301457	9606.ENSP00000327268	0	0	0	0	0.424	0.956	0.9	0.519	0.998
NDUFA7	NDUFC1	9606.ENSP00000301457	9606.ENSP00000441126	0	0	0	0	0.379	0.944	0.9	0.499	0.998
NDUFA7	NDUFB2	9606.ENSP00000301457	9606.ENSP00000419087	0	0	0	0	0.237	0.944	0.9	0.715	0.998
NDUFA7	NDUFV1	9606.ENSP00000301457	9606.ENSP00000322450	0	0	0	0	0.441	0.942	0.9	0.503	0.998
NDUFA7	NDUFS5	9606.ENSP00000301457	9606.ENSP00000362060	0	0	0	0	0.67	0.989	0.9	0.579	0.999
NDUFA7	NDUFA8	9606.ENSP00000301457	9606.ENSP00000362873	0	0	0	0	0.89	0.977	0.9	0.595	0.999
NDUFA7	NDUFS8	9606.ENSP00000301457	9606.ENSP00000315774	0	0	0	0	0.878	0.91	0.9	0.652	0.999
NDUFA7	NDUFB6	9606.ENSP00000301457	9606.ENSP00000369176	0	0	0	0	0.635	0.956	0.9	0.45	0.999
NDUFA7	NDUFAB1	9606.ENSP00000301457	9606.ENSP00000458770	0	0	0	0	0.833	0.96	0.9	0.541	0.999
NDUFA8	NDUFB4	9606.ENSP00000362873	9606.ENSP00000184266	0	0	0	0	0.372	0.955	0.9	0.472	0.998
NDUFA8	UQCRC1	9606.ENSP00000362873	9606.ENSP00000203407	0	0	0	0	0.702	0.853	0	0.435	0.973
NDUFA8	NDUFB7	9606.ENSP00000362873	9606.ENSP00000215565	0	0	0	0	0.966	0.985	0.9	0.511	0.999
NDUFA8	NDUFS7	9606.ENSP00000362873	9606.ENSP00000233627	0	0	0	0	0.941	0.973	0.9	0.68	0.999
NDUFA8	NDUFB3	9606.ENSP00000362873	9606.ENSP00000237889	0	0	0	0	0.645	0.972	0.9	0.594	0.999
NDUFA8	NDUFB5	9606.ENSP00000362873	9606.ENSP00000259037	0	0	0	0	0.92	0.987	0.9	0.556	0.999
NDUFA8	NDUFS3	9606.ENSP00000362873	9606.ENSP00000263774	0	0	0	0	0.96	0.966	0.9	0.495	0.999
NDUFA8	NDUFA9	9606.ENSP00000362873	9606.ENSP00000266544	0	0	0	0	0.89	0.962	0.9	0.707	0.999
NDUFA8	UQCRC2	9606.ENSP00000362873	9606.ENSP00000268379	0	0	0	0	0.53	0.846	0	0.362	0.949
NDUFA8	NDUFB10	9606.ENSP00000362873	9606.ENSP00000268668	0	0	0	0	0.959	0.944	0.9	0.597	0.999
NDUFA8	NDUFS6	9606.ENSP00000362873	9606.ENSP00000274137	0	0	0	0	0.903	0.981	0.9	0.6	0.999
NDUFA8	NDUFB11	9606.ENSP00000362873	9606.ENSP00000276062	0	0	0	0	0.923	0.799	0.9	0.287	0.998
NDUFA8	NDUFB9	9606.ENSP00000362873	9606.ENSP00000276689	0	0	0	0	0.955	0.972	0.9	0.462	0.999
NDUFA8	NDUFC2	9606.ENSP00000362873	9606.ENSP00000281031	0	0	0	0	0.863	0.959	0.9	0.645	0.999
NDUFA8	NDUFS4	9606.ENSP00000362873	9606.ENSP00000296684	0	0	0	0	0.909	0.959	0.9	0.656	0.999
NDUFA8	NDUFB8	9606.ENSP00000362873	9606.ENSP00000299166	0	0	0	0	0.952	0.963	0.9	0.326	0.999
NDUFA8	UQCRFS1	9606.ENSP00000362873	9606.ENSP00000306397	0	0	0	0	0.902	0.829	0	0.482	0.99
NDUFA8	NDUFS8	9606.ENSP00000362873	9606.ENSP00000315774	0	0	0	0	0.918	0.984	0.9	0.543	0.999
NDUFA8	NDUFV1	9606.ENSP00000362873	9606.ENSP00000322450	0	0	0	0	0.755	0.984	0.9	0.554	0.999
NDUFA8	NDUFAF3	9606.ENSP00000362873	9606.ENSP00000323076	0	0	0	0	0.198	0.777	0.9	0.233	0.984
NDUFA8	NDUFV2	9606.ENSP00000362873	9606.ENSP00000327268	0	0	0	0	0.931	0.979	0.9	0.514	0.999
NDUFA8	NDUFB1	9606.ENSP00000362873	9606.ENSP00000330787	0	0	0	0	0.315	0.986	0.9	0.527	0.999
NDUFA8	NDUFV3	9606.ENSP00000362873	9606.ENSP00000346196	0	0	0	0	0.169	0.93	0.9	0.446	0.996
NDUFA8	NDUFS2	9606.ENSP00000362873	9606.ENSP00000356972	0	0	0	0	0.927	0.985	0.9	0.634	0.999
NDUFA8	NDUFS5	9606.ENSP00000362873	9606.ENSP00000362060	0	0	0	0	0.754	0.96	0.9	0.589	0.999
NDUFA8	UQCRQ	9606.ENSP00000362873	9606.ENSP00000367939	0	0	0	0	0.907	0.868	0	0.375	0.991
NDUFA8	NDUFS1	9606.ENSP00000362873	9606.ENSP00000392709	0	0	0	0	0.442	0.957	0.9	0.502	0.998
NDUFA8	NDUFC1	9606.ENSP00000362873	9606.ENSP00000441126	0	0	0	0	0.417	0.944	0.9	0.555	0.998
NDUFA8	NDUFB2	9606.ENSP00000362873	9606.ENSP00000419087	0	0	0	0	0.407	0.955	0.9	0.475	0.998
NDUFA8	NDUFB6	9606.ENSP00000362873	9606.ENSP00000369176	0	0	0	0	0.95	0.98	0.9	0.601	0.999
NDUFA8	NDUFAB1	9606.ENSP00000362873	9606.ENSP00000458770	0	0	0	0	0.874	0.96	0.9	0.355	0.999
NDUFA9	NDUFB4	9606.ENSP00000266544	9606.ENSP00000184266	0	0	0	0	0.369	0.974	0.9	0.483	0.999
NDUFA9	UQCRC1	9606.ENSP00000266544	9606.ENSP00000203407	0	0	0	0	0.845	0.845	0	0.718	0.992
NDUFA9	NDUFB7	9606.ENSP00000266544	9606.ENSP00000215565	0	0	0	0	0.776	0.954	0.9	0.324	0.999
NDUFA9	NDUFS7	9606.ENSP00000266544	9606.ENSP00000233627	0.111	0	0	0	0.886	0.98	0.9	0.745	0.999
NDUFA9	NDUFB3	9606.ENSP00000266544	9606.ENSP00000237889	0	0	0	0	0.483	0.978	0.9	0.451	0.999
NDUFA9	NDUFB5	9606.ENSP00000266544	9606.ENSP00000259037	0	0	0	0	0.374	0.979	0.9	0.429	0.999
NDUFA9	NDUFS3	9606.ENSP00000266544	9606.ENSP00000263774	0.088	0	0	0	0.944	0.984	0.9	0.842	0.999
NDUFA9	NDUFAF3	9606.ENSP00000266544	9606.ENSP00000323076	0	0	0	0	0.099	0	0.9	0.289	0.93
NDUFA9	UQCRQ	9606.ENSP00000266544	9606.ENSP00000367939	0	0	0	0	0.743	0.83	0	0.373	0.97
NDUFA9	NDUFC1	9606.ENSP00000266544	9606.ENSP00000441126	0	0	0	0	0.141	0.856	0.9	0.137	0.987
NDUFA9	NDUFB2	9606.ENSP00000266544	9606.ENSP00000419087	0	0	0	0	0.183	0.915	0.9	0.251	0.994
NDUFA9	NDUFB11	9606.ENSP00000266544	9606.ENSP00000276062	0	0	0	0	0.428	0.912	0.9	0.294	0.995
NDUFA9	NDUFB1	9606.ENSP00000266544	9606.ENSP00000330787	0	0	0	0	0.235	0.96	0.9	0.321	0.997
NDUFA9	NDUFV3	9606.ENSP00000266544	9606.ENSP00000346196	0	0	0	0	0.125	0.948	0.9	0.496	0.997
NDUFA9	NDUFC2	9606.ENSP00000266544	9606.ENSP00000281031	0	0	0	0	0.459	0.87	0.9	0.674	0.997
NDUFA9	UQCRFS1	9606.ENSP00000266544	9606.ENSP00000306397	0.042	0	0	0	0.886	0.971	0	0.655	0.998
NDUFA9	UQCRC2	9606.ENSP00000266544	9606.ENSP00000268379	0	0	0	0	0.917	0.897	0	0.853	0.998
NDUFA9	NDUFS5	9606.ENSP00000266544	9606.ENSP00000362060	0	0	0	0	0.56	0.965	0.9	0.652	0.999
NDUFA9	NDUFS2	9606.ENSP00000266544	9606.ENSP00000356972	0	0	0	0	0.87	0.966	0.9	0.677	0.999
NDUFA9	NDUFV2	9606.ENSP00000266544	9606.ENSP00000327268	0	0	0	0	0.885	0.97	0.9	0.699	0.999
NDUFA9	NDUFB9	9606.ENSP00000266544	9606.ENSP00000276689	0	0	0	0	0.903	0.98	0.9	0.538	0.999
NDUFA9	NDUFS4	9606.ENSP00000266544	9606.ENSP00000296684	0	0	0	0	0.87	0.972	0.9	0.66	0.999
NDUFA9	NDUFB10	9606.ENSP00000266544	9606.ENSP00000268668	0	0	0	0	0.852	0.956	0.9	0.482	0.999
NDUFA9	NDUFS6	9606.ENSP00000266544	9606.ENSP00000274137	0	0	0	0	0.474	0.969	0.9	0.497	0.999
NDUFA9	NDUFS8	9606.ENSP00000266544	9606.ENSP00000315774	0.049	0	0	0	0.76	0.965	0.9	0.597	0.999
NDUFA9	NDUFB6	9606.ENSP00000266544	9606.ENSP00000369176	0	0	0	0	0.807	0.908	0.9	0.597	0.999
NDUFA9	NDUFS1	9606.ENSP00000266544	9606.ENSP00000392709	0	0	0	0	0.888	0.983	0.9	0.623	0.999
NDUFA9	NDUFB8	9606.ENSP00000266544	9606.ENSP00000299166	0	0	0	0	0.774	0.976	0.9	0.763	0.999
NDUFA9	NDUFAB1	9606.ENSP00000266544	9606.ENSP00000458770	0.159	0	0	0	0.57	0.99	0.9	0.606	0.999
NDUFA9	NDUFV1	9606.ENSP00000266544	9606.ENSP00000322450	0	0	0	0	0.927	0.977	0.9	0.7	0.999
NDUFAB1	NDUFB4	9606.ENSP00000458770	9606.ENSP00000184266	0	0	0	0	0.418	0.96	0.9	0.486	0.998
NDUFAB1	UQCRC1	9606.ENSP00000458770	9606.ENSP00000203407	0	0	0	0	0.35	0.847	0	0.334	0.928
NDUFAB1	NDUFB7	9606.ENSP00000458770	9606.ENSP00000215565	0	0	0	0	0.847	0.96	0.9	0.521	0.999
NDUFAB1	NDUFS7	9606.ENSP00000458770	9606.ENSP00000233627	0	0	0	0	0.707	0.96	0.9	0.679	0.999
NDUFAB1	NDUFB3	9606.ENSP00000458770	9606.ENSP00000237889	0	0	0	0	0.703	0.96	0.9	0.492	0.999
NDUFAB1	NDUFB5	9606.ENSP00000458770	9606.ENSP00000259037	0	0	0	0	0.875	0.96	0.9	0.498	0.999
NDUFAB1	NDUFS3	9606.ENSP00000458770	9606.ENSP00000263774	0	0	0	0	0.891	0.966	0.9	0.525	0.999
NDUFAB1	UQCRC2	9606.ENSP00000458770	9606.ENSP00000268379	0	0	0	0	0.74	0.83	0	0.22	0.962
NDUFAB1	NDUFB10	9606.ENSP00000458770	9606.ENSP00000268668	0	0	0	0	0.929	0.96	0.9	0.52	0.999
NDUFAB1	NDUFS6	9606.ENSP00000458770	9606.ENSP00000274137	0	0	0	0	0.888	0.963	0.9	0.704	0.999
NDUFAB1	NDUFB11	9606.ENSP00000458770	9606.ENSP00000276062	0	0	0	0	0.699	0.809	0.9	0.271	0.995
NDUFAB1	NDUFB9	9606.ENSP00000458770	9606.ENSP00000276689	0	0	0	0	0.911	0.96	0.9	0.544	0.999
NDUFAB1	OXSM	9606.ENSP00000458770	9606.ENSP00000280701	0.295	0	0	0	0.171	0.927	0	0.972	0.998
NDUFAB1	NDUFC2	9606.ENSP00000458770	9606.ENSP00000281031	0	0	0	0	0.753	0.958	0.9	0.749	0.999
NDUFAB1	NDUFS4	9606.ENSP00000458770	9606.ENSP00000296684	0	0	0	0	0.919	0.96	0.9	0.459	0.999
NDUFAB1	NDUFB8	9606.ENSP00000458770	9606.ENSP00000299166	0	0	0	0	0.858	0.96	0.9	0.351	0.999
NDUFAB1	UQCRFS1	9606.ENSP00000458770	9606.ENSP00000306397	0	0	0	0	0.879	0.846	0	0.322	0.986
NDUFAB1	NDUFS8	9606.ENSP00000458770	9606.ENSP00000315774	0.279	0	0	0	0.477	0.96	0.9	0.71	0.999
NDUFAB1	NDUFV1	9606.ENSP00000458770	9606.ENSP00000322450	0	0	0	0	0.128	0.96	0.9	0.578	0.998
NDUFAB1	NDUFAF3	9606.ENSP00000458770	9606.ENSP00000323076	0	0	0	0	0.103	0	0.9	0.365	0.938
NDUFAB1	NDUFV2	9606.ENSP00000458770	9606.ENSP00000327268	0	0	0	0	0.759	0.96	0.9	0.542	0.999
NDUFAB1	NDUFB1	9606.ENSP00000458770	9606.ENSP00000330787	0	0	0	0	0.335	0.96	0.9	0.357	0.998
NDUFAB1	NDUFV3	9606.ENSP00000458770	9606.ENSP00000346196	0	0	0	0	0.088	0.96	0.9	0.642	0.998
NDUFAB1	NDUFS2	9606.ENSP00000458770	9606.ENSP00000356972	0	0	0	0	0.371	0.96	0.9	0.613	0.998
NDUFAB1	NDUFS5	9606.ENSP00000458770	9606.ENSP00000362060	0	0	0	0	0.602	0.96	0.9	0.522	0.999
NDUFAB1	UQCRQ	9606.ENSP00000458770	9606.ENSP00000367939	0	0	0	0	0.875	0.871	0	0.37	0.989
NDUFAB1	NDUFB6	9606.ENSP00000458770	9606.ENSP00000369176	0	0	0	0	0.851	0.96	0.9	0.476	0.999
NDUFAB1	NDUFS1	9606.ENSP00000458770	9606.ENSP00000392709	0	0	0	0	0.273	0.96	0.9	0.651	0.998
NDUFAB1	NDUFB2	9606.ENSP00000458770	9606.ENSP00000419087	0	0	0	0	0.291	0.96	0.9	0.569	0.998
NDUFAB1	NDUFC1	9606.ENSP00000458770	9606.ENSP00000441126	0	0	0	0	0.704	0.96	0.9	0.524	0.999
NDUFAF3	NDUFB4	9606.ENSP00000323076	9606.ENSP00000184266	0	0	0	0	0.124	0	0.9	0	0.908
NDUFAF3	NDUFB7	9606.ENSP00000323076	9606.ENSP00000215565	0	0	0	0	0.404	0	0.9	0	0.937
NDUFAF3	NDUFS7	9606.ENSP00000323076	9606.ENSP00000233627	0	0	0	0	0.304	0.777	0.9	0.469	0.99
NDUFAF3	NDUFB3	9606.ENSP00000323076	9606.ENSP00000237889	0	0	0	0	0.096	0	0.9	0.332	0.934
NDUFAF3	NDUFB5	9606.ENSP00000323076	9606.ENSP00000259037	0	0	0	0	0.064	0	0.9	0	0.902
NDUFAF3	NDUFS3	9606.ENSP00000323076	9606.ENSP00000263774	0	0	0	0	0.202	0.993	0.9	0.516	0.999
NDUFAF3	NDUFB10	9606.ENSP00000323076	9606.ENSP00000268668	0	0	0	0	0.186	0.902	0.9	0.303	0.993
NDUFAF3	NDUFS6	9606.ENSP00000323076	9606.ENSP00000274137	0	0	0	0	0.115	0	0.9	0.559	0.957
NDUFAF3	NDUFB11	9606.ENSP00000323076	9606.ENSP00000276062	0	0	0	0	0.18	0.387	0.9	0.196	0.954
NDUFAF3	NDUFB9	9606.ENSP00000323076	9606.ENSP00000276689	0	0	0	0	0.147	0	0.9	0.268	0.932
NDUFAF3	NDUFC2	9606.ENSP00000323076	9606.ENSP00000281031	0	0	0	0	0.125	0	0.9	0.166	0.92
NDUFAF3	NDUFS4	9606.ENSP00000323076	9606.ENSP00000296684	0	0	0	0	0.091	0.387	0.9	0.468	0.966
NDUFAF3	NDUFB8	9606.ENSP00000323076	9606.ENSP00000299166	0	0	0	0	0.103	0	0.9	0.35	0.936
NDUFAF3	NDUFS8	9606.ENSP00000323076	9606.ENSP00000315774	0	0	0	0	0.362	0.845	0.9	0.479	0.994
NDUFAF3	NDUFV1	9606.ENSP00000323076	9606.ENSP00000322450	0	0	0	0	0.213	0	0.9	0.411	0.949
NDUFAF3	NDUFB2	9606.ENSP00000323076	9606.ENSP00000419087	0	0	0	0	0.064	0	0.9	0	0.902
NDUFAF3	NDUFC1	9606.ENSP00000323076	9606.ENSP00000441126	0	0	0	0	0.087	0	0.9	0.094	0.91
NDUFAF3	NDUFB1	9606.ENSP00000323076	9606.ENSP00000330787	0	0	0	0	0.079	0	0.9	0.112	0.911
NDUFAF3	NDUFV3	9606.ENSP00000323076	9606.ENSP00000346196	0	0	0	0	0.065	0	0.9	0.236	0.922
NDUFAF3	NDUFB6	9606.ENSP00000323076	9606.ENSP00000369176	0	0	0	0	0.192	0	0.9	0.194	0.929
NDUFAF3	NDUFS1	9606.ENSP00000323076	9606.ENSP00000392709	0	0	0	0	0.075	0	0.9	0.466	0.946
NDUFAF3	NDUFV2	9606.ENSP00000323076	9606.ENSP00000327268	0	0	0	0	0.101	0	0.9	0.47	0.948
NDUFAF3	NDUFS5	9606.ENSP00000323076	9606.ENSP00000362060	0	0	0	0	0.106	0.777	0.9	0	0.978
NDUFAF3	NDUFS2	9606.ENSP00000323076	9606.ENSP00000356972	0	0	0	0	0.118	0.993	0.9	0.534	0.999
NDUFB1	NDUFB4	9606.ENSP00000330787	9606.ENSP00000184266	0	0	0	0	0.865	0.948	0.9	0.427	0.999
NDUFB1	NDUFB7	9606.ENSP00000330787	9606.ENSP00000215565	0	0	0	0	0.334	0.846	0.9	0.534	0.994
NDUFB1	NDUFS7	9606.ENSP00000330787	9606.ENSP00000233627	0	0	0	0	0.288	0.863	0.9	0.408	0.993
NDUFB1	NDUFB3	9606.ENSP00000330787	9606.ENSP00000237889	0	0	0	0	0.556	0.901	0.9	0.426	0.997
NDUFB1	NDUFB5	9606.ENSP00000330787	9606.ENSP00000259037	0	0	0	0	0.288	0.983	0.9	0.481	0.999
NDUFB1	NDUFS3	9606.ENSP00000330787	9606.ENSP00000263774	0	0	0	0	0.247	0.974	0.9	0.42	0.998
NDUFB1	NDUFB10	9606.ENSP00000330787	9606.ENSP00000268668	0	0	0	0	0.202	0.869	0.9	0.55	0.994
NDUFB1	NDUFS6	9606.ENSP00000330787	9606.ENSP00000274137	0	0	0	0	0.283	0.941	0.9	0.451	0.997
NDUFB1	NDUFB11	9606.ENSP00000330787	9606.ENSP00000276062	0	0	0	0	0.145	0.87	0.9	0.461	0.993
NDUFB1	NDUFB9	9606.ENSP00000330787	9606.ENSP00000276689	0	0	0	0	0.355	0.869	0.9	0.492	0.995
NDUFB1	NDUFC2	9606.ENSP00000330787	9606.ENSP00000281031	0	0	0	0	0.373	0.846	0.9	0.6	0.995
NDUFB1	NDUFS4	9606.ENSP00000330787	9606.ENSP00000296684	0	0	0	0	0.441	0.957	0.9	0.292	0.998
NDUFB1	NDUFB8	9606.ENSP00000330787	9606.ENSP00000299166	0	0	0	0	0.364	0.857	0.9	0.385	0.993
NDUFB1	UQCRFS1	9606.ENSP00000330787	9606.ENSP00000306397	0	0	0	0	0.375	0.829	0	0.172	0.904
NDUFB1	NDUFS8	9606.ENSP00000330787	9606.ENSP00000315774	0	0	0	0	0.278	0.863	0.9	0.481	0.994
NDUFB1	NDUFV1	9606.ENSP00000330787	9606.ENSP00000322450	0	0	0	0	0.293	0.852	0.9	0.517	0.994
NDUFB1	NDUFV2	9606.ENSP00000330787	9606.ENSP00000327268	0	0	0	0	0.366	0.943	0.9	0.397	0.997
NDUFB1	UQCRQ	9606.ENSP00000330787	9606.ENSP00000367939	0	0	0	0	0.534	0.868	0	0.058	0.937
NDUFB1	NDUFB2	9606.ENSP00000330787	9606.ENSP00000419087	0	0	0	0	0.159	0.881	0.9	0.353	0.992
NDUFB1	NDUFV3	9606.ENSP00000330787	9606.ENSP00000346196	0	0	0	0	0.08	0.864	0.9	0.53	0.993
NDUFB1	NDUFS1	9606.ENSP00000330787	9606.ENSP00000392709	0	0	0	0	0.269	0.869	0.9	0.46	0.994
NDUFB1	NDUFS2	9606.ENSP00000330787	9606.ENSP00000356972	0	0	0	0	0.13	0.943	0.9	0.536	0.997
NDUFB1	NDUFS5	9606.ENSP00000330787	9606.ENSP00000362060	0	0	0	0	0.435	0.943	0.9	0.486	0.998
NDUFB1	NDUFB6	9606.ENSP00000330787	9606.ENSP00000369176	0	0	0	0	0.485	0.943	0.9	0.562	0.998
NDUFB1	NDUFC1	9606.ENSP00000330787	9606.ENSP00000441126	0	0	0	0	0.82	0.943	0.9	0.577	0.999
NDUFB10	NDUFB4	9606.ENSP00000268668	9606.ENSP00000184266	0	0	0	0	0.319	0.874	0.9	0.8	0.998
NDUFB10	UQCRC1	9606.ENSP00000268668	9606.ENSP00000203407	0	0	0	0	0.665	0.831	0	0.348	0.959
NDUFB10	NDUFB7	9606.ENSP00000268668	9606.ENSP00000215565	0	0	0	0	0.944	0.916	0.9	0.62	0.999
NDUFB10	NDUFS7	9606.ENSP00000268668	9606.ENSP00000233627	0	0	0	0	0.864	0.98	0.9	0.387	0.999
NDUFB10	NDUFB3	9606.ENSP00000268668	9606.ENSP00000237889	0	0	0	0	0.517	0.911	0.9	0.522	0.997
NDUFB10	NDUFB5	9606.ENSP00000268668	9606.ENSP00000259037	0	0	0	0	0.928	0.989	0.9	0.611	0.999
NDUFB10	NDUFS3	9606.ENSP00000268668	9606.ENSP00000263774	0	0	0	0	0.944	0.972	0.9	0.496	0.999
NDUFB10	UQCRC2	9606.ENSP00000268668	9606.ENSP00000268379	0	0	0	0	0.594	0.829	0	0.294	0.947
NDUFB10	UQCRFS1	9606.ENSP00000268668	9606.ENSP00000306397	0	0	0	0	0.593	0.829	0	0.299	0.947
NDUFB10	UQCRQ	9606.ENSP00000268668	9606.ENSP00000367939	0	0	0	0	0.87	0.829	0	0.421	0.986
NDUFB10	NDUFV3	9606.ENSP00000268668	9606.ENSP00000346196	0	0	0	0	0.193	0.825	0.9	0.45	0.991
NDUFB10	NDUFS2	9606.ENSP00000268668	9606.ENSP00000356972	0	0	0	0	0.276	0.944	0.9	0.579	0.998
NDUFB10	NDUFC1	9606.ENSP00000268668	9606.ENSP00000441126	0	0	0	0	0.659	0.937	0.9	0.53	0.998
NDUFB10	NDUFV1	9606.ENSP00000268668	9606.ENSP00000322450	0	0	0	0	0.5	0.918	0.9	0.606	0.998
NDUFB10	NDUFS5	9606.ENSP00000268668	9606.ENSP00000362060	0	0	0	0	0.882	0.986	0.9	0.529	0.999
NDUFB10	NDUFV2	9606.ENSP00000268668	9606.ENSP00000327268	0	0	0	0	0.901	0.959	0.9	0.487	0.999
NDUFB10	NDUFB9	9606.ENSP00000268668	9606.ENSP00000276689	0	0	0	0	0.948	0.958	0.9	0.63	0.999
NDUFB10	NDUFS4	9606.ENSP00000268668	9606.ENSP00000296684	0	0	0	0	0.881	0.991	0.9	0.307	0.999
NDUFB10	NDUFS6	9606.ENSP00000268668	9606.ENSP00000274137	0	0	0	0	0.933	0.972	0.9	0.547	0.999
NDUFB10	NDUFS8	9606.ENSP00000268668	9606.ENSP00000315774	0	0	0	0	0.938	0.909	0.9	0.673	0.999
NDUFB10	NDUFB6	9606.ENSP00000268668	9606.ENSP00000369176	0	0	0	0	0.911	0.944	0.9	0.545	0.999
NDUFB10	NDUFS1	9606.ENSP00000268668	9606.ENSP00000392709	0	0	0	0	0.338	0.989	0.9	0.464	0.999
NDUFB10	NDUFB2	9606.ENSP00000268668	9606.ENSP00000419087	0	0	0	0	0.52	0.944	0.9	0.752	0.999
NDUFB10	NDUFB8	9606.ENSP00000268668	9606.ENSP00000299166	0	0	0	0	0.932	0.856	0.9	0.425	0.999
NDUFB10	NDUFB11	9606.ENSP00000268668	9606.ENSP00000276062	0	0	0	0	0.93	0.883	0.9	0.497	0.999
NDUFB10	NDUFC2	9606.ENSP00000268668	9606.ENSP00000281031	0	0	0	0	0.842	0.867	0.9	0.587	0.999
NDUFB11	NDUFB4	9606.ENSP00000276062	9606.ENSP00000184266	0	0	0	0	0.172	0.921	0.9	0.367	0.995
NDUFB11	NDUFB7	9606.ENSP00000276062	9606.ENSP00000215565	0	0	0	0	0.943	0.901	0.9	0.427	0.999
NDUFB11	NDUFS7	9606.ENSP00000276062	9606.ENSP00000233627	0	0	0	0	0.803	0.782	0.9	0.374	0.996
NDUFB11	NDUFB3	9606.ENSP00000276062	9606.ENSP00000237889	0	0	0	0	0.321	0.901	0.9	0.322	0.994
NDUFB11	NDUFB5	9606.ENSP00000276062	9606.ENSP00000259037	0	0	0	0	0.841	0.925	0.9	0.228	0.998
NDUFB11	NDUFS3	9606.ENSP00000276062	9606.ENSP00000263774	0	0	0	0	0.896	0.965	0.9	0.405	0.999
NDUFB11	NDUFS6	9606.ENSP00000276062	9606.ENSP00000274137	0	0	0	0	0.501	0.813	0.9	0.394	0.993
NDUFB11	UQCRQ	9606.ENSP00000276062	9606.ENSP00000367939	0	0	0	0	0.853	0.737	0	0.303	0.97
NDUFB11	NDUFC1	9606.ENSP00000276062	9606.ENSP00000441126	0	0	0	0	0.177	0.76	0.9	0.188	0.981
NDUFB11	NDUFV3	9606.ENSP00000276062	9606.ENSP00000346196	0	0	0	0	0.069	0.706	0.9	0.571	0.986
NDUFB11	NDUFB2	9606.ENSP00000276062	9606.ENSP00000419087	0	0	0	0	0.285	0.796	0.9	0.293	0.988
NDUFB11	NDUFS1	9606.ENSP00000276062	9606.ENSP00000392709	0	0	0	0	0.124	0.874	0.9	0.17	0.989
NDUFB11	NDUFS5	9606.ENSP00000276062	9606.ENSP00000362060	0	0	0	0	0.325	0.921	0.9	0.158	0.994
NDUFB11	NDUFS2	9606.ENSP00000276062	9606.ENSP00000356972	0	0	0	0	0.238	0.921	0.9	0.381	0.995
NDUFB11	NDUFV1	9606.ENSP00000276062	9606.ENSP00000322450	0	0	0	0	0.558	0.912	0.9	0.211	0.996
NDUFB11	NDUFS8	9606.ENSP00000276062	9606.ENSP00000315774	0	0	0	0	0.819	0.828	0.9	0.32	0.997
NDUFB11	NDUFV2	9606.ENSP00000276062	9606.ENSP00000327268	0	0	0	0	0.704	0.94	0.9	0.383	0.998
NDUFB11	NDUFB9	9606.ENSP00000276062	9606.ENSP00000276689	0	0	0	0	0.868	0.901	0.9	0.22	0.998
NDUFB11	NDUFB8	9606.ENSP00000276062	9606.ENSP00000299166	0	0	0	0	0.86	0.875	0.9	0.354	0.998
NDUFB11	NDUFC2	9606.ENSP00000276062	9606.ENSP00000281031	0	0	0	0	0.715	0.894	0.9	0.474	0.998
NDUFB11	NDUFS4	9606.ENSP00000276062	9606.ENSP00000296684	0	0	0	0	0.888	0.876	0.9	0.411	0.999
NDUFB11	NDUFB6	9606.ENSP00000276062	9606.ENSP00000369176	0	0	0	0	0.867	0.94	0.9	0.363	0.999
NDUFB2	NDUFB4	9606.ENSP00000419087	9606.ENSP00000184266	0	0	0	0	0.35	0.944	0.9	0.846	0.999
NDUFB2	UQCRC1	9606.ENSP00000419087	9606.ENSP00000203407	0	0	0	0	0.142	0.853	0	0.393	0.917
NDUFB2	NDUFB7	9606.ENSP00000419087	9606.ENSP00000215565	0	0	0	0	0.568	0.865	0.9	0.554	0.997
NDUFB2	NDUFS7	9606.ENSP00000419087	9606.ENSP00000233627	0	0	0	0	0.217	0.908	0.9	0.402	0.995
NDUFB2	NDUFB3	9606.ENSP00000419087	9606.ENSP00000237889	0	0	0	0	0.412	0.957	0.9	0.516	0.998
NDUFB2	NDUFB5	9606.ENSP00000419087	9606.ENSP00000259037	0	0	0	0	0.699	0.943	0.9	0.512	0.999
NDUFB2	NDUFS3	9606.ENSP00000419087	9606.ENSP00000263774	0	0	0	0	0.337	0.944	0.9	0.268	0.996
NDUFB2	NDUFS6	9606.ENSP00000419087	9606.ENSP00000274137	0	0	0	0	0.447	0.931	0.9	0.522	0.997
NDUFB2	NDUFB9	9606.ENSP00000419087	9606.ENSP00000276689	0	0	0	0	0.66	0.908	0.9	0.551	0.998
NDUFB2	NDUFC2	9606.ENSP00000419087	9606.ENSP00000281031	0	0	0	0	0.547	0.87	0.9	0.427	0.996
NDUFB2	NDUFS4	9606.ENSP00000419087	9606.ENSP00000296684	0	0	0	0	0.326	0.936	0.9	0.476	0.997
NDUFB2	NDUFB8	9606.ENSP00000419087	9606.ENSP00000299166	0	0	0	0	0.612	0.908	0.9	0.445	0.997
NDUFB2	UQCRFS1	9606.ENSP00000419087	9606.ENSP00000306397	0	0	0	0	0.348	0.829	0	0.347	0.921
NDUFB2	NDUFS8	9606.ENSP00000419087	9606.ENSP00000315774	0	0	0	0	0.394	0.959	0.9	0.359	0.998
NDUFB2	NDUFV1	9606.ENSP00000419087	9606.ENSP00000322450	0	0	0	0	0.101	0.908	0.9	0.415	0.994
NDUFB2	NDUFV2	9606.ENSP00000419087	9606.ENSP00000327268	0	0	0	0	0.46	0.944	0.9	0.505	0.998
NDUFB2	NDUFV3	9606.ENSP00000419087	9606.ENSP00000346196	0	0	0	0	0.064	0.864	0.9	0.424	0.991
NDUFB2	NDUFS2	9606.ENSP00000419087	9606.ENSP00000356972	0	0	0	0	0.089	0.944	0.9	0.443	0.996
NDUFB2	NDUFS5	9606.ENSP00000419087	9606.ENSP00000362060	0	0	0	0	0.843	0.944	0.9	0.58	0.999
NDUFB2	UQCRQ	9606.ENSP00000419087	9606.ENSP00000367939	0	0	0	0	0.829	0.868	0	0.409	0.985
NDUFB2	NDUFB6	9606.ENSP00000419087	9606.ENSP00000369176	0	0	0	0	0.725	0.944	0.9	0.478	0.999
NDUFB2	NDUFS1	9606.ENSP00000419087	9606.ENSP00000392709	0	0	0	0	0.064	0.908	0.9	0.393	0.994
NDUFB2	NDUFC1	9606.ENSP00000419087	9606.ENSP00000441126	0	0	0	0	0.679	0.944	0.9	0.549	0.999
NDUFB3	NDUFB4	9606.ENSP00000237889	9606.ENSP00000184266	0	0	0	0	0.841	0.944	0.9	0.437	0.999
NDUFB3	UQCRC1	9606.ENSP00000237889	9606.ENSP00000203407	0	0	0	0	0.179	0.853	0	0.44	0.926
NDUFB3	NDUFB7	9606.ENSP00000237889	9606.ENSP00000215565	0	0	0	0	0.812	0.852	0.9	0.689	0.999
NDUFB3	NDUFS7	9606.ENSP00000237889	9606.ENSP00000233627	0	0	0	0	0.656	0.914	0.9	0.548	0.998
NDUFB3	UQCRC2	9606.ENSP00000237889	9606.ENSP00000268379	0	0	0	0	0.379	0.846	0	0.398	0.937
NDUFB3	UQCRFS1	9606.ENSP00000237889	9606.ENSP00000306397	0	0	0	0	0.742	0.846	0	0.416	0.974
NDUFB3	UQCRQ	9606.ENSP00000237889	9606.ENSP00000367939	0	0	0	0	0.864	0.877	0	0.596	0.992
NDUFB3	NDUFV3	9606.ENSP00000237889	9606.ENSP00000346196	0	0	0	0	0.145	0.872	0.9	0.624	0.995
NDUFB3	NDUFS1	9606.ENSP00000237889	9606.ENSP00000392709	0	0	0	0	0.441	0.876	0.9	0.527	0.996
NDUFB3	NDUFV1	9606.ENSP00000237889	9606.ENSP00000322450	0	0	0	0	0.577	0.876	0.9	0.551	0.997
NDUFB3	NDUFS2	9606.ENSP00000237889	9606.ENSP00000356972	0	0	0	0	0.246	0.944	0.9	0.727	0.998
NDUFB3	NDUFB9	9606.ENSP00000237889	9606.ENSP00000276689	0	0	0	0	0.792	0.876	0.9	0.537	0.998
NDUFB3	NDUFB8	9606.ENSP00000237889	9606.ENSP00000299166	0	0	0	0	0.673	0.923	0.9	0.634	0.998
NDUFB3	NDUFC2	9606.ENSP00000237889	9606.ENSP00000281031	0	0	0	0	0.717	0.876	0.9	0.559	0.998
NDUFB3	NDUFS5	9606.ENSP00000237889	9606.ENSP00000362060	0	0	0	0	0.943	0.943	0.9	0.528	0.999
NDUFB3	NDUFS3	9606.ENSP00000237889	9606.ENSP00000263774	0	0	0	0	0.531	0.975	0.9	0.523	0.999
NDUFB3	NDUFS8	9606.ENSP00000237889	9606.ENSP00000315774	0	0	0	0	0.669	0.95	0.9	0.482	0.999
NDUFB3	NDUFB6	9606.ENSP00000237889	9606.ENSP00000369176	0	0	0	0	0.916	0.943	0.9	0.465	0.999
NDUFB3	NDUFV2	9606.ENSP00000237889	9606.ENSP00000327268	0	0	0	0	0.72	0.944	0.9	0.572	0.999
NDUFB3	NDUFC1	9606.ENSP00000237889	9606.ENSP00000441126	0	0	0	0	0.542	0.943	0.9	0.719	0.999
NDUFB3	NDUFS4	9606.ENSP00000237889	9606.ENSP00000296684	0	0	0	0	0.916	0.944	0.9	0.462	0.999
NDUFB3	NDUFB5	9606.ENSP00000237889	9606.ENSP00000259037	0	0	0	0	0.774	0.972	0.9	0.733	0.999
NDUFB3	NDUFS6	9606.ENSP00000237889	9606.ENSP00000274137	0	0	0	0	0.676	0.969	0.9	0.582	0.999
NDUFB4	UQCRC2	9606.ENSP00000184266	9606.ENSP00000268379	0	0	0	0	0.208	0.846	0	0.256	0.901
NDUFB4	UQCRFS1	9606.ENSP00000184266	9606.ENSP00000306397	0	0	0	0	0.43	0.903	0	0.33	0.96
NDUFB4	UQCRQ	9606.ENSP00000184266	9606.ENSP00000367939	0	0	0	0	0.66	0.908	0	0.314	0.976
NDUFB4	NDUFS8	9606.ENSP00000184266	9606.ENSP00000315774	0	0	0	0	0.264	0.869	0.9	0.274	0.992
NDUFB4	NDUFV3	9606.ENSP00000184266	9606.ENSP00000346196	0	0	0	0	0.105	0.858	0.9	0.467	0.992
NDUFB4	NDUFB7	9606.ENSP00000184266	9606.ENSP00000215565	0	0	0	0	0.357	0.876	0.9	0.542	0.995
NDUFB4	NDUFS7	9606.ENSP00000184266	9606.ENSP00000233627	0	0	0	0	0.311	0.909	0.9	0.435	0.996
NDUFB4	NDUFS1	9606.ENSP00000184266	9606.ENSP00000392709	0	0	0	0	0.179	0.942	0.9	0.441	0.997
NDUFB4	NDUFB8	9606.ENSP00000184266	9606.ENSP00000299166	0	0	0	0	0.576	0.908	0.9	0.528	0.997
NDUFB4	NDUFB5	9606.ENSP00000184266	9606.ENSP00000259037	0	0	0	0	0.372	0.944	0.9	0.416	0.997
NDUFB4	NDUFS2	9606.ENSP00000184266	9606.ENSP00000356972	0	0	0	0	0.168	0.957	0.9	0.516	0.998
NDUFB4	NDUFV2	9606.ENSP00000184266	9606.ENSP00000327268	0	0	0	0	0.373	0.972	0.9	0.38	0.998
NDUFB4	NDUFB9	9606.ENSP00000184266	9606.ENSP00000276689	0	0	0	0	0.486	0.942	0.9	0.657	0.998
NDUFB4	NDUFC2	9606.ENSP00000184266	9606.ENSP00000281031	0	0	0	0	0.496	0.941	0.9	0.498	0.998
NDUFB4	NDUFS5	9606.ENSP00000184266	9606.ENSP00000362060	0	0	0	0	0.511	0.979	0.9	0.374	0.999
NDUFB4	NDUFS3	9606.ENSP00000184266	9606.ENSP00000263774	0	0	0	0	0.285	0.995	0.9	0.556	0.999
NDUFB4	NDUFB6	9606.ENSP00000184266	9606.ENSP00000369176	0	0	0	0	0.772	0.95	0.9	0.44	0.999
NDUFB4	NDUFC1	9606.ENSP00000184266	9606.ENSP00000441126	0	0	0	0	0.888	0.934	0.9	0.365	0.999
NDUFB4	NDUFS4	9606.ENSP00000184266	9606.ENSP00000296684	0	0	0	0	0.615	0.992	0.9	0.463	0.999
NDUFB4	NDUFS6	9606.ENSP00000184266	9606.ENSP00000274137	0	0	0	0	0.442	0.969	0.9	0.48	0.999
NDUFB4	NDUFV1	9606.ENSP00000184266	9606.ENSP00000322450	0	0	0	0	0.24	0.994	0.9	0.453	0.999
NDUFB5	UQCRC1	9606.ENSP00000259037	9606.ENSP00000203407	0	0	0	0	0.361	0.831	0	0.739	0.969
NDUFB5	NDUFB7	9606.ENSP00000259037	9606.ENSP00000215565	0	0	0	0	0.873	0.984	0.9	0.777	0.999
NDUFB5	NDUFS7	9606.ENSP00000259037	9606.ENSP00000233627	0	0	0	0	0.691	0.986	0.9	0.685	0.999
NDUFB5	UQCRFS1	9606.ENSP00000259037	9606.ENSP00000306397	0	0	0	0	0.868	0.829	0	0.463	0.986
NDUFB5	UQCRC2	9606.ENSP00000259037	9606.ENSP00000268379	0	0	0	0	0.691	0.896	0	0.711	0.989
NDUFB5	UQCRQ	9606.ENSP00000259037	9606.ENSP00000367939	0	0	0	0	0.883	0.847	0	0.495	0.99
NDUFB5	NDUFV3	9606.ENSP00000259037	9606.ENSP00000346196	0	0	0	0	0.203	0.846	0.9	0.627	0.994
NDUFB5	NDUFV1	9606.ENSP00000259037	9606.ENSP00000322450	0	0	0	0	0.275	0.942	0.9	0.611	0.998
NDUFB5	NDUFS5	9606.ENSP00000259037	9606.ENSP00000362060	0	0	0	0	0.759	0.989	0.9	0.484	0.999
NDUFB5	NDUFS2	9606.ENSP00000259037	9606.ENSP00000356972	0	0	0	0	0.791	0.949	0.9	0.65	0.999
NDUFB5	NDUFS3	9606.ENSP00000259037	9606.ENSP00000263774	0	0	0	0	0.864	0.984	0.9	0.551	0.999
NDUFB5	NDUFS8	9606.ENSP00000259037	9606.ENSP00000315774	0	0	0	0	0.866	0.958	0.9	0.45	0.999
NDUFB5	NDUFB6	9606.ENSP00000259037	9606.ENSP00000369176	0	0	0	0	0.89	0.991	0.9	0.644	0.999
NDUFB5	NDUFS1	9606.ENSP00000259037	9606.ENSP00000392709	0	0	0	0	0.793	0.993	0.9	0.621	0.999
NDUFB5	NDUFV2	9606.ENSP00000259037	9606.ENSP00000327268	0	0	0	0	0.922	0.949	0.9	0.589	0.999
NDUFB5	NDUFB9	9606.ENSP00000259037	9606.ENSP00000276689	0	0	0	0	0.914	0.989	0.9	0.757	0.999
NDUFB5	NDUFC1	9606.ENSP00000259037	9606.ENSP00000441126	0	0	0	0	0.828	0.944	0.9	0.741	0.999
NDUFB5	NDUFS4	9606.ENSP00000259037	9606.ENSP00000296684	0	0	0	0	0.95	0.964	0.9	0.505	0.999
NDUFB5	NDUFB8	9606.ENSP00000259037	9606.ENSP00000299166	0	0	0	0	0.898	0.979	0.9	0.445	0.999
NDUFB5	NDUFC2	9606.ENSP00000259037	9606.ENSP00000281031	0	0	0	0	0.839	0.969	0.9	0.632	0.999
NDUFB5	NDUFS6	9606.ENSP00000259037	9606.ENSP00000274137	0	0	0	0	0.891	0.975	0.9	0.591	0.999
NDUFB6	UQCRC1	9606.ENSP00000369176	9606.ENSP00000203407	0	0	0	0	0.186	0.853	0	0.54	0.94
NDUFB6	NDUFB7	9606.ENSP00000369176	9606.ENSP00000215565	0	0	0	0	0.911	0.931	0.9	0.626	0.999
NDUFB6	NDUFS7	9606.ENSP00000369176	9606.ENSP00000233627	0	0	0	0	0.621	0.979	0.9	0.503	0.999
NDUFB6	NDUFS3	9606.ENSP00000369176	9606.ENSP00000263774	0	0	0	0	0.892	0.985	0.9	0.646	0.999
NDUFB6	UQCRC2	9606.ENSP00000369176	9606.ENSP00000268379	0	0	0	0	0.276	0.846	0	0.562	0.947
NDUFB6	NDUFS6	9606.ENSP00000369176	9606.ENSP00000274137	0	0	0	0	0.57	0.966	0.9	0.396	0.999
NDUFB6	NDUFB9	9606.ENSP00000369176	9606.ENSP00000276689	0	0	0	0	0.936	0.944	0.9	0.428	0.999
NDUFB6	NDUFC2	9606.ENSP00000369176	9606.ENSP00000281031	0	0	0	0	0.866	0.909	0.9	0.595	0.999
NDUFB6	NDUFS4	9606.ENSP00000369176	9606.ENSP00000296684	0	0	0	0	0.945	0.944	0.9	0.495	0.999
NDUFB6	NDUFB8	9606.ENSP00000369176	9606.ENSP00000299166	0	0	0	0	0.932	0.908	0.9	0.671	0.999
NDUFB6	UQCRFS1	9606.ENSP00000369176	9606.ENSP00000306397	0	0	0	0	0.595	0.829	0	0.463	0.959
NDUFB6	NDUFS8	9606.ENSP00000369176	9606.ENSP00000315774	0	0	0	0	0.836	0.959	0.9	0.664	0.999
NDUFB6	NDUFV1	9606.ENSP00000369176	9606.ENSP00000322450	0	0	0	0	0.419	0.963	0.9	0.703	0.999
NDUFB6	NDUFV2	9606.ENSP00000369176	9606.ENSP00000327268	0	0	0	0	0.809	0.956	0.9	0.66	0.999
NDUFB6	NDUFV3	9606.ENSP00000369176	9606.ENSP00000346196	0	0	0	0	0.227	0.864	0.9	0.414	0.993
NDUFB6	NDUFS2	9606.ENSP00000369176	9606.ENSP00000356972	0	0	0	0	0.233	0.956	0.9	0.652	0.998
NDUFB6	NDUFS5	9606.ENSP00000369176	9606.ENSP00000362060	0	0	0	0	0.764	0.99	0.9	0.712	0.999
NDUFB6	UQCRQ	9606.ENSP00000369176	9606.ENSP00000367939	0	0	0	0	0.663	0.868	0	0.489	0.975
NDUFB6	NDUFS1	9606.ENSP00000369176	9606.ENSP00000392709	0	0	0	0	0.352	0.96	0.9	0.44	0.998
NDUFB6	NDUFC1	9606.ENSP00000369176	9606.ENSP00000441126	0	0	0	0	0.751	0.944	0.9	0.495	0.999
NDUFB7	UQCRC1	9606.ENSP00000215565	9606.ENSP00000203407	0	0	0	0	0.855	0.8	0	0.412	0.981
NDUFB7	UQCRC2	9606.ENSP00000215565	9606.ENSP00000268379	0	0	0	0	0.306	0.867	0	0.213	0.921
NDUFB7	UQCRFS1	9606.ENSP00000215565	9606.ENSP00000306397	0	0	0	0	0.527	0.8	0	0.359	0.934
NDUFB7	NDUFV3	9606.ENSP00000215565	9606.ENSP00000346196	0	0	0	0	0.199	0.825	0.9	0.395	0.99
NDUFB7	NDUFC1	9606.ENSP00000215565	9606.ENSP00000441126	0	0	0	0	0.65	0.87	0.9	0.475	0.997
NDUFB7	NDUFS1	9606.ENSP00000215565	9606.ENSP00000392709	0	0	0	0	0.365	0.931	0.9	0.698	0.998
NDUFB7	NDUFS5	9606.ENSP00000215565	9606.ENSP00000362060	0	0	0	0	0.944	0.982	0.9	0.562	0.999
NDUFB7	NDUFS2	9606.ENSP00000215565	9606.ENSP00000356972	0	0	0	0	0.703	0.931	0.9	0.668	0.999
NDUFB7	NDUFS3	9606.ENSP00000215565	9606.ENSP00000263774	0	0	0	0	0.918	0.965	0.9	0.772	0.999
NDUFB7	NDUFV2	9606.ENSP00000215565	9606.ENSP00000327268	0	0	0	0	0.936	0.931	0.9	0.477	0.999
NDUFB7	NDUFB9	9606.ENSP00000215565	9606.ENSP00000276689	0	0	0	0	0.973	0.952	0.9	0.469	0.999
NDUFB7	NDUFS4	9606.ENSP00000215565	9606.ENSP00000296684	0	0	0	0	0.967	0.931	0.9	0.65	0.999
NDUFB7	NDUFS6	9606.ENSP00000215565	9606.ENSP00000274137	0	0	0	0	0.945	0.95	0.9	0.701	0.999
NDUFB7	NDUFS7	9606.ENSP00000215565	9606.ENSP00000233627	0	0	0	0	0.949	0.964	0.9	0.552	0.999
NDUFB7	NDUFS8	9606.ENSP00000215565	9606.ENSP00000315774	0	0	0	0	0.948	0.87	0.9	0.699	0.999
NDUFB7	NDUFB8	9606.ENSP00000215565	9606.ENSP00000299166	0	0	0	0	0.956	0.856	0.9	0.474	0.999
NDUFB7	NDUFC2	9606.ENSP00000215565	9606.ENSP00000281031	0	0	0	0	0.908	0.869	0.9	0.295	0.999
NDUFB7	NDUFV1	9606.ENSP00000215565	9606.ENSP00000322450	0	0	0	0	0.904	0.876	0.9	0.822	0.999
NDUFB7	UQCRQ	9606.ENSP00000215565	9606.ENSP00000367939	0	0	0	0	0.947	0.961	0	0.557	0.999
NDUFB8	UQCRC1	9606.ENSP00000299166	9606.ENSP00000203407	0	0	0	0	0.344	0.831	0	0.529	0.943
NDUFB8	NDUFS7	9606.ENSP00000299166	9606.ENSP00000233627	0	0	0	0	0.923	0.882	0.9	0.701	0.999
NDUFB8	NDUFS3	9606.ENSP00000299166	9606.ENSP00000263774	0	0	0	0	0.885	0.971	0.9	0.715	0.999
NDUFB8	UQCRC2	9606.ENSP00000299166	9606.ENSP00000268379	0	0	0	0	0.383	0.886	0	0.858	0.989
NDUFB8	NDUFS6	9606.ENSP00000299166	9606.ENSP00000274137	0	0	0	0	0.898	0.948	0.9	0.615	0.999
NDUFB8	NDUFB9	9606.ENSP00000299166	9606.ENSP00000276689	0	0	0	0	0.955	0.98	0.9	0.528	0.999
NDUFB8	NDUFC2	9606.ENSP00000299166	9606.ENSP00000281031	0	0	0	0	0.834	0.87	0.9	0.481	0.998
NDUFB8	NDUFS4	9606.ENSP00000299166	9606.ENSP00000296684	0	0	0	0	0.938	0.983	0.9	0.484	0.999
NDUFB8	NDUFV3	9606.ENSP00000299166	9606.ENSP00000346196	0	0	0	0	0.119	0.8	0.9	0.348	0.986
NDUFB8	UQCRFS1	9606.ENSP00000299166	9606.ENSP00000306397	0	0	0	0	0.88	0.896	0	0.396	0.991
NDUFB8	NDUFC1	9606.ENSP00000299166	9606.ENSP00000441126	0	0	0	0	0.221	0.877	0.9	0.413	0.993
NDUFB8	UQCRQ	9606.ENSP00000299166	9606.ENSP00000367939	0	0	0	0	0.96	0.829	0	0.417	0.995
NDUFB8	NDUFS8	9606.ENSP00000299166	9606.ENSP00000315774	0	0	0	0	0.536	0.825	0.9	0.601	0.996
NDUFB8	NDUFS1	9606.ENSP00000299166	9606.ENSP00000392709	0	0	0	0	0.552	0.908	0.9	0.765	0.998
NDUFB8	NDUFV1	9606.ENSP00000299166	9606.ENSP00000322450	0	0	0	0	0.663	0.938	0.9	0.558	0.998
NDUFB8	NDUFS5	9606.ENSP00000299166	9606.ENSP00000362060	0	0	0	0	0.74	0.96	0.9	0.519	0.999
NDUFB8	NDUFS2	9606.ENSP00000299166	9606.ENSP00000356972	0	0	0	0	0.857	0.908	0.9	0.697	0.999
NDUFB8	NDUFV2	9606.ENSP00000299166	9606.ENSP00000327268	0	0	0	0	0.786	0.908	0.9	0.564	0.999
NDUFB9	UQCRC1	9606.ENSP00000276689	9606.ENSP00000203407	0	0	0	0	0.433	0.831	0	0.464	0.944
NDUFB9	NDUFS7	9606.ENSP00000276689	9606.ENSP00000233627	0	0	0	0	0.947	0.909	0.9	0.52	0.999
NDUFB9	NDUFS3	9606.ENSP00000276689	9606.ENSP00000263774	0	0	0	0	0.916	0.973	0.9	0.44	0.999
NDUFB9	UQCRC2	9606.ENSP00000276689	9606.ENSP00000268379	0	0	0	0	0.318	0.829	0	0.355	0.918
NDUFB9	NDUFS6	9606.ENSP00000276689	9606.ENSP00000274137	0	0	0	0	0.947	0.931	0.9	0.527	0.999
NDUFB9	UQCRFS1	9606.ENSP00000276689	9606.ENSP00000306397	0	0	0	0	0.861	0.829	0	0.47	0.986
NDUFB9	NDUFV3	9606.ENSP00000276689	9606.ENSP00000346196	0	0	0	0	0.166	0.825	0.9	0.448	0.99
NDUFB9	UQCRQ	9606.ENSP00000276689	9606.ENSP00000367939	0	0	0	0	0.948	0.829	0	0.482	0.995
NDUFB9	NDUFC1	9606.ENSP00000276689	9606.ENSP00000441126	0	0	0	0	0.664	0.937	0.9	0.535	0.998
NDUFB9	NDUFS5	9606.ENSP00000276689	9606.ENSP00000362060	0	0	0	0	0.915	0.986	0.9	0.45	0.999
NDUFB9	NDUFS2	9606.ENSP00000276689	9606.ENSP00000356972	0	0	0	0	0.878	0.944	0.9	0.492	0.999
NDUFB9	NDUFV2	9606.ENSP00000276689	9606.ENSP00000327268	0	0	0	0	0.954	0.944	0.9	0.511	0.999
NDUFB9	NDUFS4	9606.ENSP00000276689	9606.ENSP00000296684	0	0	0	0	0.965	0.931	0.9	0.449	0.999
NDUFB9	NDUFS8	9606.ENSP00000276689	9606.ENSP00000315774	0	0	0	0	0.952	0.87	0.9	0.521	0.999
NDUFB9	NDUFS1	9606.ENSP00000276689	9606.ENSP00000392709	0	0	0	0	0.879	0.986	0.9	0.501	0.999
NDUFB9	NDUFC2	9606.ENSP00000276689	9606.ENSP00000281031	0	0	0	0	0.867	0.909	0.9	0.426	0.999
NDUFB9	NDUFV1	9606.ENSP00000276689	9606.ENSP00000322450	0	0	0	0	0.942	0.942	0.9	0.568	0.999
NDUFC1	UQCRC1	9606.ENSP00000441126	9606.ENSP00000203407	0	0	0	0	0.205	0.853	0	0.299	0.911
NDUFC1	NDUFS7	9606.ENSP00000441126	9606.ENSP00000233627	0	0	0	0	0.461	0.91	0.9	0.488	0.997
NDUFC1	NDUFS3	9606.ENSP00000441126	9606.ENSP00000263774	0	0	0	0	0.484	0.938	0.9	0.415	0.997
NDUFC1	NDUFS6	9606.ENSP00000441126	9606.ENSP00000274137	0	0	0	0	0.386	0.938	0.9	0.548	0.998
NDUFC1	NDUFC2	9606.ENSP00000441126	9606.ENSP00000281031	0	0	0	0	0.185	0.867	0.9	0.535	0.994
NDUFC1	NDUFS4	9606.ENSP00000441126	9606.ENSP00000296684	0	0	0	0	0.558	0.911	0.9	0.535	0.997
NDUFC1	UQCRFS1	9606.ENSP00000441126	9606.ENSP00000306397	0	0	0	0	0.657	0.829	0	0.391	0.961
NDUFC1	NDUFS8	9606.ENSP00000441126	9606.ENSP00000315774	0	0	0	0	0.296	0.91	0.9	0.31	0.995
NDUFC1	NDUFV1	9606.ENSP00000441126	9606.ENSP00000322450	0	0	0	0	0.141	0.874	0.9	0.527	0.994
NDUFC1	NDUFV2	9606.ENSP00000441126	9606.ENSP00000327268	0	0	0	0	0.539	0.944	0.9	0.575	0.998
NDUFC1	NDUFV3	9606.ENSP00000441126	9606.ENSP00000346196	0	0	0	0	0.142	0.846	0.9	0.626	0.994
NDUFC1	NDUFS2	9606.ENSP00000441126	9606.ENSP00000356972	0	0	0	0	0.178	0.944	0.9	0.462	0.997
NDUFC1	NDUFS5	9606.ENSP00000441126	9606.ENSP00000362060	0	0	0	0	0.699	0.944	0.9	0.599	0.999
NDUFC1	UQCRQ	9606.ENSP00000441126	9606.ENSP00000367939	0	0	0	0	0.249	0.847	0	0.483	0.935
NDUFC1	NDUFS1	9606.ENSP00000441126	9606.ENSP00000392709	0	0	0	0	0.063	0.944	0.9	0.527	0.997
NDUFC2	UQCRC1	9606.ENSP00000281031	9606.ENSP00000203407	0	0	0	0	0.239	0.824	0	0.455	0.921
NDUFC2	NDUFS7	9606.ENSP00000281031	9606.ENSP00000233627	0	0	0	0	0.633	0.932	0.9	0.523	0.998
NDUFC2	NDUFS3	9606.ENSP00000281031	9606.ENSP00000263774	0	0	0	0	0.672	0.908	0.9	0.46	0.998
NDUFC2	UQCRC2	9606.ENSP00000281031	9606.ENSP00000268379	0	0	0	0	0.476	0.824	0	0.424	0.942
NDUFC2	NDUFS6	9606.ENSP00000281031	9606.ENSP00000274137	0	0	0	0	0.846	0.935	0.9	0.571	0.999
NDUFC2	UQCRFS1	9606.ENSP00000281031	9606.ENSP00000306397	0	0	0	0	0.826	0.846	0	0.435	0.983
NDUFC2	UQCRQ	9606.ENSP00000281031	9606.ENSP00000367939	0	0	0	0	0.879	0.846	0	0.383	0.987
NDUFC2	NDUFV3	9606.ENSP00000281031	9606.ENSP00000346196	0	0	0	0	0.154	0.817	0.9	0.619	0.993
NDUFC2	NDUFS1	9606.ENSP00000281031	9606.ENSP00000392709	0	0	0	0	0.287	0.909	0.9	0.44	0.995
NDUFC2	NDUFS8	9606.ENSP00000281031	9606.ENSP00000315774	0	0	0	0	0.672	0.846	0.9	0.329	0.996
NDUFC2	NDUFV1	9606.ENSP00000281031	9606.ENSP00000322450	0	0	0	0	0.34	0.909	0.9	0.587	0.997
NDUFC2	NDUFS2	9606.ENSP00000281031	9606.ENSP00000356972	0	0	0	0	0.348	0.941	0.9	0.632	0.998
NDUFC2	NDUFV2	9606.ENSP00000281031	9606.ENSP00000327268	0	0	0	0	0.415	0.941	0.9	0.574	0.998
NDUFC2	NDUFS5	9606.ENSP00000281031	9606.ENSP00000362060	0	0	0	0	0.867	0.909	0.9	0.472	0.999
NDUFC2	NDUFS4	9606.ENSP00000281031	9606.ENSP00000296684	0	0	0	0	0.816	0.901	0.9	0.55	0.999
NDUFS1	UQCRC1	9606.ENSP00000392709	9606.ENSP00000203407	0	0	0	0	0.764	0.831	0	0.628	0.983
NDUFS1	NDUFS7	9606.ENSP00000392709	9606.ENSP00000233627	0.295	0	0.214	0	0.915	0.989	0.9	0.811	0.999
NDUFS1	NDUFS3	9606.ENSP00000392709	9606.ENSP00000263774	0.295	0	0.391	0	0.783	0.994	0.9	0.874	0.999
NDUFS1	UQCRC2	9606.ENSP00000392709	9606.ENSP00000268379	0	0	0	0	0.917	0.886	0	0.557	0.995
NDUFS1	NDUFS6	9606.ENSP00000392709	9606.ENSP00000274137	0	0	0	0	0.3	0.994	0.9	0.851	0.999
NDUFS1	NDUFS4	9606.ENSP00000392709	9606.ENSP00000296684	0	0	0	0	0.876	0.986	0.9	0.748	0.999
NDUFS1	UQCRFS1	9606.ENSP00000392709	9606.ENSP00000306397	0.126	0	0	0	0.894	0.829	0	0.647	0.993
NDUFS1	NDUFS8	9606.ENSP00000392709	9606.ENSP00000315774	0.295	0	0.4	0	0.761	0.989	0.9	0.885	0.999
NDUFS1	NDUFV1	9606.ENSP00000392709	9606.ENSP00000322450	0.295	0	0.414	0	0.989	0.994	0.9	0.906	0.999
NDUFS1	NDUFV2	9606.ENSP00000392709	9606.ENSP00000327268	0.295	0	0.401	0	0.864	0.995	0.9	0.836	0.999
NDUFS1	NDUFV3	9606.ENSP00000392709	9606.ENSP00000346196	0	0	0	0	0.091	0.958	0.9	0.68	0.998
NDUFS1	NDUFS2	9606.ENSP00000392709	9606.ENSP00000356972	0.295	0	0.323	0	0.95	0.994	0.9	0.881	0.999
NDUFS1	NDUFS5	9606.ENSP00000392709	9606.ENSP00000362060	0	0	0	0	0.514	0.985	0.9	0.747	0.999
NDUFS1	UQCRQ	9606.ENSP00000392709	9606.ENSP00000367939	0	0	0	0	0.219	0.829	0	0.403	0.913
NDUFS2	UQCRC1	9606.ENSP00000356972	9606.ENSP00000203407	0	0	0	0	0.88	0.831	0	0.579	0.99
NDUFS2	NDUFS7	9606.ENSP00000356972	9606.ENSP00000233627	0.295	0.889	0.446	0	0.896	0.994	0.9	0.919	0.999
NDUFS2	NDUFS3	9606.ENSP00000356972	9606.ENSP00000263774	0.295	0	0.445	0	0.877	0.998	0.9	0.914	0.999
NDUFS2	UQCRC2	9606.ENSP00000356972	9606.ENSP00000268379	0	0	0	0	0.725	0.829	0	0.624	0.98
NDUFS2	NDUFS6	9606.ENSP00000356972	9606.ENSP00000274137	0	0	0	0	0.268	0.98	0.9	0.845	0.999
NDUFS2	NDUFS4	9606.ENSP00000356972	9606.ENSP00000296684	0	0	0	0	0.749	0.984	0.9	0.813	0.999
NDUFS2	UQCRFS1	9606.ENSP00000356972	9606.ENSP00000306397	0.042	0	0	0	0.921	0.829	0	0.679	0.995
NDUFS2	NDUFS8	9606.ENSP00000356972	9606.ENSP00000315774	0.295	0	0.435	0	0.777	0.988	0.9	0.891	0.999
NDUFS2	NDUFV1	9606.ENSP00000356972	9606.ENSP00000322450	0.295	0	0.296	0	0.932	0.994	0.9	0.896	0.999
NDUFS2	NDUFV2	9606.ENSP00000356972	9606.ENSP00000327268	0.295	0	0.295	0	0.889	0.995	0.9	0.816	0.999
NDUFS2	NDUFV3	9606.ENSP00000356972	9606.ENSP00000346196	0	0	0	0	0.132	0.825	0.9	0.516	0.991
NDUFS2	UQCRQ	9606.ENSP00000356972	9606.ENSP00000367939	0	0	0	0	0.365	0.829	0	0.342	0.922
NDUFS2	NDUFS5	9606.ENSP00000356972	9606.ENSP00000362060	0	0	0	0	0.35	0.986	0.9	0.655	0.999
NDUFS3	UQCRC1	9606.ENSP00000263774	9606.ENSP00000203407	0	0	0	0	0.715	0.853	0	0.55	0.979
NDUFS3	NDUFS7	9606.ENSP00000263774	9606.ENSP00000233627	0.295	0	0.435	0	0.906	0.989	0.9	0.915	0.999
NDUFS3	UQCRC2	9606.ENSP00000263774	9606.ENSP00000268379	0	0	0	0	0.682	0.887	0	0.598	0.984
NDUFS3	UQCRQ	9606.ENSP00000263774	9606.ENSP00000367939	0	0	0	0	0.659	0.944	0	0.296	0.985
NDUFS3	UQCRFS1	9606.ENSP00000263774	9606.ENSP00000306397	0.042	0	0	0	0.886	0.87	0	0.645	0.994
NDUFS3	NDUFS5	9606.ENSP00000263774	9606.ENSP00000362060	0	0	0	0	0.605	0.984	0.9	0.595	0.999
NDUFS3	NDUFV2	9606.ENSP00000263774	9606.ENSP00000327268	0.295	0	0.312	0	0.953	0.995	0.9	0.812	0.999
NDUFS3	NDUFS4	9606.ENSP00000263774	9606.ENSP00000296684	0	0	0	0	0.891	0.993	0.9	0.749	0.999
NDUFS3	NDUFV3	9606.ENSP00000263774	9606.ENSP00000346196	0	0	0	0	0.117	0.987	0.9	0.524	0.999
NDUFS3	NDUFS6	9606.ENSP00000263774	9606.ENSP00000274137	0	0	0	0	0.72	0.993	0.9	0.773	0.999
NDUFS3	NDUFS8	9606.ENSP00000263774	9606.ENSP00000315774	0.295	0	0.437	0	0.95	0.994	0.9	0.876	0.999
NDUFS3	NDUFV1	9606.ENSP00000263774	9606.ENSP00000322450	0.295	0	0.319	0	0.821	0.994	0.9	0.86	0.999
NDUFS4	UQCRC1	9606.ENSP00000296684	9606.ENSP00000203407	0	0	0	0	0.667	0.8	0	0.364	0.954
NDUFS4	NDUFS7	9606.ENSP00000296684	9606.ENSP00000233627	0	0	0	0	0.782	0.955	0.9	0.898	0.999
NDUFS4	UQCRC2	9606.ENSP00000296684	9606.ENSP00000268379	0	0	0	0	0.765	0.867	0	0.367	0.978
NDUFS4	NDUFS6	9606.ENSP00000296684	9606.ENSP00000274137	0	0	0	0	0.918	0.937	0.9	0.81	0.999
NDUFS4	UQCRQ	9606.ENSP00000296684	9606.ENSP00000367939	0	0	0	0	0.887	0.845	0	0.384	0.988
NDUFS4	UQCRFS1	9606.ENSP00000296684	9606.ENSP00000306397	0	0	0	0	0.895	0.818	0	0.487	0.989
NDUFS4	NDUFS5	9606.ENSP00000296684	9606.ENSP00000362060	0	0	0	0	0.825	0.986	0.9	0.629	0.999
NDUFS4	NDUFV2	9606.ENSP00000296684	9606.ENSP00000327268	0	0	0	0	0.92	0.994	0.9	0.764	0.999
NDUFS4	NDUFV3	9606.ENSP00000296684	9606.ENSP00000346196	0	0	0	0	0.102	0.983	0.9	0.622	0.999
NDUFS4	NDUFS8	9606.ENSP00000296684	9606.ENSP00000315774	0	0	0	0	0.903	0.994	0.9	0.694	0.999
NDUFS4	NDUFV1	9606.ENSP00000296684	9606.ENSP00000322450	0	0	0	0	0.627	0.983	0.9	0.788	0.999
NDUFS5	UQCRC1	9606.ENSP00000362060	9606.ENSP00000203407	0	0	0	0	0.148	0.964	0	0.349	0.978
NDUFS5	NDUFS7	9606.ENSP00000362060	9606.ENSP00000233627	0	0	0	0	0.797	0.98	0.9	0.475	0.999
NDUFS5	NDUFS6	9606.ENSP00000362060	9606.ENSP00000274137	0	0	0	0	0.748	0.983	0.9	0.649	0.999
NDUFS5	UQCRFS1	9606.ENSP00000362060	9606.ENSP00000306397	0	0	0	0	0.564	0.96	0	0.27	0.986
NDUFS5	NDUFS8	9606.ENSP00000362060	9606.ENSP00000315774	0	0	0	0	0.766	0.983	0.9	0.44	0.999
NDUFS5	NDUFV1	9606.ENSP00000362060	9606.ENSP00000322450	0	0	0	0	0.62	0.983	0.9	0.535	0.999
NDUFS5	NDUFV2	9606.ENSP00000362060	9606.ENSP00000327268	0	0	0	0	0.73	0.987	0.9	0.683	0.999
NDUFS5	NDUFV3	9606.ENSP00000362060	9606.ENSP00000346196	0	0	0	0	0.149	0.96	0.9	0.56	0.998
NDUFS5	UQCRQ	9606.ENSP00000362060	9606.ENSP00000367939	0	0	0	0	0.929	0.868	0	0.485	0.994
NDUFS6	UQCRC1	9606.ENSP00000274137	9606.ENSP00000203407	0	0	0	0	0.562	0.853	0	0.353	0.954
NDUFS6	NDUFS7	9606.ENSP00000274137	9606.ENSP00000233627	0	0	0	0	0.78	0.989	0.9	0.763	0.999
NDUFS6	UQCRC2	9606.ENSP00000274137	9606.ENSP00000268379	0	0	0	0	0.256	0.846	0	0.263	0.908
NDUFS6	UQCRFS1	9606.ENSP00000274137	9606.ENSP00000306397	0	0	0	0	0.646	0.847	0	0.508	0.971
NDUFS6	UQCRQ	9606.ENSP00000274137	9606.ENSP00000367939	0	0	0	0	0.943	0.868	0	0.257	0.994
NDUFS6	NDUFS8	9606.ENSP00000274137	9606.ENSP00000315774	0	0	0	0	0.886	0.987	0.9	0.731	0.999
NDUFS6	NDUFV2	9606.ENSP00000274137	9606.ENSP00000327268	0	0	0	0	0.888	0.992	0.9	0.771	0.999
NDUFS6	NDUFV3	9606.ENSP00000274137	9606.ENSP00000346196	0	0	0	0	0.173	0.985	0.9	0.643	0.999
NDUFS6	NDUFV1	9606.ENSP00000274137	9606.ENSP00000322450	0	0	0	0	0.74	0.986	0.9	0.726	0.999
NDUFS7	UQCRC1	9606.ENSP00000233627	9606.ENSP00000203407	0.059	0	0	0	0.928	0.828	0	0.543	0.994
NDUFS7	UQCRC2	9606.ENSP00000233627	9606.ENSP00000268379	0.059	0	0	0	0.433	0.828	0	0.625	0.961
NDUFS7	UQCRFS1	9606.ENSP00000233627	9606.ENSP00000306397	0.044	0	0	0	0.888	0.818	0	0.47	0.988
NDUFS7	UQCRQ	9606.ENSP00000233627	9606.ENSP00000367939	0	0	0	0	0.887	0.845	0	0.437	0.989
NDUFS7	NDUFV3	9606.ENSP00000233627	9606.ENSP00000346196	0	0	0	0	0.186	0.924	0.9	0.503	0.996
NDUFS7	NDUFV2	9606.ENSP00000233627	9606.ENSP00000327268	0.295	0	0.246	0	0.864	0.989	0.9	0.808	0.999
NDUFS7	NDUFS8	9606.ENSP00000233627	9606.ENSP00000315774	0.295	0	0.427	0	0.965	0.993	0.9	0.918	0.999
NDUFS7	NDUFV1	9606.ENSP00000233627	9606.ENSP00000322450	0.295	0	0.245	0	0.948	0.985	0.9	0.859	0.999
NDUFS8	UQCRC1	9606.ENSP00000315774	9606.ENSP00000203407	0	0	0	0	0.87	0.847	0	0.671	0.992
NDUFS8	UQCRC2	9606.ENSP00000315774	9606.ENSP00000268379	0	0	0	0	0.376	0.887	0	0.609	0.97
NDUFS8	UQCRFS1	9606.ENSP00000315774	9606.ENSP00000306397	0.255	0	0	0	0.554	0.825	0	0.608	0.974
NDUFS8	NDUFV3	9606.ENSP00000315774	9606.ENSP00000346196	0	0	0	0	0.204	0.846	0.9	0.584	0.994
NDUFS8	UQCRQ	9606.ENSP00000315774	9606.ENSP00000367939	0	0	0	0	0.817	0.969	0	0.36	0.996
NDUFS8	NDUFV2	9606.ENSP00000315774	9606.ENSP00000327268	0.295	0	0.351	0	0.92	0.989	0.9	0.828	0.999
NDUFS8	NDUFV1	9606.ENSP00000315774	9606.ENSP00000322450	0.295	0	0.364	0	0.967	0.992	0.9	0.897	0.999
NDUFV1	UQCRC1	9606.ENSP00000322450	9606.ENSP00000203407	0	0	0	0	0.944	0.831	0	0.761	0.997
NDUFV1	UQCRC2	9606.ENSP00000322450	9606.ENSP00000268379	0	0	0	0	0.502	0.829	0	0.675	0.97
NDUFV1	UQCRFS1	9606.ENSP00000322450	9606.ENSP00000306397	0	0	0	0	0.84	0.886	0	0.754	0.995
NDUFV1	UQCRQ	9606.ENSP00000322450	9606.ENSP00000367939	0	0	0	0	0.644	0.829	0	0.446	0.963
NDUFV1	NDUFV2	9606.ENSP00000322450	9606.ENSP00000327268	0.295	0.521	0.448	0	0.879	0.995	0.9	0.906	0.999
NDUFV1	NDUFV3	9606.ENSP00000322450	9606.ENSP00000346196	0	0	0	0	0.113	0.981	0.9	0.716	0.999
NDUFV2	UQCRC1	9606.ENSP00000327268	9606.ENSP00000203407	0	0	0	0	0.582	0.902	0	0.506	0.978
NDUFV2	UQCRC2	9606.ENSP00000327268	9606.ENSP00000268379	0	0	0	0	0.679	0.83	0	0.562	0.974
NDUFV2	UQCRFS1	9606.ENSP00000327268	9606.ENSP00000306397	0.076	0	0	0	0.91	0.847	0	0.559	0.993
NDUFV2	UQCRQ	9606.ENSP00000327268	9606.ENSP00000367939	0	0	0	0	0.574	0.908	0	0.539	0.98
NDUFV2	NDUFV3	9606.ENSP00000327268	9606.ENSP00000346196	0	0	0	0	0.131	0.988	0.9	0.753	0.999
NDUFV3	UQCRQ	9606.ENSP00000346196	9606.ENSP00000367939	0	0	0	0	0.145	0.858	0	0.247	0.901
RIPK1	TNFRSF10A	9606.ENSP00000259808	9606.ENSP00000221132	0	0	0	0	0	0.313	0.9	0.512	0.963
RIPK1	TNFSF10	9606.ENSP00000259808	9606.ENSP00000241261	0	0	0	0	0	0.354	0.9	0.551	0.968
RIPK1	TNFRSF10B	9606.ENSP00000259808	9606.ENSP00000276431	0	0	0	0	0	0.354	0.9	0.471	0.962
RIPK1	XIAP	9606.ENSP00000259808	9606.ENSP00000360242	0	0	0	0	0	0.388	0.9	0.597	0.973
RIPK1	TRADD	9606.ENSP00000259808	9606.ENSP00000341268	0	0	0	0	0.069	0.993	0.9	0.887	0.999
RNF182	TRIM4	9606.ENSP00000420465	9606.ENSP00000348216	0	0	0	0	0	0	0.9	0	0.9
SIRPA	SNAP23	9606.ENSP00000382941	9606.ENSP00000249647	0	0	0	0	0	0	0.9	0	0.9
SIRPA	SNAP25	9606.ENSP00000382941	9606.ENSP00000254976	0	0	0	0	0.089	0	0.9	0	0.905
SNAP23	STX1A	9606.ENSP00000249647	9606.ENSP00000222812	0	0	0	0	0.079	0.995	0.9	0.696	0.999
SNAP23	SNAP25	9606.ENSP00000249647	9606.ENSP00000254976	0	0	0	0.954	0	0	0.9	0.895	0.904
SNAP23	STX3	9606.ENSP00000249647	9606.ENSP00000338562	0	0	0	0	0.079	0.995	0.8	0.827	0.999
SNAP23	STX2	9606.ENSP00000249647	9606.ENSP00000376178	0	0	0	0	0.079	0.995	0.8	0.865	0.999
SNAP23	STX4	9606.ENSP00000249647	9606.ENSP00000317714	0	0	0	0	0.079	0.995	0.9	0.962	0.999
SNAP23	VAMP2	9606.ENSP00000249647	9606.ENSP00000314214	0	0	0	0	0.062	0.995	0.9	0.918	0.999
SNAP25	STX1A	9606.ENSP00000254976	9606.ENSP00000222812	0	0	0	0	0.191	0.974	0.9	0.953	0.999
SNAP25	STX2	9606.ENSP00000254976	9606.ENSP00000376178	0	0	0	0	0.079	0.542	0.8	0.694	0.97
SNAP25	STX3	9606.ENSP00000254976	9606.ENSP00000338562	0	0	0	0	0.079	0.557	0.8	0.776	0.979
SNAP25	STX4	9606.ENSP00000254976	9606.ENSP00000317714	0	0	0	0	0.079	0.571	0.9	0.837	0.992
SNAP25	STXBP1	9606.ENSP00000254976	9606.ENSP00000362399	0	0	0	0	0.317	0.865	0.9	0.869	0.998
SNAP25	SYT1	9606.ENSP00000254976	9606.ENSP00000261205	0	0	0	0	0.44	0.974	0.9	0.905	0.999
SNAP25	VAMP2	9606.ENSP00000254976	9606.ENSP00000314214	0	0	0	0	0.176	0.973	0.9	0.965	0.999
STX1A	STX4	9606.ENSP00000222812	9606.ENSP00000317714	0	0	0	0.912	0	0.219	0.9	0.694	0.923
STX1A	VAMP2	9606.ENSP00000222812	9606.ENSP00000314214	0	0	0	0	0.097	0.835	0.9	0.928	0.998
STX1A	SYT1	9606.ENSP00000222812	9606.ENSP00000261205	0	0	0	0	0.13	0.974	0.9	0.838	0.999
STX1A	STXBP1	9606.ENSP00000222812	9606.ENSP00000362399	0	0	0	0	0.157	0.876	0.9	0.934	0.999
STX2	VAMP2	9606.ENSP00000376178	9606.ENSP00000314214	0	0	0	0	0.062	0.994	0.8	0.74	0.999
STX2	STXBP1	9606.ENSP00000376178	9606.ENSP00000362399	0	0	0	0	0.057	0.616	0.8	0.704	0.975
STX3	VAMP2	9606.ENSP00000338562	9606.ENSP00000314214	0	0	0	0	0.062	0.994	0.8	0.713	0.999
STX3	STXBP1	9606.ENSP00000338562	9606.ENSP00000362399	0	0	0	0	0.057	0.616	0.8	0.6	0.967
STX4	VAMP2	9606.ENSP00000317714	9606.ENSP00000314214	0	0	0	0	0.062	0.546	0.9	0.968	0.998
STXBP1	VAMP2	9606.ENSP00000362399	9606.ENSP00000314214	0	0	0	0	0.1	0.268	0.9	0.764	0.982
SYT1	VAMP2	9606.ENSP00000261205	9606.ENSP00000314214	0	0	0	0	0.115	0.474	0.9	0.9	0.994
TNFRSF10A	TNFRSF10B	9606.ENSP00000221132	9606.ENSP00000276431	0	0	0	0.927	0.069	0.522	0.9	0.923	0.954
TNFRSF10A	TRADD	9606.ENSP00000221132	9606.ENSP00000341268	0	0	0	0	0	0.313	0.9	0.717	0.978
TNFRSF10A	TNFSF10	9606.ENSP00000221132	9606.ENSP00000241261	0	0	0	0	0	0.993	0.9	0.883	0.999
TNFRSF10B	TNFSF10	9606.ENSP00000276431	9606.ENSP00000241261	0	0	0	0	0	0.993	0.9	0.883	0.999
TNFRSF10B	TRADD	9606.ENSP00000276431	9606.ENSP00000341268	0	0	0	0	0	0.313	0.9	0.661	0.974
TNFSF10	TRADD	9606.ENSP00000241261	9606.ENSP00000341268	0	0	0	0	0.069	0	0.9	0.592	0.958
TRADD	XIAP	9606.ENSP00000341268	9606.ENSP00000360242	0	0	0	0	0.068	0	0.9	0.584	0.957
UQCRC1	UQCRFS1	9606.ENSP00000203407	9606.ENSP00000306397	0	0	0	0	0.828	0.999	0.9	0.786	0.999
UQCRC1	UQCRC2	9606.ENSP00000203407	9606.ENSP00000268379	0	0	0.429	0.612	0.988	0.999	0.9	0.864	0.999
UQCRC1	UQCRQ	9606.ENSP00000203407	9606.ENSP00000367939	0	0	0	0	0.543	0.999	0.9	0.697	0.999
UQCRC2	UQCRFS1	9606.ENSP00000268379	9606.ENSP00000306397	0	0	0	0	0.902	0.959	0.9	0.803	0.999
UQCRC2	UQCRQ	9606.ENSP00000268379	9606.ENSP00000367939	0	0	0	0	0.74	0.993	0.9	0.814	0.999
UQCRFS1	UQCRQ	9606.ENSP00000306397	9606.ENSP00000367939	0	0	0	0	0.92	0.972	0.9	0.8	0.999
Table S4. Same as Table S3 limited to downregulated differentially expressed genes C9 versus C9-KO with 100 additional known interactors enabled. Refers to Fig 4E.
